# Supplementary material for: Largest genome assembly in Brassicaceae: retrotransposon‐driven genome expansion and karyotype evolution in Matthiola incana
Source: Plant Biotechnol J. 2025 Jun 26;23(9):4109–25. doi: 10.1111/pbi.70193 (PMC12392961; doi:10.1111/pbi.70193)
Supplement: Supplementary file 2 — Table S1 The summary statistics of PacBio HiFi long‐read resequencing and HiC short reads for the final genome assembly in M. incana. Table S2 The summary statistics Contigs for the final genome assembly in M. incana. Table S3 The summary statistics Scaffolds for the final genome assembly in M. incana. Table S4 The statistics of chromosome size of M. incana. Table S5 The content of repeat sequences in 44 released genomes of species in Brassicaceae. Table S6 Evaluation of the genome assembly of M. incana using BUSCO. Table S7 Evaluation of the genome assembly of M. incana using LAI pipeline. Table S8 The summary of transposable elements in M. incana by EDTA pipeline. Table S9 The summary of protein‐coding gene annotation in M. incana. Table S10 The summary of protein‐coding gene annotation in M. incana. Table S11 The summary of different transcripts of protein‐coding genes in M. incana. Table S12 List of plant genome sequences used in the comparative genomic analysis. Table S13 Gene families clustered by OrthoFinder in 16 species. Genes used for OrthoFinder were proteins without splice variants. Table S14 GO enrichments results of unique genes in M. incana. Table S15 KEGG enrichments results of unique genes in M. incana. Table S16 Genomic information of M. incana and other 19 genomes. Table S17 The summary of length (bp) of transposable elements in M. incana and other 19 genomes by EDTA pipeline. Table S18 The content (intact count, intact length (Mb), all length (Mb) and percentage of whole genome) of clades of Copia‐type LTR‐RTs in M. incana and other 19 species. Table S19 The content (intact count, intact length (Mb), all length (Mb) and percentage of whole genome) of clades of Gypsy‐type LTR‐RTs in M. incana and other 19 species. Table S20 The relationship between the methylation degree and the insertion time of LTR‐RTs in M. incana. Table S21 The content of anthocyanin metabolites in M. incana (white, peach and rose). Table S22 The DEGs of White_vs_Peach and Whi [file PBI-23-4109-s001.xlsx]

## Sheet: Supplementary Table 1
Supplementary Table 1. The summary statistics of Pacbio HiFi long-reads, resequencing and HiC short-reads for the final genome assembly of M. incana.
		Length	Number	Size	Depth
PacBio HiFi long-reads	N50	11261bp	1948867	24,851,083,960	~12.5×
	N60	10606bp	2405300	29,821,293,195	~15.0×
	N70	10162bp	2884289	34,791,514,447	~17.5×
	N80	9448bp	3387452	39,761,722,885	~20.0×
	N90	8868bp	3932487	44,731,936,568	~22.5×
	Total	-	4513450	49,702,151,126	~25.0×
Resequencing Illumina short-reads	Total	150bp	961105320	144,011,698,290	~72.0×
HiC Illumina short-reads	Total	150bp	2772225582	415,827,961,226	~207.5×

## Sheet: Supplementary Table 2
Supplementary Table 2. The summary statistics Contigs for the final genome assembly of M. incana.
	Length (bp)	Number	Sum Size (bp)
N30	15728020	26	594823624
N40	13869478	39	786211860
N50	11973001	55	993836086
N60	9936990	73	1185841687
N70	7730352	95	1381722412
N80	5538662	125	1574488864
N90	3390579	171	1768521279
Longest	47936392	-	-
Total size	1964788386	791	-

## Sheet: Supplementary Table 3
Supplementary Table 3. The summary statistics Scaffolds for the final genome assembly of M. incana.
	Length (bp)	Number	Sum Size (bp)
N30	309303717	2	660661497
N40	281603981	3	942265478
N50	258272030	4	1200537508
N60	258272030	4	1200537508
N70	256991123	5	1457528631
N80	252606293	6	1710134924
N90	233836764	7	1943971688
Longest	351357780	-	-
Total size	1964940386	487	-

## Sheet: Supplementary Table 4
Supplementary Table 4. The statistics of chromosome size of M. incana.
Chromosomes	Length
MIN01	233836764
MIN02	252606293
MIN03	281603981
MIN04	351357780
MIN05	256991123
MIN06	309303717
MIN07	258272030
Unanchored	20968698
Total	1964940386

## Sheet: Supplementary Table 5
Supplementary Table 5. The content of repeat sequence in 44 released genomes of species in Brassicaceae.
Spescies	Genome Size(Mb)	WGD	Genome ID	Repeat Content(%)	References
Aethionema arabicum	203	none	--	37.1	Haudry, A., Platts, A., Vello, E. et al. An atlas of over 90,000 conserved noncoding sequences provides insight into crucifer regulatory regions. Nat Genet 45, 891–898 (2013). https://doi.org/10.1038/ng.2684
Arabidopsis halleri	187	none	A.halleri-v2.2	26.34	Briskine RV, Paape T, Shimizu-Inatsugi R, Nishiyama T, Akama S, Sese J, Shimizu KK. Genome assembly and annotation of Arabidopsis halleri, a model for heavy metal hyperaccumulation and evolutionary ecology. Mol Ecol Resour. 2017 Sep;17(5):1025-1036. doi: 10.1111/1755-0998.12604. Epub 2016 Oct 26. PMID: 27671113.
Arabidopsis thaliana	119	none	TAIR10.1	16.23	Lamesch P, Berardini TZ, Li D, Swarbreck D, Wilks C, Sasidharan R, Muller R, Dreher K, Alexander DL, Garcia-Hernandez M, Karthikeyan AS, Lee CH, Nelson WD, Ploetz L, Singh S, Wensel A, Huala E. The Arabidopsis Information Resource (TAIR): improved gene annotation and new tools. Nucleic Acids Res. 2012 Jan;40(Database issue):D1202-10. doi: 10.1093/nar/gkr1090. Epub 2011 Dec 2. PMID: 22140109; PMCI…
Arabidopsis lyrata	206	none	Lyrate_rockcress-v2.1	31.6	Hu TT, Pattyn P, Bakker EG, Cao J, Cheng JF, Clark RM, Fahlgren N, Fawcett JA, Grimwood J, Gundlach H, Haberer G, Hollister JD, Ossowski S, Ottilar RP, Salamov AA, Schneeberger K, Spannagl M, Wang X, Yang L, Nasrallah ME, Bergelson J, Carrington JC, Gaut BS, Schmutz J, Mayer KF, Van de Peer Y, Grigoriev IV, Nordborg M, Weigel D, Guo YL. The Arabidopsis lyrata genome sequence and the basis of rapi…
Arabis alpina	370	none	Gray_rock-cress-v4.1	10.98	Jiao WB, Accinelli GG, Hartwig B, Kiefer C, Baker D, Severing E, Willing EM, Piednoel M, Woetzel S, Madrid-Herrero E, Huettel B, Hümann U, Reinhard R, Koch MA, Swan D, Clavijo B, Coupland G, Schneeberger K. Improving and correcting the contiguity of long-read genome assemblies of three plant species using optical mapping and chromosome conformation capture data. Genome Res. 2017 May;27(5):778-786…
Armoracia rusticana	636	×2	--	64.44	Shen F, Xu S, Shen Q, Bi C, Lysak MA. The allotetraploid horseradish genome provides insights into subgenome diversification and formation of critical traits. Nat Commun. 2023 Jul 25;14(1):4102. doi: 10.1038/s41467-023-39800-y.
Barbarea vulgaris	167	none	--	16.33	Byrne SL, Erthmann PØ, Agerbirk N, Bak S, Hauser TP, Nagy I, Paina C, Asp T. The genome sequence of Barbarea vulgaris facilitates the study of ecological biochemistry. Sci Rep. 2017 Jan 17;7:40728. doi: 10.1038/srep40728. PMID: 28094805; PMCID: PMC5240624.
Boechera retrofracta	222	none	--	38.13	Kliver S, Rayko M, Komissarov A, Bakin E, Zhernakova D, Prasad K, Rushworth C, Baskar R, Smetanin D, Schmutz J, Rokhsar DS, Mitchell-Olds T, Grossniklaus U, Brukhin V. Assembly of the Boechera retrofracta Genome and Evolutionary Analysis of Apomixis-Associated Genes. Genes (Basel). 2018 Mar 28;9(4):185. doi: 10.3390/genes9040185. PMID: 29597328; PMCID: PMC5924527.
Boechera stricta	189	none	Drummond's_rockcress-v1.2	23.71	Lee CR, Wang B, Mojica JP, Mandáková T, Prasad KVSK, Goicoechea JL, Perera N, Hellsten U, Hundley HN, Johnson J, Grimwood J, Barry K, Fairclough S, Jenkins JW, Yu Y, Kudrna D, Zhang J, Talag J, Golser W, Ghattas K, Schranz ME, Wing R, Lysak MA, Schmutz J, Rokhsar DS, Mitchell-Olds T. Young inversion with multiple linked QTLs under selection in a hybrid zone. Nat Ecol Evol. 2017 Apr 3;1(5):119. do…
Brassica carinata	1330	×3×2	Gomenzer	50.66	Yim WC, Swain ML, Ma D, An H, Bird KA, Curdie DD, Wang S, Ham HD, Luzuriaga-Neira A, Kirkwood JS, Hur M, Solomon JKQ, Harper JF, Kosma DK, Alvarez-Ponce D, Cushman JC, Edger PP, Mason AS, Pires JC, Tang H, Zhang X. The final piece of the Triangle of U: Evolution of the tetraploid Brassica carinata genome. Plant Cell. 2022 Oct 27;34(11):4143-4172. doi: 10.1093/plcell/koac249. PMID: 35961044; PMCID…
Brassica juncea	784	×3×2	T84-66	43.5	Yang J, Liu D, Wang X, Ji C, Cheng F, Liu B, Hu Z, Chen S, Pental D, Ju Y, Yao P, Li X, Xie K, Zhang J, Wang J, Liu F, Ma W, Shopan J, Zheng H, Mackenzie SA, Zhang M. The genome sequence of allopolyploid Brassica juncea and analysis of differential homoeolog gene expression influencing selection. Nat Genet. 2016 Oct;48(10):1225-32. doi: 10.1038/ng.3657. Epub 2016 Sep 5. Erratum in: Nat Genet. 201…
Brassica napus	921	×3×2	ZS11_PB	61.83	Chen X, Tong C, Zhang X, Song A, Hu M, Dong W, Chen F, Wang Y, Tu J, Liu S, Tang H, Zhang L. A high-quality Brassica napus genome reveals expansion of transposable elements, subgenome evolution and disease resistance. Plant Biotechnol J. 2021 Mar;19(3):615-630. doi: 10.1111/pbi.13493. Epub 2020 Nov 20. PMID: 33073445; PMCID: PMC7955885.
Brassica nigra	506	×3	Ni100_LR-v2.0	54	Perumal, S., Koh, C.S., Jin, L. et al. A high-contiguity Brassica nigra genome localizes active centromeres and defines the ancestral Brassica genome. Nat. Plants 6, 929–941 (2020). https://doi.org/10.1038/s41477-020-0735-y
Brassica oleracea	561	×3	JZS-v2	49.35	Cai X, Wu J, Liang J, Lin R, Zhang K, Cheng F, Wang X. Improved Brassica oleracea JZS assembly reveals significant changing of LTR-RT dynamics in different morphotypes. Theor Appl Genet. 2020 Nov;133(11):3187-3199. doi: 10.1007/s00122-020-03664-3. Epub 2020 Aug 9. PMID: 32772134.
Brassica rapa	442	×3	Brassica rapa _Chiifu.v3.0	40.83	Zhang L, Cai X, Wu J, Liu M, Grob S, Cheng F, Liang J, Cai C, Liu Z, Liu B, Wang F, Li S, Liu F, Li X, Cheng L, Yang W, Li MH, Grossniklaus U, Zheng H, Wang X. Improved Brassica rapa reference genome by single-molecule sequencing and chromosome conformation capture technologies. Hortic Res. 2018 Aug 15;5:50. doi: 10.1038/s41438-018-0071-9. Erratum in: Hortic Res. 2019 Nov 13;6:124. PMID: 30131865…
Camelina sativa	641	×3	Camelina-v2.0	28	Kagale, S., Koh, C., Nixon, J. et al. The emerging biofuel crop Camelina sativa retains a highly undifferentiated hexaploid genome structure. Nat Commun 5, 3706 (2014). https://doi.org/10.1038/ncomms4706
Capsella grandiflora	219	none	Capsella-v1.1	42	Slotte T, Hazzouri KM, Ågren JA, Koenig D, Maumus F, Guo YL, Steige K, Platts AE, Escobar JS, Newman LK, Wang W, Mandáková T, Vello E, Smith LM, Henz SR, Steffen J, Takuno S, Brandvain Y, Coop G, Andolfatto P, Hu TT, Blanchette M, Clark RM, Quesneville H, Nordborg M, Gaut BS, Lysak MA, Jenkins J, Grimwood J, Chapman J, Prochnik S, Shu S, Rokhsar D, Schmutz J, Weigel D, Wright SI. The Capsella rub…
Capsella rubella	134	none	Red_shepherd's_purse-v1.1	18.3	Slotte T, Hazzouri KM, Ågren JA, Koenig D, Maumus F, Guo YL, Steige K, Platts AE, Escobar JS, Newman LK, Wang W, Mandáková T, Vello E, Smith LM, Henz SR, Steffen J, Takuno S, Brandvain Y, Coop G, Andolfatto P, Hu TT, Blanchette M, Clark RM, Quesneville H, Nordborg M, Gaut BS, Lysak MA, Jenkins J, Grimwood J, Chapman J, Prochnik S, Shu S, Rokhsar D, Schmutz J, Weigel D, Wright SI. The Capsella rub…
Cardamine enshiensis	443	×2	--	61.35	Huang C, Ying H, Yang X, Gao Y, Li T, Wu B, Ren M, Zhang Z, Ding J, Gao J, Wen D, Ye X, Liu L, Wang H, Sun G, Zou Y, Chen N, Wang L. The Cardamine enshiensis genome reveals whole genome duplication and insight into selenium hyperaccumulation and tolerance. Cell Discov. 2021 Aug 10;7(1):62. doi: 10.1038/s41421-021-00286-x.
Cardamine hirsuta	198	none	Oxford	29.16	Gan X, Hay A, Kwantes M, Haberer G, Hallab A, Ioio RD, Hofhuis H, Pieper B, Cartolano M, Neumann U, Nikolov LA, Song B, Hajheidari M, Briskine R, Kougioumoutzi E, Vlad D, Broholm S, Hein J, Meksem K, Lightfoot D, Shimizu KK, Shimizu-Inatsugi R, Imprialou M, Kudrna D, Wing R, Sato S, Huijser P, Filatov D, Mayer KF, Mott R, Tsiantis M. The Cardamine hirsuta genome offers insight into the evolution …
Crucihimalaya himalaica	235	none	--	46.91	Zhang T, Qiao Q, Novikova PY, Wang Q, Yue J, Guan Y, Ming S, Liu T, De J, Liu Y, Al-Shehbaz IA, Sun H, Van Montagu M, Huang J, Van de Peer Y, Qiong L. Genome of Crucihimalaya himalaica, a close relative of Arabidopsis, shows ecological adaptation to high altitude. Proc Natl Acad Sci U S A. 2019 Apr 2;116(14):7137-7146. doi: 10.1073/pnas.1817580116.
Crucihimalaya lasiocarpa	255	none	--	52.58	Feng L, Lin H, Kang M, Ren Y, Yu X, Xu Z, Wang S, Li T, Yang W, Hu Q. A chromosome-level genome assembly of an alpine plant Crucihimalaya lasiocarpa provides insights into high-altitude adaptation. DNA Res. 2022 Jan 28;29(1):dsac004. doi: 10.1093/dnares/dsac004.
Eutrema salsugineum	243	none	Salt_cress-v1.1	53.03	Yang R, Jarvis DE, Chen H, Beilstein MA, Grimwood J, Jenkins J, Shu S, Prochnik S, Xin M, Ma C, Schmutz J, Wing RA, Mitchell-Olds T, Schumaker KS, Wang X. The Reference Genome of the Halophytic Plant Eutrema salsugineum. Front Plant Sci. 2013 Mar 21;4:46. doi: 10.3389/fpls.2013.00046. PMID: 23518688; PMCID: PMC3604812.
Eutrema heterophyllum	350	none	--	67	Guo X, Hu Q, Hao G, Wang X, Zhang D, Ma T, Liu J. The genomes of two Eutrema species provide insight into plant adaptation to high altitudes. DNA Res. 2018 Jan 30;25(3):307–15. doi: 10.1093/dnares/dsy003.
Eutrema yunnanense	413	none	--	70	Guo X, Hu Q, Hao G, Wang X, Zhang D, Ma T, Liu J. The genomes of two Eutrema species provide insight into plant adaptation to high altitudes. DNA Res. 2018 Jan 30;25(3):307–15. doi: 10.1093/dnares/dsy003.
Heliophila variabilis	334	×4	--	43.87	Huang Y, Guo X, Zhang K, Mandáková T, Cheng F, Lysak MA. The meso-octoploid Heliophila variabilis genome sheds a new light on the impact of polyploidization and diploidization on the diversity of the Cape flora. Plant J. 2023 Oct;116(2):446-466. doi: 10.1111/tpj.16383.
Isatis indigotica	293	none	--	53.27	Kang M, Wu H, Yang Q, Huang L, Hu Q, Ma T, Li Z, Liu J. A chromosome-scale genome assembly of Isatis indigotica, an important medicinal plant used in traditional Chinese medicine: An Isatis genome. Hortic Res. 2020 Feb 1;7:18. doi: 10.1038/s41438-020-0240-5. PMID: 32025321; PMCID: PMC6994597.
Leavenworthia alabamica	174	none	--	26.5	Haudry A, Platts AE, Vello E, Hoen DR, Leclercq M, Williamson RJ, Forczek E, Joly-Lopez Z, Steffen JG, Hazzouri KM, Dewar K, Stinchcombe JR, Schoen DJ, Wang X, Schmutz J, Town CD, Edger PP, Pires JC, Schumaker KS, Jarvis DE, Mandáková T, Lysak MA, van den Bergh E, Schranz ME, Harrison PM, Moses AM, Bureau TE, Wright SI, Blanchette M. An atlas of over 90,000 conserved noncoding sequences provides …
Lepidium meyenii	743	×4	--	47.65	Zhang J, Tian Y, Yan L, Zhang G, Wang X, Zeng Y, Zhang J, Ma X, Tan Y, Long N, Wang Y, Ma Y, He Y, Xue Y, Hao S, Yang S, Wang W, Zhang L, Dong Y, Chen W, Sheng J. Genome of Plant Maca (Lepidium meyenii) Illuminates Genomic Basis for High-Altitude Adaptation in the Central Andes. Mol Plant. 2016 Jul 6;9(7):1066-77. doi: 10.1016/j.molp.2016.04.016. Epub 2016 May 10. PMID: 27174404.
Lobularia maritima	198	×2	--	41.94	Huang L, Ma Y, Jiang J, Li T, Yang W, Zhang L, Wu L, Feng L, Xi Z, Xu X, Liu J, Hu Q. A chromosome-scale reference genome of Lobularia maritima, an ornamental plant with high stress tolerance. Hortic Res. 2020 Dec 1;7(1):197. doi: 10.1038/s41438-020-00422-w.
Megadenia pygmaea	215	none	--	42.66	Yang W, Zhang L, Mandáková T, Huang L, Li T, Jiang J, Yang Y, Lysak MA, Liu J, Hu Q. The chromosome-level genome sequence and karyotypic evolution of Megadenia pygmaea (Brassicaceae). Mol Ecol Resour. 2021 Apr;21(3):871-879. doi: 10.1111/1755-0998.13291.
Meniocus linifolius	244	none	TanDY0110	38.74	Liu J, Zhou SZ, Liu YL, Zhao BY, Yu D, Zhong MC, Jiang XD, Cui WH, Zhao JX, Qiu J, Liu LM, Guo ZH, Li HT, Tan DY, Hu JY, Li DZ. Genomes of Meniocus linifolius and Tetracme quadricornis reveal the ancestral karyotype and genomic features of core Brassicaceae. Plant Commun. 11, 100878 (2024). https://doi.org/ 10.1016/j.xplc.2024.100878.
Microthlaspi erraticum	170	none	--	35.23	Mishra B, Ploch S, Runge F, Schmuker A, Xia X, Gupta DK, Sharma R, Thines M. The Genome of Microthlaspi erraticum (Brassicaceae) Provides Insights Into the Adaptation to Highly Calcareous Soils. Front Plant Sci. 2020 Jul 3;11:943. doi: 10.3389/fpls.2020.00943. PMID: 32719698; PMCID: PMC7350527.
Orychophragmus violaceus	1250	×2	--	74.89	Huang F, Chen P, Tang X, Zhong T, Yang T, Nwafor CC, Yang C, Ge X, An H, Li Z, Cahoon EB, Zhang C. Genome assembly of the Brassicaceae diploid Orychophragmus violaceus reveals complex whole-genome duplication and evolution of dihydroxy fatty acid metabolism. Plant Commun. 2023 Mar 13;4(2):100432. doi: 10.1016/j.xplc.2022.100432.
Pugionium cornutum	550	×2	--	72.8	Hu Q, Ma Y, Mandáková T, Shi S, Chen C, Sun P, Zhang L, Feng L, Zheng Y, Feng X, Yang W, Jiang J, Li T, Zhou P, Yu Q, Wan D, Lysak MA, Xi Z, Nevo E, Liu J. Genome evolution of the psammophyte Pugionium for desert adaptation and further speciation. Proc Natl Acad Sci U S A. 2021 Oct 19;118(42):e2025711118. doi: 10.1073/pnas.2025711118.
Pugionium dolabratum	439	×2	--	65	Hu Q, Ma Y, Mandáková T, Shi S, Chen C, Sun P, Zhang L, Feng L, Zheng Y, Feng X, Yang W, Jiang J, Li T, Zhou P, Yu Q, Wan D, Lysak MA, Xi Z, Nevo E, Liu J. Genome evolution of the psammophyte Pugionium for desert adaptation and further speciation. Proc Natl Acad Sci U S A. 2021 Oct 19;118(42):e2025711118. doi: 10.1073/pnas.2025711118.
Raphanus sativus	426	×3	--	68.9	Jeong YM, Kim N, Ahn BO, Oh M, Chung WH, Chung H, Jeong S, Lim KB, Hwang YJ, Kim GB, Baek S, Choi SB, Hyung DJ, Lee SW, Sohn SH, Kwon SJ, Jin M, Seol YJ, Chae WB, Choi KJ, Park BS, Yu HJ, Mun JH. Elucidating the triplicated ancestral genome structure of radish based on chromosome-level comparison with the Brassica genomes. Theor Appl Genet. 2016 Jul;129(7):1357-1372. doi: 10.1007/s00122-016-2708-…
Rorippa aquatica	452	×2	--	57.3	Sakamoto T, Ikematsu S, Nakayama H, Mandáková T, Gohari G, Sakamoto T, Li G, Hou H, Matsunaga S, Lysak MA, Kimura S. A chromosome-level genome assembly for the amphibious plant Rorippa aquatica reveals its allotetraploid origin and mechanisms of heterophylly upon submergence. Commun Biol. 2024 Apr 18;7(1):431. doi: 10.1038/s42003-024-06088-7.
Schrenkiella parvula	140	none	--	13.3	Dassanayake M, Oh DH, Haas JS, Hernandez A, Hong H, Ali S, Yun DJ, Bressan RA, Zhu JK, Bohnert HJ, Cheeseman JM. The genome of the extremophile crucifer Thellungiella parvula. Nat Genet. 2011 Aug 7;43(9):913-8. doi: 10.1038/ng.889. PMID: 21822265; PMCID: PMC3586812.
Sinapis albe	439	×3	QH-1	58.33	Yang T, Cai B, Jia Z, Wang Y, Wang J, King GJ, Ge X, Li Z. Sinapis genomes provide insights into whole-genome triplication and divergence patterns within tribe Brassiceae. Plant J. 2023 Jan;113(2):246-261. doi: 10.1111/tpj.16043.
Sinapis arvensis	452	×3	XJ-1	55.12	Yang T, Cai B, Jia Z, Wang Y, Wang J, King GJ, Ge X, Li Z. Sinapis genomes provide insights into whole-genome triplication and divergence patterns within tribe Brassiceae. Plant J. 2023 Jan;113(2):246-261. doi: 10.1111/tpj.16043.
Sisymbrium irio	259	none	--	38.4	Haudry A, Platts AE, Vello E, Hoen DR, Leclercq M, Williamson RJ, Forczek E, Joly-Lopez Z, Steffen JG, Hazzouri KM, Dewar K, Stinchcombe JR, Schoen DJ, Wang X, Schmutz J, Town CD, Edger PP, Pires JC, Schumaker KS, Jarvis DE, Mandáková T, Lysak MA, van den Bergh E, Schranz ME, Harrison PM, Moses AM, Bureau TE, Wright SI, Blanchette M. An atlas of over 90,000 conserved noncoding sequences provides …
Thlaspi arvense	539	none	Field_pennycress-v1.1	24.38	Dorn KM, Fankhauser JD, Wyse DL, Marks MD. A draft genome of field pennycress (Thlaspi arvense) provides tools for the domestication of a new winter biofuel crop. DNA Res. 2015 Apr;22(2):121-31. doi: 10.1093/dnares/dsu045. Epub 2015 Jan 27. PMID: 25632110; PMCID: PMC4401323.
Tetracme quadricornis	725	none	TanDY0709	73.4	Liu J, Zhou SZ, Liu YL, Zhao BY, Yu D, Zhong MC, Jiang XD, Cui WH, Zhao JX, Qiu J, Liu LM, Guo ZH, Li HT, Tan DY, Hu JY, Li DZ. Genomes of Meniocus linifolius and Tetracme quadricornis reveal the ancestral karyotype and genomic features of core Brassicaceae. Plant Commun. 11, 100878 (2024). https://doi.org/ 10.1016/j.xplc.2024.100878.

## Sheet: Supplementary Table 6
Supplementary Table 6. Evaluation of the genome assembly of M. incana using BUSCO.
	M. incana
BUSCO assessment resultsa	Percentage (%)	Number
Complete BUSCOsb	0.996	1608
Complete and single-copy BUSCOs	0.966	1559
Complete and duplicated BUSCOsc	0.03	49
Fragmented BUSCOsd	0.001	1
Missing BUSCOs	0.003	5
a The number of total BUSCO groups is 1614. Embryophyta_odb10 (Creation date: 2020-09-10, number of BUSCOs: 1614)
b'Complete BUSCOs': The length of aligned sequences of orthologs is over 95% of BUSCO group's mean length.
c'Complete Duplicated BUSCOs': Multiple copies of complete BUSCOs.
dFragmented BUSCOs: The BUSCOs meet the 'expected-score' cut-off, but not complete.

## Sheet: Supplementary Table 7
Supplementary Table 7. Evaluation of the genome assembly of M. incana using LAI pipeline.
Chr	raw_LAI	LAI
MIN01	25.4083	22.3783
MIN02	26.4146	23.3846
MIN03	25.1874	22.1574
MIN04	24.5818	21.5518
MIN05	25.2454	22.2154
MIN06	23.1932	20.1632
MIN07	24.8199	21.7899
Whole Genome	24.84	21.81
The number of LAI represents the quality of genome assembly. 0 < LAI < 10: Darft-Level, 10 < LAI < 20: Reference-Level, 20 < LAI: Gold-Level

## Sheet: Supplementary Table 8
Supplementary Table 8. The summary of transposable elements in M. incana by EDTA pipeline.
Class	Count	Length	Percentage
1.LTR	1621999	1403997112	0.7146
1.1.Copia	492267	383908530	0.1954
1.2.Gypsy	1093831	979222167	0.4984
1.3.unknown	35901	40866415	0.0208
2.TIR	241382	102943755	0.0523903
2.1.CACTA	81814	42666939	0.0217
2.2.Mutator	77375	29334755	0.0149
2.3.PIF_Harbinger	34308	13123232	0.0067
2.4.Tc1_Mariner	7071	2197129	0.0011
2.5.hAT	40814	15621700	0.008
3.nonLTR	3928	1783305	0.000907562
3.1.LINE_element	3879	1749987	0.0009
3.2.unknown	49	33318	0
4.nonTIR	210767	123598198	0.0629
4.1.helitron	210767	123598198	0.0629
5.Repeat region	178938	57043306	0.029
6.Unclassified	158112	41468494	0.0211
Total	2257014	1730834170	0.8809

## Sheet: Supplementary Table 9
Supplementary Table 9. The summary of protein-coding gene annotation of M. incana.
Database	Number	parecntage
eggNOG	36525	0.955
NR	37273	0.9746
Pfam	32798	0.8576
Swiss-Prot	22367	0.5848
TrEMBL	37101	0.9701
GO	27700	0.7243
KEGG	15702	0.4106
TAIR_10	29063	0.7599
Total	37612	0.9835

## Sheet: Supplementary Table 10
Supplementary Table 10. The summary of protein-coding gene annotation of M. incana.
	eggNOG - (36525-95.50%)	Pfam - (32798-85.76%)	TrEMBL - (37101-97.01%)	Swiss-Prot - (22367-58.48%)	NR - (37273-97.46%)	GO - (27700-72.43%)	KEGG - (15702-41.06%)	Ath_Tair10 - (29063-75.99%)
MIN01G0001	KOG2047@1|root,KOG4535@2759|Eukaryota,37IWZ@33090|Viridiplantae,3GAN2@35493|Streptophyta,3HNI7@3699|Brassicales	DUF4042,HEAT	tr|A0A565C7D2|A0A565C7D2_9BRAS	-	VVB09569.1	GO:0000325,GO:0003674,GO:0005634,GO:0005739,GO:0008150,	-	AT4G38120
MIN01G0002	-	-	-	-	-	-	-	-
MIN01G0003	2BWIZ@1|root,2QR3T@2759|Eukaryota,37S6R@33090|Viridiplantae,3GF4M@35493|Streptophyta,3HVVX@3699|Brassicales	FA_hydroxylase,Wax2_C	tr|A0A654E759|A0A654E759_ARATH	sp|F4HVY0|CER1_ARATH	VYS44744.1	GO:0000254,GO:0005506,GO:0005739,GO:0005789,GO:0008610,GO:0009414,GO:0009924,GO:0010025,GO:0016020,GO:0016126,GO:0016491,GO:0042335,GO:0042742,GO:0043447,GO:0046185,GO:0050832,GO:0071771,GO:1990465	K15404	AT1G02205
MIN01G0004	2BWIZ@1|root,2QR3T@2759|Eukaryota,37S6R@33090|Viridiplantae,3GF4M@35493|Streptophyta,3HVVX@3699|Brassicales	FA_hydroxylase,Wax2_C	tr|A0A6D2I086|A0A6D2I086_9BRAS	sp|F4HVX7|CERL1_ARATH	XP_010496697.1	GO:0000254,GO:0005506,GO:0005739,GO:0005789,GO:0016020,GO:0016126,GO:0016491,	K15404	AT1G02190
MIN01G0005	2CMC6@1|root,2QPY4@2759|Eukaryota,37RSZ@33090|Viridiplantae,3GEHW@35493|Streptophyta,3HTGP@3699|Brassicales	-	tr|D7KP26|D7KP26_ARALL	-	XP_010496690.1	GO:0003674,GO:0005575,GO:0009892,	-	AT1G02180
MIN01G0006	KOG1546@1|root,KOG1546@2759|Eukaryota,37RIU@33090|Viridiplantae,3GE29@35493|Streptophyta,3HN9F@3699|Brassicales	MORN,Peptidase_C14,zf-LSD1	tr|A0A654EGQ5|A0A654EGQ5_ARATH	sp|Q7XJE6|MCA1_ARATH	CAA0156071.1	GO:0004197,GO:0005515,GO:0043068,	K22684	AT1G02170
MIN01G0007	KOG4197@1|root,KOG4197@2759|Eukaryota,37KJX@33090|Viridiplantae,3GFQQ@35493|Streptophyta,3HSHW@3699|Brassicales	PPR,TPR_8	tr|V4L3J5|V4L3J5_EUTSA	sp|Q8LPS6|PPR3_ARATH	XP_006418504.1	GO:0003729,GO:0005739,GO:0009416,GO:0009507	-	AT1G02150
MIN01G0008	KOG2516@1|root,KOG2516@2759|Eukaryota,37M2I@33090|Viridiplantae,3G7EG@35493|Streptophyta	Glyco_transf_22	tr|A0A1J3E2V5|A0A1J3E2V5_NOCCA	sp|A8MR93|ALG12_ARATH	CAA0156009.1	GO:0000009,GO:0000030,GO:0005789,GO:0006487,GO:0030433,GO:0052917	K03847	AT1G02145
MIN01G0009	KOG3392@1|root,KOG3392@2759|Eukaryota,37RXH@33090|Viridiplantae,3G9BK@35493|Streptophyta,3HXR2@3699|Brassicales	Mago_nashi	tr|A0A6A6MDU4|A0A6A6MDU4_HEVBR	sp|O23676|MGN_ARATH	KAF2311077.1	GO:0005515,GO:0005634,GO:0005654,GO:0005730,GO:0008380,GO:0009793,GO:0010183,GO:0010628,GO:0016607,GO:0035145	K12877	AT1G02140
MIN01G0010	KOG2998@1|root,KOG2998@2759|Eukaryota,37R59@33090|Viridiplantae,3GCKA@35493|Streptophyta,3HTA8@3699|Brassicales	ELMO_CED12	tr|A0A565AL45|A0A565AL45_9BRAS	sp|Q54VR8|ELMOB_DICDI	XP_010540213.1	GO:0003674,GO:0005654,GO:0005737,GO:0007165,GO:0009611,GO:0009723,GO:0010200,GO:0031347,GO:0032870,GO:0098542	K23538	AT3G60260
MIN01G0011	COG0105@1|root,KOG0888@2759|Eukaryota,37TR1@33090|Viridiplantae,3GI8D@35493|Streptophyta,3HWZK@3699|Brassicales	NDK	tr|A0A178UXQ6|A0A178UXQ6_ARATH	sp|P39207|NDK1_ARATH	NP_567346.2	GO:0000325,GO:0004550,GO:0005515,GO:0005737,GO:0005777,GO:0005794,GO:0005829,GO:0005886,GO:0006165,GO:0006183,GO:0006228,GO:0006241,GO:0009506,GO:0009507,GO:0048046,GO:0070301	K00940	AT4G09320
MIN01G0012	KOG0084@1|root,KOG0084@2759|Eukaryota,37JSX@33090|Viridiplantae,3GAR8@35493|Streptophyta,3HVYX@3699|Brassicales	Ras	tr|A0A6D2I4P0|A0A6D2I4P0_9BRAS	sp|P28188|RAD2A_ARATH	CAA7021942.1	GO:0000139,GO:0000325,GO:0003924,GO:0005576,GO:0005794,GO:0005886,GO:0006888,GO:0016192,GO:0032588,	K07874	AT1G02130
MIN01G0013	COG0751@1|root,2QS5T@2759|Eukaryota,37JRG@33090|Viridiplantae,3GB3M@35493|Streptophyta,3HPIZ@3699|Brassicales	tRNA-synt_2e,tRNA_synt_2f	tr|A0A1J3EZU0|A0A1J3EZU0_NOCCA	sp|Q8L785|SYGM2_ARATH	XP_018446943.1	GO:0004820,GO:0005739,GO:0006426,GO:0009507,GO:0009570,GO:0009793,GO:0045995,GO:0046983	K14164	AT3G48110
MIN01G0014	KOG1032@1|root,KOG1032@2759|Eukaryota,37IJ8@33090|Viridiplantae,3G8QF@35493|Streptophyta,3HUG9@3699|Brassicales	DUF4782,GRAM	tr|A0A397XH98|A0A397XH98_BRACM	sp|F4HVW5|VAD1_ARATH	XP_033138414.1	GO:0005576,GO:0005634,GO:0005783,GO:0009723,GO:0009751,GO:0042742,GO:0043069,	-	AT1G02120
MIN01G0015	28MGK@1|root,2QU01@2759|Eukaryota,37KQX@33090|Viridiplantae,3GE47@35493|Streptophyta,3HTDC@3699|Brassicales	DUF630,DUF632	tr|A0A6D2I097|A0A6D2I097_9BRAS	sp|Q93YU8|NRG2_ARATH	CAA7021944.1	GO:0003674,GO:0005634,GO:0006499,GO:0009966	-	AT1G02110
MIN01G0016	KOG2918@1|root,KOG2918@2759|Eukaryota,37Q19@33090|Viridiplantae,3GDYW@35493|Streptophyta,3HNG9@3699|Brassicales	LCM	tr|A0A178WMT4|A0A178WMT4_ARATH	sp|Q8VY08|LCMT1_ARATH	OAP19241.1	GO:0005634,GO:0005737,GO:0008757,GO:0032259,GO:1900458,	K15451	AT1G02100
MIN01G0017	KOG3250@1|root,KOG3250@2759|Eukaryota,37JXP@33090|Viridiplantae,3G7SD@35493|Streptophyta,3HRWT@3699|Brassicales	PCI	tr|A0A565AKR0|A0A565AKR0_9BRAS	sp|Q94JU3|CSN7_ARATH	VVA89568.1	GO:0000338,GO:0005515,GO:0005737,GO:0008180,GO:0009640,GO:0010387	K12180	AT1G02090
MIN01G0018	2C7ZM@1|root,2STDF@2759|Eukaryota,381AF@33090|Viridiplantae,3GQWC@35493|Streptophyta	AP2	tr|A0A0D3DZH9|A0A0D3DZH9_BRAOL	sp|Q40476|ERF1_TOBAC	XP_013601915.1	GO:0000976,GO:0003677,GO:0003700,GO:0005515,GO:0005622,GO:0005634,GO:0006355,GO:0009873	K09286	AT2G44840
MIN01G0019	KOG1719@1|root,KOG1719@2759|Eukaryota,37NQ3@33090|Viridiplantae,3GHAU@35493|Streptophyta,3HS2B@3699|Brassicales	DSPc	tr|D7KP40|D7KP40_ARALL	sp|Q9ZQP1|TPMT1_ARATH	XP_010474839.1	GO:0004439,GO:0004725,GO:0005737,GO:0006470,GO:0006655,GO:0008138,GO:0008962,GO:0017018,GO:0048364,	K14165	AT2G35680
MIN01G0020	COG0198@1|root,KOG1708@2759|Eukaryota,37WF0@33090|Viridiplantae,3GX5A@35493|Streptophyta,3HSEC@3699|Brassicales	KOW,ribosomal_L24	tr|A0A1J3IJ53|A0A1J3IJ53_NOCCA	sp|B0RZS0|RL24_FINM2	KFK27660.1	GO:0003723,GO:0003735,GO:0005739,GO:0006412	K02895	AT5G23535
MIN01G0021	28P47@1|root,2S1HM@2759|Eukaryota,37VDZ@33090|Viridiplantae,3GJDQ@35493|Streptophyta	Myb_DNA-bind_6,Myb_DNA-binding	-	-	-	-	-	-
MIN01G0022	28K7R@1|root,2QSND@2759|Eukaryota,37K65@33090|Viridiplantae,3GC3H@35493|Streptophyta	-	tr|A0A565BBT1|A0A565BBT1_9BRAS	-	VVA99073.1	GO:0003674,GO:0009507,GO:0009536,GO:0009751	-	AT2G06010
MIN01G0023	KOG1987@1|root,KOG1987@2759|Eukaryota,37MVT@33090|Viridiplantae,3GHDV@35493|Streptophyta,3HYAH@3699|Brassicales	MATH	tr|V4KZP4|V4KZP4_EUTSA	-	XP_006418496.1	GO:0005634,GO:0009416	-	AT2G04170
MIN01G0024	COG5103@1|root,KOG1831@2759|Eukaryota,37KCN@33090|Viridiplantae,3GH64@35493|Streptophyta,3HT7X@3699|Brassicales	CNOT1_CAF1_bind,CNOT1_HEAT,CNOT1_TTP_bind,DUF3819,Not1	tr|A0A087HKC7|A0A087HKC7_ARAAL	sp|A1A5H6|CNOT1_DANRE	KFK42579.1	GO:0000288,GO:0000932,GO:0005515,GO:0005576,GO:0017148,GO:0030015,GO:0060090,	K12604	AT1G02080
MIN01G0025	2BVF6@1|root,2S276@2759|Eukaryota,37VJR@33090|Viridiplantae,3GJFT@35493|Streptophyta,3I0MY@3699|Brassicales	-	tr|A0A0D3DZH6|A0A0D3DZH6_BRAOL	-	XP_013601044.1	GO:0003674,GO:0005575,GO:0008150,	-	AT1G02070
MIN01G0026	28PVA@1|root,2QWHY@2759|Eukaryota,37UTV@33090|Viridiplantae,3GGQW@35493|Streptophyta,3HZ0D@3699|Brassicales	SBP	tr|S4WVY3|S4WVY3_ARAAL	sp|Q8GXL3|SPL8_ARATH	AGP03031.1	GO:0003677,GO:0005634,GO:0009554,GO:0009556,GO:0048653,	-	AT1G02065
MIN01G0027	KOG1075@1|root,KOG1075@2759|Eukaryota	RVT_3	tr|A0A6D2K1G7|A0A6D2K1G7_9BRAS	-	CAA7047983.1	-	K10661	AT1G10000
MIN01G0028	KOG4197@1|root,KOG4197@2759|Eukaryota,388TZ@33090|Viridiplantae,3GXHU@35493|Streptophyta,3HXQV@3699|Brassicales	Chal_sti_synt_C,Chal_sti_synt_N,PPR,PPR_1,PPR_2,PPR_3	tr|A0A565ALQ8|A0A565ALQ8_9BRAS	sp|O81908|PPR2_ARATH	VVA89577.1	GO:0005739,GO:0009790,GO:0009908,GO:0031327,GO:0048316,GO:0048581,GO:2000241,	-	AT1G02060
MIN01G0029	COG3424@1|root,2QSSY@2759|Eukaryota,37HXG@33090|Viridiplantae,3G89T@35493|Streptophyta,3HYEE@3699|Brassicales	Chal_sti_synt_C,Chal_sti_synt_N	tr|A0A654E665|A0A654E665_ARATH	sp|O23674|PKSA_ARATH	XP_010474834.1	GO:0005515,GO:0005737,GO:0005783,GO:0009813,GO:0010584,GO:0016747,GO:0030639,GO:0080110,GO:0090439,	-	AT1G02050
MIN01G0030	COG5169@1|root,KOG0627@2759|Eukaryota	HSF_DNA-bind	tr|A0A3P6DK28|A0A3P6DK28_BRAOL	sp|O22230|HSFB3_ARATH	XP_010453361.1	-	K09419	AT4G18870
MIN01G0031	KOG1721@1|root,KOG1721@2759|Eukaryota,3881S@33090|Viridiplantae,3GW56@35493|Streptophyta,3HWI0@3699|Brassicales	zf-C2H2_6	tr|A0A087HKC2|A0A087HKC2_ARAAL	sp|O65499|ZAT3_ARATH	KFK42574.1	GO:0003700,GO:0005634,GO:0006355,	-	AT1G02040
MIN01G0032	KOG1721@1|root,KOG1721@2759|Eukaryota,37R9R@33090|Viridiplantae,3GG1C@35493|Streptophyta,3I0EY@3699|Brassicales	zf-C2H2_6	tr|V4LAN6|V4LAN6_EUTSA	sp|Q39092|ZAT1_ARATH	XP_006418480.1	GO:0003700,GO:0005634,GO:0006355,	-	AT1G02030
MIN01G0033	COG0778@1|root,2QQGY@2759|Eukaryota,37I4G@33090|Viridiplantae,3G83G@35493|Streptophyta,3HSFT@3699|Brassicales	Nitroreductase	tr|A0A1J3F0V3|A0A1J3F0V3_NOCCA	-	CAA7024428.1	GO:0005634,GO:0005739,GO:0008150,GO:0009507,GO:0016491,	-	AT1G02020
MIN01G0034	COG5158@1|root,KOG1300@2759|Eukaryota,37MIG@33090|Viridiplantae,3GD0C@35493|Streptophyta,3HYAX@3699|Brassicales	Sec1	tr|D7KP51|D7KP51_ARALL	sp|Q9C5P7|SEC1A_ARATH	EFH68291.1	GO:0005634,GO:0005886,GO:0006886,GO:0006904,GO:0016192,GO:0019905,GO:0030141,	K15292	AT1G02010
MIN01G0035	COG1087@1|root,KOG1371@2759|Eukaryota,37JFV@33090|Viridiplantae,3GARW@35493|Streptophyta,3HMKP@3699|Brassicales	Epimerase,GDP_Man_Dehyd	tr|A0A565AJP2|A0A565AJP2_9BRAS	sp|O81312|GAE3_ARATH	VVA89584.1	GO:0008150,GO:0016020,GO:0050378,	K08679	AT4G00110
MIN01G0036	2915A@1|root,2R814@2759|Eukaryota,3889J@33090|Viridiplantae,3GZ3J@35493|Streptophyta,3HYK4@3699|Brassicales	-	tr|A0A1J3HDZ7|A0A1J3HDZ7_NOCCA	-	VVA89585.1	GO:0003674,GO:0005575,GO:0008150,	-	AT1G01990
MIN01G0037	KOG2837@1|root,KOG2837@2759|Eukaryota,37M0S@33090|Viridiplantae,3GD73@35493|Streptophyta,3HQGU@3699|Brassicales	Kin17_mid	tr|R0IT60|R0IT60_9BRAS	sp|Q9ZVU5|KIN17_ARATH	XP_006307680.1	GO:0003690,GO:0005515,GO:0005634,GO:0006260,GO:0006974,GO:0016607,GO:0035874,GO:0048638	K13102	AT1G55460
MIN01G0038	COG0277@1|root,2QVGN@2759|Eukaryota,37RXC@33090|Viridiplantae,3GFUU@35493|Streptophyta,3HXGN@3699|Brassicales	BBE,FAD_binding_4	tr|V4KZM6|V4KZM6_EUTSA	sp|Q9LPC3|BBE1_ARATH	XP_010479531.1	GO:0005794,GO:0005886,GO:0009505,GO:0009507,GO:0016899,GO:0071949	-	AT1G01980
MIN01G0039	COG0277@1|root,2QVGN@2759|Eukaryota,37RXC@33090|Viridiplantae,3GFUU@35493|Streptophyta,3HXGN@3699|Brassicales	BBE,FAD_binding_4	tr|A0A5S9S5D3|A0A5S9S5D3_ARATH	sp|Q9LPC3|BBE1_ARATH	XP_010479531.1	GO:0005794,GO:0005886,GO:0009505,GO:0009507,GO:0016899,GO:0071949	-	AT1G01980
MIN01G0040	KOG4197@1|root,KOG4197@2759|Eukaryota,37HRS@33090|Viridiplantae,3GASU@35493|Streptophyta,3HP5X@3699|Brassicales	PPR	tr|V4LAN2|V4LAN2_EUTSA	sp|Q9LPC4|PPR1_ARATH	XP_006418475.1	GO:0003674,GO:0005739,GO:0008150,	-	AT1G01970
MIN01G0041	COG5307@1|root,KOG0929@2759|Eukaryota,37K42@33090|Viridiplantae,3GEGX@35493|Streptophyta,3HZHN@3699|Brassicales	DCB,DUF1981,Mon2_C,Sec7,Sec7_N	tr|A0A565AKR6|A0A565AKR6_9BRAS	sp|Q9LPC5|BIG3_ARATH	XP_006418474.2	GO:0005634,GO:0005802,GO:0005829,GO:0009561,GO:0016192,GO:0032012,GO:0032588,	K18442	AT1G01960
MIN01G0042	COG5059@1|root,KOG0240@2759|Eukaryota,37NIJ@33090|Viridiplantae,3G8UP@35493|Streptophyta,3HXHW@3699|Brassicales	Arm,Kinesin	tr|V4MWR2|V4MWR2_EUTSA	sp|Q9LPC6|KINUB_ARATH	XP_006418473.1	GO:0003777,GO:0005634,GO:0005737,GO:0005871,GO:0005874,GO:0007018,GO:0008017,GO:0008574,GO:0009507,GO:0016887,GO:0030705,GO:0048364	K10396	AT1G01950
MIN01G0043	COG0652@1|root,KOG0884@2759|Eukaryota,37PXK@33090|Viridiplantae,3G7QY@35493|Streptophyta,3HTVE@3699|Brassicales	Pro_isomerase	tr|A0A654E794|A0A654E794_ARATH	sp|Q9LPC7|CP18A_ARATH	NP_171696.2	GO:0000398,GO:0000413,GO:0003755,GO:0005515,GO:0005634,GO:0005730,GO:0006457,GO:0010494,GO:0030620,GO:0030623,GO:0034605,GO:0071013	K12734	AT1G01940
MIN01G0044	KOG2505@1|root,KOG2505@2759|Eukaryota,37HVV@33090|Viridiplantae,3GF7R@35493|Streptophyta,3HMN6@3699|Brassicales	-	tr|Q8LCW2|Q8LCW2_ARATH	-	AAM64442.1	GO:0003674,GO:0005737,GO:0030433,	K26089	AT1G01930
MIN01G0045	KOG1337@1|root,KOG1337@2759|Eukaryota,37S4H@33090|Viridiplantae,3GCM0@35493|Streptophyta,3HWB1@3699|Brassicales	Pkinase,SET	tr|A0A087HKA6|A0A087HKA6_ARAAL	-	KFK42558.1	GO:0005515,GO:0005634,GO:0009507,GO:0016279,GO:0018026,	-	AT1G01920
MIN01G0046	COG5036@1|root,KOG2325@1|root,KOG1161@2759|Eukaryota,KOG2325@2759|Eukaryota,37SH6@33090|Viridiplantae,3GH6R@35493|Streptophyta,3HW7V@3699|Brassicales	MFS_1,SPX,Sugar_tr	tr|A0A397ZHF8|A0A397ZHF8_BRACM	sp|Q93ZQ5|SPXM3_ARATH	XP_019094816.1	GO:0006810,GO:0009705,GO:0016020,GO:0022857,GO:1905011,	-	AT4G22990
MIN01G0047	COG0003@1|root,KOG2825@2759|Eukaryota,37MGZ@33090|Viridiplantae,3GGE0@35493|Streptophyta,3HRA4@3699|Brassicales	ArsA_ATPase	tr|A0A6D2IHJ1|A0A6D2IHJ1_9BRAS	sp|Q949M9|GET3A_ARATH	CAA7026120.1	GO:0005515,GO:0005524,GO:0005576,GO:0005829,GO:0006620,GO:0009507,GO:0016887,GO:0043529,GO:0043621,GO:0048767	K01551	AT1G01910
MIN01G0048	COG1502@1|root,KOG1329@2759|Eukaryota,37RQH@33090|Viridiplantae,3G9ND@35493|Streptophyta,3HYXW@3699|Brassicales	C2,PLD_C,PLDc	tr|A0A5A7PFE3|A0A5A7PFE3_STRAF	sp|P93733|PLDB1_ARATH	GER31278.1	GO:0004630,GO:0005515,GO:0005546,GO:0005634,GO:0005886,GO:0009395,GO:0009506,GO:0042742,GO:0070290,	K01115	AT2G42010
MIN01G0049	COG0258@1|root,KOG2519@2759|Eukaryota,37NCJ@33090|Viridiplantae,3GDDW@35493|Streptophyta,3HY4Q@3699|Brassicales	XPG_I,XPG_N	tr|A0A565AL96|A0A565AL96_9BRAS	sp|Q9LPD2|GENL1_ARATH	VVA89602.1	GO:0003677,GO:0005634,GO:0006259,GO:0008821,GO:0009555,GO:0009650,GO:0017108,GO:0090305	K15338	AT1G01880
MIN01G0050	COG0030@1|root,KOG0820@2759|Eukaryota,37KXI@33090|Viridiplantae,3GB2B@35493|Streptophyta,3HYWD@3699|Brassicales	RrnaAD	tr|A0A087HKA1|A0A087HKA1_ARAAL	sp|O65090|DIM1C_ARATH	KFK42553.1	GO:0000179,GO:0005739,GO:0009409,GO:0009507,GO:0016422,GO:0031167,GO:0080009,	-	AT1G01860
MIN01G0051	2CG5J@1|root,2S36U@2759|Eukaryota,37XHU@33090|Viridiplantae,3GJQJ@35493|Streptophyta,3I0XT@3699|Brassicales	-	tr|V4L3F4|V4L3F4_EUTSA	-	XP_006418464.1	GO:0003674,GO:0008150,GO:0009507,	-	AT1G01840
MIN01G0052	KOG0167@1|root,KOG0167@2759|Eukaryota,37RG8@33090|Viridiplantae,3GBZJ@35493|Streptophyta,3HYGV@3699|Brassicales	Arm	tr|R0IC57|R0IC57_9BRAS	-	XP_023633250.1	GO:0003674,GO:0005575,GO:0008150,	K08332	AT1G01830
MIN01G0053	KOG4186@1|root,KOG4186@2759|Eukaryota,37P2K@33090|Viridiplantae,3GD3S@35493|Streptophyta,3HN6M@3699|Brassicales	PEX11	tr|D7KP69|D7KP69_ARALL	sp|Q9LQ73|PX11C_ARATH	EFH65611.1	GO:0005515,GO:0005576,GO:0005777,GO:0005778,GO:0005779,GO:0007031,GO:0009506,GO:0016559,GO:0042802,GO:0044375	K13352	AT1G01820
MIN01G0054	-	-	tr|V4KZL5|V4KZL5_EUTSA	-	ESQ36814.1	GO:0003674,GO:0005634,GO:0008150,	-	AT1G01810
MIN01G0055	COG1028@1|root,KOG1208@2759|Eukaryota,37QB9@33090|Viridiplantae,3GAD2@35493|Streptophyta,3HWPB@3699|Brassicales	adh_short,adh_short_C2	tr|V4LAM0|V4LAM0_EUTSA	sp|Q9ZUH5|SDR2B_ARATH	XP_006418460.1	GO:0005737,GO:0005829,GO:0009505,GO:0009507,GO:0046394,GO:0065003,GO:1901605,	K15095	AT1G01800
MIN01G0056	COG1028@1|root,KOG1208@2759|Eukaryota,37QB9@33090|Viridiplantae,3GAD2@35493|Streptophyta,3HWPB@3699|Brassicales	adh_short,adh_short_C2	tr|V4LAM0|V4LAM0_EUTSA	sp|Q9M2E2|SDR1_ARATH	XP_006418460.1	GO:0005737,GO:0005829,GO:0009505,GO:0009507,GO:0046394,GO:0065003,GO:1901605,	K15095	AT1G01800
MIN01G0057	COG0475@1|root,KOG1650@2759|Eukaryota,37KZB@33090|Viridiplantae,3GGA1@35493|Streptophyta,3HST0@3699|Brassicales	MutS_I,MutS_II,MutS_III,MutS_V,Na_H_Exchanger,TrkA_N	tr|A0A565AKV0|A0A565AKV0_9BRAS	sp|Q9ZTZ7|KEA1_ARATH	VVA89608.1	GO:0005576,GO:0009507,GO:0009658,GO:0009941,GO:0010109,GO:0015079,GO:0015386,GO:0016020,GO:0031969,	-	AT1G01790
MIN01G0058	COG0475@1|root,KOG1650@2759|Eukaryota,37KZB@33090|Viridiplantae,3GGA1@35493|Streptophyta,3HST0@3699|Brassicales	MutS_I,MutS_II,MutS_III,MutS_V,Na_H_Exchanger,TrkA_N	tr|A0A087HK99|A0A087HK99_ARAAL	sp|Q9ZTZ7|KEA1_ARATH	KFK42551.1	GO:0005576,GO:0009507,GO:0009658,GO:0009941,GO:0010109,GO:0015079,GO:0015386,GO:0016020,GO:0031969,	-	AT1G01790
MIN01G0059	2CMVQ@1|root,2QS8D@2759|Eukaryota,37JAD@33090|Viridiplantae,3GEJN@35493|Streptophyta,3HQY1@3699|Brassicales	AtuA	tr|A0A7G2DR59|A0A7G2DR59_ARATH	-	KFK42550.1	GO:0005634,GO:0009642,GO:0009892,GO:0032787	-	AT1G01770
MIN01G0060	KOG2777@1|root,KOG2777@2759|Eukaryota,37RIT@33090|Viridiplantae,3GCY3@35493|Streptophyta,3HNCC@3699|Brassicales	A_deamin	tr|A0A565AKT3|A0A565AKT3_9BRAS	sp|F4HU58|TAD1_ARATH	VVA89611.1	GO:0003725,GO:0003726,GO:0005634,GO:0005730,GO:0005737,GO:0006382,GO:0006396,GO:0006400,GO:0008251,GO:0042803	K15440	AT1G01760
MIN01G0061	KOG1735@1|root,KOG1735@2759|Eukaryota,37U30@33090|Viridiplantae,3GI1P@35493|Streptophyta,3HTN4@3699|Brassicales	Cofilin_ADF	tr|A0A397Y6F5|A0A397Y6F5_BRACM	sp|Q9LQ81|ADF10_ARATH	XP_009118832.2	GO:0005737,GO:0015629,GO:0030042,GO:0051015	K05765	AT1G01750
MIN01G0062	2CMWK@1|root,2QSE9@2759|Eukaryota,37M08@33090|Viridiplantae,3G9BV@35493|Streptophyta,3HPQD@3699|Brassicales	Pkinase_Tyr	tr|A0A565AM68|A0A565AM68_9BRAS	sp|F4HU55|BSK4_ARATH	VVA89613.1	GO:0004672,GO:0004674,GO:0005524,GO:0005576,GO:0005634,GO:0006468,GO:0009742,	K14500	AT1G01740
MIN01G0063	2DDT5@1|root,2S5NN@2759|Eukaryota,37W2G@33090|Viridiplantae,3GKQT@35493|Streptophyta,3HUSC@3699|Brassicales	-	tr|V4KZK6|V4KZK6_EUTSA	-	XP_006418451.1	GO:0003674,GO:0005634,GO:0008150,	-	AT1G01730
MIN01G0064	28IZK@1|root,2QVRF@2759|Eukaryota,37NVG@33090|Viridiplantae,3GAI2@35493|Streptophyta,3HQ2J@3699|Brassicales	NAM	tr|E4MXD5|E4MXD5_EUTHA	sp|Q39013|NAC2_ARATH	XP_006418449.1	GO:0000976,GO:0003700,GO:0005634,GO:0006355,GO:0009611,GO:0009788,GO:0071456,	-	AT1G01720
MIN01G0065	COG1946@1|root,KOG3016@2759|Eukaryota,37RH2@33090|Viridiplantae,3GFZ5@35493|Streptophyta,3HQ27@3699|Brassicales	4HBT_3,Acyl_CoA_thio,cNMP_binding	tr|A0A087HK94|A0A087HK94_ARAAL	sp|P58137|ACOT8_MOUSE	KFK42546.1	GO:0005777,GO:0005829,GO:0006637,GO:0009062,GO:0047617,GO:0051289,GO:0052815,GO:0052816	K01068	AT1G01710
MIN01G0066	2CXP5@1|root,2RYTW@2759|Eukaryota,37VJU@33090|Viridiplantae,3GIAJ@35493|Streptophyta,3HX3X@3699|Brassicales	F-box,FBD,LRR_2	tr|A0A3P5YWJ1|A0A3P5YWJ1_BRACM	sp|Q9C6W9|FB28_ARATH	KAF3611144.1	GO:0003674,GO:0005634,GO:0008150,	-	AT5G22660
MIN01G0067	KOG1075@1|root,KOG1075@2759|Eukaryota	-	tr|A0A6D2L0K7|A0A6D2L0K7_9BRAS	-	CAA7058279.1	-	-	-
MIN01G0068	KOG1075@1|root,KOG1075@2759|Eukaryota	Exo_endo_phos_2,RVT_3,zf-RVT	tr|A0A565CL98|A0A565CL98_9BRAS	-	XP_024006573.1	GO:0003674,GO:0005634,GO:0008150,	-	AT1G40390
MIN01G0069	KOG1075@1|root,KOG1075@2759|Eukaryota	DUF4283,zf-CCHC_4	tr|A0A087FZU3|A0A087FZU3_ARAAL	-	KFK23145.1	-	-	-
MIN01G0070	2CN0Y@1|root,2QT7W@2759|Eukaryota,37QRK@33090|Viridiplantae,3GBU9@35493|Streptophyta,3HVI8@3699|Brassicales	HLH,bHLH-MYC_N	tr|A0A087HKB2|A0A087HKB2_ARAAL	sp|Q8W2F1|BH012_ARATH	XP_010474787.1	GO:0003700,GO:0005515,GO:0005634,GO:0006355,GO:0035618,GO:0046983,GO:0048629,	-	AT4G00480
MIN01G0071	2CNCC@1|root,2QV6R@2759|Eukaryota,37PX3@33090|Viridiplantae,3GGY3@35493|Streptophyta,3HMB7@3699|Brassicales	PRONE	tr|V4KG93|V4KG93_EUTSA	sp|Q9LQ89|ROGF2_ARATH	XP_006418447.1	GO:0005085,GO:0005634,GO:0006996,GO:0009812,GO:0009888,GO:0042440	-	AT1G01700
MIN01G0072	28NFD@1|root,2QV0Y@2759|Eukaryota,37RMB@33090|Viridiplantae,3GC6N@35493|Streptophyta,3HRDT@3699|Brassicales	DUF3741,DUF4378	tr|A0A565AKU2|A0A565AKU2_9BRAS	-	VVA89621.1	GO:0003674,GO:0005634,GO:0008150,	-	AT1G01695
MIN01G0073	28KQ7@1|root,2QT68@2759|Eukaryota,37PBB@33090|Viridiplantae,3GC7I@35493|Streptophyta,3HQAA@3699|Brassicales	-	tr|A0A1J3F5L4|A0A1J3F5L4_NOCCA	sp|Q0WWX5|PRD3_ARATH	VVA89622.1	GO:0003674,GO:0005634,GO:0009553,GO:0009555,GO:0009556,GO:0042138,GO:0048236,GO:0051026,GO:0070192,	-	AT1G01690
MIN01G0074	KOG2061@1|root,KOG2061@2759|Eukaryota,37KK5@33090|Viridiplantae,3G81T@35493|Streptophyta,3HRCI@3699|Brassicales	PDCD2_C,zf-MYND	tr|A0A565BZZ0|A0A565BZZ0_9BRAS	sp|Q2YDC9|PDCD2_BOVIN	VVB06980.1	GO:0003674,GO:0005634,GO:0005737,GO:0008150	K14801	AT4G02220
MIN01G0075	2CN9V@1|root,2QUQY@2759|Eukaryota	C2,U-box	tr|A0A3P6DBM8|A0A3P6DBM8_BRACM	sp|Q9LQ92|PUB54_ARATH	VDD16599.1	GO:0004842,GO:0005737,GO:0007165,GO:0010035,GO:0010150,GO:0016567,GO:0043436,GO:0071310,GO:1901701,	-	AT1G01680
MIN01G0076	290W3@1|root,2R7RK@2759|Eukaryota,38828@33090|Viridiplantae,3GW5P@35493|Streptophyta,3HWQS@3699|Brassicales	U-box,Usp	tr|A0A6J0KTA6|A0A6J0KTA6_RAPSA	sp|Q9LQ92|PUB54_ARATH	XP_018451165.1	GO:0004842,GO:0005737,GO:0007165,GO:0010035,GO:0010150,GO:0016567,GO:0043436,GO:0071310,GO:1901701,	-	AT1G01680
MIN01G0077	290W3@1|root,2R7RK@2759|Eukaryota,38828@33090|Viridiplantae,3GW5P@35493|Streptophyta,3HWQS@3699|Brassicales	U-box,Usp	tr|M4EWQ8|M4EWQ8_BRARP	sp|Q8GXQ7|PUB56_ARATH	XP_009119718.1	GO:0004842,GO:0005634,GO:0016567,	-	AT1G01670
MIN01G0078	KOG2443@1|root,KOG2442@2759|Eukaryota,37K49@33090|Viridiplantae,3G89D@35493|Streptophyta,3HMQI@3699|Brassicales	PA,Peptidase_A22B	tr|A0A565AJU1|A0A565AJU1_9BRAS	sp|Q0WMJ8|SIPL4_ARATH	VVA89630.1	GO:0004190,GO:0005765,GO:0005886,GO:0006520,GO:0009611,GO:0009753,GO:0023052,GO:0030660,GO:0032870,GO:0033619,GO:0042500,GO:0044248,GO:0050832,GO:0071458,GO:0071556,GO:0098771,GO:1901565,	K09597	AT1G01650
MIN01G0079	KOG1987@1|root,KOG1987@2759|Eukaryota,37QN9@33090|Viridiplantae,3GB5A@35493|Streptophyta,3HXVB@3699|Brassicales	BTB	tr|A0A565AKV2|A0A565AKV2_9BRAS	sp|Q9LQ95|Y1164_ARATH	VVA89631.1	GO:0005515,GO:0005737,GO:0009908,GO:0016567	K10523	AT1G01640
MIN01G0080	KOG1987@1|root,KOG1987@2759|Eukaryota,37QN9@33090|Viridiplantae,3GB5A@35493|Streptophyta,3HXVB@3699|Brassicales	BTB	tr|A0A2H1ZE92|A0A2H1ZE92_ARATH	sp|Q9LQ95|Y1164_ARATH	NP_001318902.1	GO:0005515,GO:0005737,GO:0009908,GO:0016567	K10523	AT1G01640
MIN01G0081	KOG1470@1|root,KOG1470@2759|Eukaryota,37REW@33090|Viridiplantae,3G7VC@35493|Streptophyta,3HP0B@3699|Brassicales	CRAL_TRIO,CRAL_TRIO_N	tr|M4EWR2|M4EWR2_BRARP	sp|Q55CU8|PITC_DICDI	XP_009119714.1	GO:0003674,GO:0005634,GO:0006631,GO:0090558,GO:1905392,	-	AT1G01630
MIN01G0082	COG0580@1|root,KOG0223@2759|Eukaryota,37NTV@33090|Viridiplantae,3G7J8@35493|Streptophyta,3HW02@3699|Brassicales	MIP	tr|A0A087HK70|A0A087HK70_ARAAL	sp|Q39196|PIP14_ARATH	XP_010457103.1	GO:0005515,GO:0005829,GO:0005886,GO:0006833,GO:0009414,GO:0015250,GO:0015267,GO:0055085	K09872	AT4G00430
MIN01G0083	KOG0039@1|root,KOG0039@2759|Eukaryota,37IDX@33090|Viridiplantae,3G80X@35493|Streptophyta,3HR07@3699|Brassicales	FAD_binding_8,Ferric_reduct,NAD_binding_6	tr|V4KZJ4|V4KZJ4_EUTSA	sp|Q9LMM2|FRO1_ARATH	XP_006418436.1	GO:0000293,GO:0005886,GO:0140618,	K00521	AT1G01590
MIN01G0084	KOG0039@1|root,KOG0039@2759|Eukaryota,37IDX@33090|Viridiplantae,3G80X@35493|Streptophyta,3HR07@3699|Brassicales	FAD_binding_8,Ferric_reduct,NAD_binding_6	tr|V4LAJ6|V4LAJ6_EUTSA	sp|P92949|FRO2_ARATH	XP_006418435.1	GO:0000293,GO:0005634,GO:0005886,GO:0009617,GO:0016491,GO:0033214,GO:0055072,GO:0140618	K00521	AT1G01580
MIN01G0085	2CQXQ@1|root,2R66J@2759|Eukaryota,388SU@33090|Viridiplantae,3GXG2@35493|Streptophyta,3HXBY@3699|Brassicales	Malectin_like	tr|D7KQ58|D7KQ58_ARALL	sp|Q9FLW0|Y5241_ARATH	XP_002892054.1	GO:0005576,GO:0005783,GO:0007165,GO:0008375,GO:0016757,GO:0040007,GO:1901701,	-	AT4G00300
MIN01G0086	KOG2246@1|root,KOG2246@2759|Eukaryota	DUF604,Malectin_like	tr|A0A6D2I896|A0A6D2I896_9BRAS	-	CAA7026087.1	GO:0005783,GO:0005794,GO:0008375,GO:0009832,GO:0016757,GO:0019748,GO:0065008,	-	AT1G01570
MIN01G0087	KOG0660@1|root,KOG0660@2759|Eukaryota,37I3U@33090|Viridiplantae,3G736@35493|Streptophyta,3HXHF@3699|Brassicales	Pkinase	tr|A0A178UXX1|A0A178UXX1_ARATH	sp|Q39024|MPK4_ARATH	XP_010474758.1	GO:0000911,GO:0004672,GO:0004674,GO:0004707,GO:0005515,GO:0005634,GO:0005737,GO:0006468,GO:0006972,GO:0007112,GO:0007165,GO:0009409,GO:0009504,GO:0009555,GO:0009620,GO:0009651,GO:0009737,GO:0009861,GO:0009862,GO:0009868,GO:0010119,GO:0010183,GO:0016301,GO:0016310,GO:0035556,GO:0042539,GO:0043622,GO:0071244,GO:0090333,GO:2000377	K04371,K04464,K20600	AT4G01370
MIN01G0088	2CMBE@1|root,2QPVM@2759|Eukaryota,37I63@33090|Viridiplantae,3GCEG@35493|Streptophyta,3HXDD@3699|Brassicales	BPS1	tr|A0A5S9S350|A0A5S9S350_ARATH	sp|Q9LMM6|BPS1_ARATH	CAA0154281.1	GO:0003674,GO:0005634,GO:0009793,GO:0048364,GO:0048367,	-	AT1G01550
MIN01G0089	COG0515@1|root,KOG1187@2759|Eukaryota,37PRQ@33090|Viridiplantae,3GBXN@35493|Streptophyta,3HNXC@3699|Brassicales	Pkinase,Pkinase_Tyr	tr|A0A6D2ICY2|A0A6D2ICY2_9BRAS	sp|Q3EDL4|Y1154_ARATH	CAA7026085.1	GO:0004674,GO:0005886,GO:0006468,GO:0009507,GO:0046777,	K04733	AT1G01540
MIN01G0090	COG5068@1|root,KOG0014@2759|Eukaryota,37U27@33090|Viridiplantae,3GJG3@35493|Streptophyta,3HU7V@3699|Brassicales	SRF-TF	tr|A0A565AJU7|A0A565AJU7_9BRAS	sp|Q9LMM8|AGL28_ARATH	VVA89645.1	GO:0000978,GO:0000981,GO:0003700,GO:0005634,GO:0006357,GO:0009911,GO:0045944,GO:0046983	K04454,K09260	AT1G01530
MIN01G0091	COG5068@1|root,KOG0014@2759|Eukaryota,37U27@33090|Viridiplantae,3GJG3@35493|Streptophyta,3HU7V@3699|Brassicales	SRF-TF	tr|A0A565AJU7|A0A565AJU7_9BRAS	sp|Q9LMM8|AGL28_ARATH	VVA89645.1	GO:0000978,GO:0000981,GO:0003700,GO:0005634,GO:0006357,GO:0009911,GO:0045944,GO:0046983	K04454,K09260	AT1G01530
MIN01G0092	KOG0724@1|root,KOG0724@2759|Eukaryota,37MTA@33090|Viridiplantae,3GDH5@35493|Streptophyta,3HYE8@3699|Brassicales	Myb_DNA-binding	tr|A0A6D2KD80|A0A6D2KD80_9BRAS	sp|Q6R0H0|RVE3_ARATH	CAA7026083.1	GO:0003700,GO:0005634,GO:0009637,GO:0009640,GO:0010035,GO:0042440,GO:0044255,GO:0050793,GO:0071482,	-	AT1G01520
MIN01G0093	COG0111@1|root,KOG0067@2759|Eukaryota,37PFI@33090|Viridiplantae,3G8P1@35493|Streptophyta,3HP9A@3699|Brassicales	2-Hacid_dh_C	tr|A0A068GMF5|A0A068GMF5_CAMSA	sp|O23702|CTBP_ARATH	NP_001289914.1	GO:0000226,GO:0003714,GO:0005515,GO:0005802,GO:0005829,GO:0006970,GO:0007097,GO:0008360,GO:0009507,GO:0009651,GO:0009965,GO:0010091,GO:0010482,GO:0010494,GO:0016616,GO:0019900,GO:0031129,GO:0034063,GO:0042802,GO:0042803,GO:0042814,GO:0043621,GO:0045604,GO:0048444,GO:0048530,GO:0051287,GO:2000039,	-	AT1G01510
MIN01G0094	2CRDB@1|root,2R7R8@2759|Eukaryota,3881Y@33090|Viridiplantae,3GW5B@35493|Streptophyta,3HWII@3699|Brassicales	C1_2	tr|Q9ZVU3|Q9ZVU3_ARATH	-	XP_020874095.1	GO:0003674,GO:0005575,GO:0005634,GO:0008150	-	AT1G55380
MIN01G0095	28J6I@1|root,2QRIR@2759|Eukaryota,37Q1J@33090|Viridiplantae,3GGN7@35493|Streptophyta,3HY6J@3699|Brassicales	-	tr|A0A5S9S1E1|A0A5S9S1E1_ARATH	sp|Q8GUH2|Y1015_ARATH	XP_020867497.1	GO:0004617,GO:0005575,GO:0009416,GO:0030154,GO:0048589,	-	AT1G01500
MIN01G0096	KOG1603@1|root,KOG1603@2759|Eukaryota,37U7U@33090|Viridiplantae,3GHYF@35493|Streptophyta,3HUBQ@3699|Brassicales	HMA	tr|D7KQ67|D7KQ67_ARALL	sp|O03982|HIP39_ARATH	XP_002889363.1	GO:0005634,GO:0009507,GO:0019752,GO:0044248,GO:0046872,GO:0071369,GO:1901575,	-	AT1G01490
MIN01G0097	COG0436@1|root,KOG0256@2759|Eukaryota,37M61@33090|Viridiplantae,3GDW4@35493|Streptophyta,3HYU5@3699|Brassicales	Aminotran_1_2	tr|A0A565AKW9|A0A565AKW9_9BRAS	sp|Q06402|1A12_ARATH	VVA89651.1	GO:0005515,GO:0005737,GO:0006520,GO:0008483,GO:0009414,GO:0009693,GO:0016847,GO:0030170,GO:0042218,	K20772	AT1G01480
MIN01G0098	2AJBI@1|root,2RZ6Q@2759|Eukaryota,37UHN@33090|Viridiplantae,3GIQ7@35493|Streptophyta,3HU94@3699|Brassicales	LEA_2	tr|A0A397YGD1|A0A397YGD1_BRACM	sp|O03983|LEA14_ARATH	XP_009111209.1	GO:0003674,GO:0005829,GO:0009269,GO:0009611,GO:0009644,GO:0050832	-	AT1G01470
MIN01G0099	-	-	tr|V4JYS2|V4JYS2_EUTSA	-	XP_006393379.2	GO:0003674,GO:0005739,GO:0008150,	-	AT1G45403
MIN01G0100	KOG1418@1|root,KOG1418@2759|Eukaryota,37MPJ@33090|Viridiplantae,3GAWY@35493|Streptophyta,3HRSD@3699|Brassicales	Ion_trans_2	tr|A0A654E6J0|A0A654E6J0_ARATH	sp|Q9FWX6|KCO4_ARATH	CAA0157423.1	GO:0005887,GO:0009705,GO:0015271,GO:0022841,GO:0030322,GO:0071805	K05389	AT1G02510
MIN01G0101	COG2801@1|root,KOG0017@2759|Eukaryota,37THH@33090|Viridiplantae,3GG2K@35493|Streptophyta,44UC5@71274|asterids	RVT_2,Retrotran_gag_2,Retrotran_gag_3,Retrotrans_gag,gag_pre-integrs,rve,zf-CCHC	tr|A0A2P5AAW9|A0A2P5AAW9_PARAD	sp|P0CV72|RL161_PLAVT	PON33692.1	GO:0003674,GO:0005575,GO:0008150,	-	ATMG00810
MIN01G0102	2BVTC@1|root,2QQEC@2759|Eukaryota,37RCH@33090|Viridiplantae,3GBT0@35493|Streptophyta,3HQVZ@3699|Brassicales	AP2,B3	tr|A0A5S9WKX1|A0A5S9WKX1_ARATH	sp|Q9C688|RAVL3_ARATH	CAA0285735.1	GO:0003700,GO:0005634,GO:0006355,	K09287	AT1G51120
MIN01G0103	KOG1075@1|root,KOG1075@2759|Eukaryota,37TIF@33090|Viridiplantae,3G9IZ@35493|Streptophyta	DUF4283,RVT_1,RVT_3,zf-CCHC_4,zf-RVT	tr|A0A6J0N469|A0A6J0N469_RAPSA	-	XP_018479455.1	-	-	-
MIN01G0104	KOG1075@1|root,KOG1075@2759|Eukaryota	-	tr|A0A6D2JJY7|A0A6D2JJY7_9BRAS	sp|P93295|M310_ARATH	CAA7040252.1	GO:0003674,GO:0005739,GO:0008150,	-	ATMG00310
MIN01G0105	COG0330@1|root,KOG2620@2759|Eukaryota,37M98@33090|Viridiplantae,3G8H0@35493|Streptophyta	Band_7	tr|V4LAI4|V4LAI4_EUTSA	sp|Q5GI04|HIR1_CAPAN	XP_006418425.1	GO:0000325,GO:0002239,GO:0005739,GO:0005829,GO:0005886,GO:0009506	-	AT3G01290
MIN01G0106	COG5253@1|root,KOG0229@2759|Eukaryota,37RSP@33090|Viridiplantae,3GHAF@35493|Streptophyta,3HY2N@3699|Brassicales	PIP5K	tr|V4L3B7|V4L3B7_EUTSA	sp|Q9LMN1|PI5KA_ARATH	XP_006418424.1	GO:0005634,GO:0005886,GO:0016308,GO:0046854	K00889	AT1G01460
MIN01G0107	29T17@1|root,2RXF8@2759|Eukaryota,37UBE@33090|Viridiplantae,3GIG2@35493|Streptophyta	LEA_2	tr|R0GRK5|R0GRK5_9BRAS	-	XP_010474744.1	GO:0003674,GO:0009888,GO:0030154,GO:0048364,GO:0048589,GO:0071695,GO:1901565,GO:1905392	-	AT1G01453
MIN01G0108	KOG1075@1|root,KOG1075@2759|Eukaryota	RVT_1,RVT_3,zf-RVT	tr|A0A6D2KLK1|A0A6D2KLK1_9BRAS	sp|P93295|M310_ARATH	CAA7049077.1	GO:0003676,GO:0004523,GO:0009507,	-	AT4G29090
MIN01G0109	COG0515@1|root,KOG0192@2759|Eukaryota,37NBS@33090|Viridiplantae,3GDBP@35493|Streptophyta,3HYD1@3699|Brassicales	DUF1221,Pkinase_Tyr	tr|A0A565AJV9|A0A565AJV9_9BRAS	sp|Q2MHE4|HT1_ARATH	VVA89655.1	GO:0004672,GO:0004712,GO:0005524,GO:0005737,GO:0006468,GO:0007165,GO:0098542,	-	AT1G01450
MIN01G0110	KOG0752@1|root,KOG0752@2759|Eukaryota,37PSZ@33090|Viridiplantae,3GDVR@35493|Streptophyta,3HP7E@3699|Brassicales	Mito_carr	tr|A0A087HK80|A0A087HK80_ARAAL	sp|O04619|ADNT1_ARATH	KFK42532.1	GO:0000325,GO:0005347,GO:0005739,GO:0005829,GO:0009060,GO:0015217,GO:0015866,GO:0015867,GO:0055085,GO:0080121,GO:0080122,	K14684	AT4G01100
MIN01G0111	2C5YW@1|root,2QTCM@2759|Eukaryota,37N6Q@33090|Viridiplantae,3GBCH@35493|Streptophyta,3HWYC@3699|Brassicales	zinc_ribbon_12	tr|V4KZI1|V4KZI1_EUTSA	-	XP_006418421.1	GO:0003674,GO:0005634,GO:0007165,GO:0040007,GO:0042742,GO:0045087,GO:0048367,GO:0050832,GO:0065008,GO:0071310,GO:0071407,GO:0071417,GO:0098542,GO:1900150,GO:1901701,	-	AT1G01440
MIN01G0112	28K4X@1|root,2QSJI@2759|Eukaryota,37MYG@33090|Viridiplantae,3GCXM@35493|Streptophyta,3HR3X@3699|Brassicales	PC-Esterase,PMR5N	tr|A0A565AKZ0|A0A565AKZ0_9BRAS	sp|Q84JH9|TBL25_ARATH	VVA89658.1	GO:0005794,GO:0016413,GO:0071554,	-	AT1G01430
MIN01G0113	KOG1192@1|root,KOG1192@2759|Eukaryota,37M0D@33090|Viridiplantae,3G91G@35493|Streptophyta,3HRSK@3699|Brassicales	UDPGT	tr|V4L3B1|V4L3B1_EUTSA	sp|Q9M156|U72B1_ARATH	XP_006418419.1	GO:0006805,GO:0008194,GO:0009507,GO:0009636,GO:0009809,GO:0016757,GO:0035251,GO:0042178,GO:0050505,	K08237	AT4G01070
MIN01G0114	2BZYY@1|root,2QPYH@2759|Eukaryota,37M5T@33090|Viridiplantae,3GD9N@35493|Streptophyta,3HPX1@3699|Brassicales	Polyketide_cyc2	tr|A5HV16|A5HV16_ARASU	sp|Q84MC7|PYL9_ARATH	BAF63139.1	GO:0004864,GO:0005515,GO:0005634,GO:0005737,GO:0009738,GO:0010427,GO:0038023,GO:0042803,GO:0080163,	K14496	AT1G01360
MIN01G0115	COG5152@1|root,KOG1813@2759|Eukaryota,37J9J@33090|Viridiplantae,3GBFK@35493|Streptophyta,3HN2U@3699|Brassicales	zf-C3HC4_3,zf-CCCH	tr|A0A6D2KSF4|A0A6D2KSF4_9BRAS	sp|Q8GX84|C3H1_ARATH	CAA7046069.1	GO:0003674,GO:0005634,GO:0005684,GO:0034247	K13127	AT1G01350
MIN01G0116	KOG1192@1|root,KOG1192@2759|Eukaryota,37K45@33090|Viridiplantae,3G74X@35493|Streptophyta,3HVCZ@3699|Brassicales	UDPGT	tr|V4KKX7|V4KKX7_EUTSA	sp|Q9T080|U79B2_ARATH	XP_006397072.1	GO:0008194,GO:0009416,GO:0009753,GO:0016757,GO:0019760,GO:0046283,GO:0046394,	K17193	AT4G27560
MIN01G0117	COG0666@1|root,KOG0504@2759|Eukaryota,37URK@33090|Viridiplantae,3GFW4@35493|Streptophyta,3HQHB@3699|Brassicales	Ank,Ank_2,Ank_3,Ank_4,Ank_5,PGG	tr|R0GUE7|R0GUE7_9BRAS	-	EOA39431.1	GO:0003674,GO:0005575,GO:0008150,	-	AT1G14480
MIN01G0118	COG0666@1|root,KOG0504@2759|Eukaryota,37URK@33090|Viridiplantae,3GFW4@35493|Streptophyta,3HQHB@3699|Brassicales	Ank,Ank_2,Ank_3,Ank_4,Ank_5,PGG	tr|A0A0D3CA50|A0A0D3CA50_BRAOL	sp|Q8GYH5|BAD1_ARATH	XP_023632877.1	GO:0003674,GO:0005575,GO:0008150,	-	AT1G14480
MIN01G0119	COG0666@1|root,KOG0504@2759|Eukaryota,37URK@33090|Viridiplantae,3GFW4@35493|Streptophyta,3HQHB@3699|Brassicales	Ank,Ank_2,Ank_3,Ank_4,Ank_5,PGG	tr|A0A6D2JJW8|A0A6D2JJW8_9BRAS	-	CAA7037576.1	GO:0003674,GO:0005575,GO:0048364,	-	AT1G14500
MIN01G0120	KOG1192@1|root,KOG1192@2759|Eukaryota,37K45@33090|Viridiplantae,3G74X@35493|Streptophyta,3HVCZ@3699|Brassicales	UDPGT	tr|V4KKX7|V4KKX7_EUTSA	sp|Q9T081|U79B3_ARATH	XP_006397072.1	GO:0008194,GO:0016757,GO:0046283,	K17193	AT4G27570
MIN01G0121	COG0666@1|root,KOG0504@2759|Eukaryota,37URK@33090|Viridiplantae,3GFW4@35493|Streptophyta,3HQHB@3699|Brassicales	Ank,Ank_2,Ank_3,Ank_4,Ank_5,PGG	tr|Q9M9R5|Q9M9R5_ARATH	sp|Q8GYH5|BAD1_ARATH	XP_023632877.1	GO:0003674,GO:0005575,GO:0008150,	-	AT1G14480
MIN01G0122	COG2340@1|root,KOG3017@2759|Eukaryota,37V3P@33090|Viridiplantae,3GIJ2@35493|Streptophyta,3HUDI@3699|Brassicales	CAP	tr|A0A3P6H1D1|A0A3P6H1D1_BRAOL	sp|Q40374|PR1_MEDTR	XP_013600565.1	GO:0003674,GO:0005576,GO:0005615,GO:0030154,GO:0048638,GO:0051239,GO:2000241,	-	AT1G01310
MIN01G0123	KOG2605@1|root,KOG2605@2759|Eukaryota,37JWM@33090|Viridiplantae,3G7DV@35493|Streptophyta,3HZSS@3699|Brassicales	OTU	tr|A0A6J0MWA4|A0A6J0MWA4_RAPSA	sp|Q9LZF7|OTU10_ARATH	XP_018476727.1	GO:0004843,GO:0005737,GO:0006508,GO:0016579	-	AT5G03330
MIN01G0124	KOG1339@1|root,KOG1339@2759|Eukaryota,37K0Y@33090|Viridiplantae,3GB91@35493|Streptophyta,3HS18@3699|Brassicales	TAXi_C,TAXi_N	tr|A0A3N6S193|A0A3N6S193_BRACR	sp|Q9LNJ3|APF2_ARATH	XP_013697420.1	GO:0004190,GO:0005576,GO:0009505,	K22683	AT1G01300
MIN01G0125	COG2896@1|root,KOG2876@2759|Eukaryota,37PGC@33090|Viridiplantae,3GDTZ@35493|Streptophyta,3HPUB@3699|Brassicales	MoaC	tr|D7KQ92|D7KQ92_ARALL	sp|Q39056|CNX3_ARATH	XP_010457142.1	GO:0003824,GO:0005739,GO:0006777,GO:0009507,GO:0061799,	K03637	AT1G01290
MIN01G0126	COG2124@1|root,KOG0156@2759|Eukaryota,37M07@33090|Viridiplantae,3GE21@35493|Streptophyta,3HSP1@3699|Brassicales	PPR,p450	tr|R0GSM0|R0GSM0_9BRAS	sp|Q9LNJ4|C70A2_ARATH	XP_010501277.1	GO:0005506,GO:0009555,GO:0010208,GO:0010584,GO:0016709,GO:0020037,GO:0051791,GO:0051792,GO:0080110,	K20496	AT1G01280
MIN01G0127	2CN87@1|root,2QUFW@2759|Eukaryota,37KN1@33090|Viridiplantae,3G8AQ@35493|Streptophyta,3HR0B@3699|Brassicales	HLH,bHLH-MYC_N	tr|E4MXT4|E4MXT4_EUTHA	sp|Q9LNJ5|BH013_ARATH	XP_006418406.1	GO:0000976,GO:0003700,GO:0005515,GO:0005634,GO:0005737,GO:0006355,GO:0010629,GO:0046983	-	AT1G01260
MIN01G0128	28PHQ@1|root,2RZJ5@2759|Eukaryota,37U3C@33090|Viridiplantae,3GJ5E@35493|Streptophyta	AP2	tr|A0A178W4W8|A0A178W4W8_ARATH	sp|Q1ECI2|ERF23_ARATH	AAF97326.1	GO:0003700,GO:0005634,GO:0006355,GO:0006970,GO:0009414,GO:0009416,GO:0009737,GO:0043436	K09286	AT1G01250
MIN01G0129	28TI3@1|root,2R08M@2759|Eukaryota,37J9S@33090|Viridiplantae,3GE92@35493|Streptophyta,3HZMD@3699|Brassicales	-	tr|A0A654E5R3|A0A654E5R3_ARATH	-	XP_010457147.1	GO:0003674,GO:0005739,GO:0010035,GO:0097305	-	AT1G01240
MIN01G0130	COG5081@1|root,KOG3319@2759|Eukaryota,37KV4@33090|Viridiplantae,3GC6K@35493|Streptophyta,3HWI7@3699|Brassicales	ORMDL	tr|A0A6D2KNW7|A0A6D2KNW7_9BRAS	sp|Q9CPZ6|ORML3_MOUSE	XP_006418402.1	GO:0005515,GO:0005739,GO:0005783,GO:0005789,GO:0006672,GO:0006979,GO:0010150,GO:0030148,GO:0034976,GO:0035339,GO:0042742,GO:0090156,GO:1900060,	-	AT1G01230
MIN01G0131	28KZX@1|root,2QTGR@2759|Eukaryota,37P4P@33090|Viridiplantae,3G75P@35493|Streptophyta,3HN2K@3699|Brassicales	LRAT	tr|A0A078HMD9|A0A078HMD9_BRANA	sp|Q93V51|PSE1_ARATH	XP_013673038.1	GO:0005515,GO:0005634,GO:0007049,GO:0009793,GO:0048316,GO:0048523,GO:0051301,GO:0072330	-	AT1G01225
MIN01G0132	COG2605@1|root,KOG4644@2759|Eukaryota,37KTF@33090|Viridiplantae,3GF96@35493|Streptophyta,3HSCN@3699|Brassicales	Fucokinase,GHMP_kinases_C,GHMP_kinases_N	tr|A0A1J3JZ83|A0A1J3JZ83_NOCCA	sp|Q9LNJ9|FKGP_ARATH	VDC64626.1	GO:0005737,GO:0016310,GO:0042352,GO:0047341,GO:0050201,	K25314	AT1G01220
MIN01G0133	COG1100@1|root,KOG0087@2759|Eukaryota,37JIN@33090|Viridiplantae,3GGID@35493|Streptophyta,3HPPM@3699|Brassicales	Ras	tr|A0A087HK54|A0A087HK54_ARAAL	sp|Q9LNK1|RABA3_ARATH	KFK42506.1	GO:0003924,GO:0005525,GO:0005576,GO:0005634,GO:0005768,GO:0005794,GO:0009504,GO:0042546	K07904	AT1G01200
MIN01G0134	COG2124@1|root,KOG0156@2759|Eukaryota,37HWJ@33090|Viridiplantae,3GBZ0@35493|Streptophyta,3HWZ2@3699|Brassicales	p450	tr|A0A397XIP9|A0A397XIP9_BRACM	sp|Q9ZNR0|C78A6_ARATH	XP_009119678.1	GO:0005506,GO:0008150,GO:0016705,GO:0020037	K20619	AT1G01190
MIN01G0135	KOG1075@1|root,KOG1075@2759|Eukaryota	RVT_1,zf-RVT	tr|Q9ZVF0|Q9ZVF0_ARATH	-	XP_024014246.1	-	-	AT5G18880
MIN01G0136	KOG1075@1|root,KOG1075@2759|Eukaryota	DENN,DUF4283,PLAT,RUN,dDENN,uDENN,zf-CCHC_4	tr|A0A6D2JA10|A0A6D2JA10_9BRAS	-	XP_024009612.1	-	K20164	-
MIN01G0137	28JT4@1|root,2QS6Z@2759|Eukaryota,37HT8@33090|Viridiplantae,3GH1Z@35493|Streptophyta,3HSFW@3699|Brassicales	HLH,bHLH-MYC_N	tr|A0A087GLB7|A0A087GLB7_ARAAL	sp|O23090|BH014_ARATH	KFK30669.1	GO:0000976,GO:0003700,GO:0005515,GO:0005634,GO:0005737,GO:0006355,GO:0010629,GO:0046983	K13422	AT4G00870
MIN01G0138	KOG1075@1|root,KOG1075@2759|Eukaryota,37TIF@33090|Viridiplantae,3G9IZ@35493|Streptophyta	DUF4283,RVT_1,RVT_3,zf-CCHC_4,zf-RVT	tr|A0A6J0JJ92|A0A6J0JJ92_RAPSA	-	XP_033132438.1	-	-	-
MIN01G0139	28JT4@1|root,2QS6Z@2759|Eukaryota,37HT8@33090|Viridiplantae,3GH1Z@35493|Streptophyta,3HSFW@3699|Brassicales	HLH,bHLH-MYC_N	tr|A0A1J3EYP3|A0A1J3EYP3_NOCCA	sp|O23090|BH014_ARATH	XP_010556617.1	GO:0000976,GO:0003700,GO:0005515,GO:0005634,GO:0005737,GO:0006355,GO:0010629,GO:0046983	K13422	AT4G00870
MIN01G0140	28JT4@1|root,2QS6Z@2759|Eukaryota,37HT8@33090|Viridiplantae,3GH1Z@35493|Streptophyta,3HSFW@3699|Brassicales	HLH,bHLH-MYC_N	-	-	KAF2315178.1	-	K13422	-
MIN01G0141	KOG1075@1|root,KOG1075@2759|Eukaryota,37IEB@33090|Viridiplantae,3GCTU@35493|Streptophyta,3HR1H@3699|Brassicales	Methyltransf_24	tr|A0A6D2L9I1|A0A6D2L9I1_9BRAS	-	CAA7056236.1	GO:0003674,GO:0005575,GO:0006082,GO:0009416,GO:0033013,GO:0044248,GO:0065008,GO:1901575	-	AT1G01180
MIN01G0142	KOG3227@1|root,KOG3227@2759|Eukaryota,37SE4@33090|Viridiplantae,3GBE7@35493|Streptophyta	SSXT	tr|A0A6D2L8T1|A0A6D2L8T1_9BRAS	sp|Q9MAL9|GIF2_ARATH	CAA7056234.1	GO:0003713,GO:0005515,GO:0005634,GO:0008283,GO:0045787,GO:0045944,GO:0048366,	-	AT1G01160
MIN01G0143	KOG0583@1|root,KOG0583@2759|Eukaryota,37P2S@33090|Viridiplantae,3GAJS@35493|Streptophyta,3HNTN@3699|Brassicales	NAF,Pkinase	tr|A0A178W7T6|A0A178W7T6_ARATH	sp|Q9MAM1|CIPK9_ARATH	XP_010457170.1	GO:0004674,GO:0005515,GO:0005737,GO:0006468,GO:0007165,GO:0009409,GO:0009611,GO:0009651,GO:0010555,GO:0043266,GO:0051365,GO:0055075	K07198	AT1G01140
MIN01G0144	COG3424@1|root,2QPKZ@2759|Eukaryota,37QQP@33090|Viridiplantae,3G7B3@35493|Streptophyta,3HTCG@3699|Brassicales	ACP_syn_III_C,FAE1_CUT1_RppA	tr|A0A565AJZ8|A0A565AJZ8_9BRAS	sp|Q9MAM3|KCS1_ARATH	VVA89687.1	GO:0000038,GO:0005515,GO:0005737,GO:0005783,GO:0009409,GO:0009416,GO:0009922,GO:0010025,GO:0016020,GO:0022626,GO:0030497,GO:0042335,GO:0042761,GO:0070417,GO:0102756,	K15397	AT1G01120
MIN01G0145	28W80@1|root,2R300@2759|Eukaryota,37Q0T@33090|Viridiplantae,3GGC8@35493|Streptophyta,3HR5J@3699|Brassicales	DUF4005,IQ	tr|A0A7G2EU46|A0A7G2EU46_ARATH	sp|Q9ASP6|HNRPQ_ARATH	XP_006418384.1	GO:0003674,GO:0005634,GO:0009908,GO:0010016,GO:0048316,GO:0048589,GO:0048827,GO:0051301,GO:1903046,	-	AT1G01110
MIN01G0146	-	-	tr|A0A397YQH3|A0A397YQH3_BRACM	-	RID53066.1	-	-	-
MIN01G0147	2AH5R@1|root,2RZ1H@2759|Eukaryota,37UQR@33090|Viridiplantae,3GJ11@35493|Streptophyta,3I00C@3699|Brassicales	DUF565	tr|V4LQJ5|V4LQJ5_EUTSA	sp|Q8RWM7|CCB3_ARATH	XP_006403309.1	GO:0003674,GO:0009507,GO:0010196,	-	AT5G43050
MIN01G0148	COG2058@1|root,KOG1762@2759|Eukaryota,37V61@33090|Viridiplantae,3GJB1@35493|Streptophyta,3I0PW@3699|Brassicales	Ribosomal_60s	tr|R0GMM5|R0GMM5_9BRAS	sp|Q8LCW9|RLA11_ARATH	XP_006304319.1	GO:0002181,GO:0003735,GO:0005654,GO:0005737,GO:0005829,GO:0006414,GO:0022625,GO:0022626,GO:0030295,GO:0043021	K02942	AT1G01100
MIN01G0149	COG0462@1|root,KOG0225@2759|Eukaryota,37NYM@33090|Viridiplantae,3G8KU@35493|Streptophyta,3HMB9@3699|Brassicales	E1_dh	tr|V4LAE1|V4LAE1_EUTSA	sp|O24457|ODPA3_ARATH	XP_006418380.1	GO:0004739,GO:0005739,GO:0005829,GO:0006086,GO:0009507,GO:0009536,GO:0009570,GO:0009941	K00161	AT1G01090
MIN01G0150	KOG0118@1|root,KOG0118@2759|Eukaryota,37IY0@33090|Viridiplantae,3G7MC@35493|Streptophyta,3HZ50@3699|Brassicales	RRM_1	tr|A0A1P8APK3|A0A1P8APK3_ARATH	-	NP_001320997.1	GO:0003723,GO:0003729,GO:0005634,GO:0009507,GO:0009536,GO:0009570,GO:0009941,GO:0048316,GO:1901259,	K13126	AT1G01080
MIN01G0151	28N0B@1|root,2QWIP@2759|Eukaryota,37PCR@33090|Viridiplantae,3G8P0@35493|Streptophyta,3HZVQ@3699|Brassicales	EamA	tr|A0A087HK44|A0A087HK44_ARAAL	sp|Q5XEZ0|WTR1_ARATH	KFK42496.1	GO:0005739,GO:0005886,GO:0015186,GO:0048316	-	AT1G01070
MIN01G0152	KOG0724@1|root,KOG0724@2759|Eukaryota,37STC@33090|Viridiplantae,3GGWA@35493|Streptophyta,3HPWI@3699|Brassicales	Myb_DNA-binding	tr|A0A7G2DP26|A0A7G2DP26_ARATH	sp|Q6R0H1|LHY_ARATH	NP_001184882.1	GO:0000976,GO:0003700,GO:0005634,GO:0006355,GO:0007623,GO:0009409,GO:0042752,GO:0042754,GO:0043433,GO:0048574	K12133	AT1G01060
MIN01G0153	COG0571@1|root,KOG0701@2759|Eukaryota,37KGS@33090|Viridiplantae,3G89J@35493|Streptophyta,3HP8R@3699|Brassicales	DEAD,DND1_DSRM,Dicer_dimer,Helicase_C,PAZ,ResIII,Ribonuclease_3,dsrm	tr|A0A178WCE6|A0A178WCE6_ARATH	sp|Q9SP32|DCL1_ARATH	XP_020866655.1	GO:0000911,GO:0003677,GO:0003723,GO:0003725,GO:0004525,GO:0005515,GO:0005634,GO:0005737,GO:0006364,GO:0006396,GO:0009616,GO:0009880,GO:0009908,GO:0010098,GO:0010228,GO:0010267,GO:0010445,GO:0010599,GO:0030422,GO:0031053,GO:0035196,GO:0035279,GO:0048317,GO:2000034	K11592	AT1G01040
MIN01G0154	KOG1075@1|root,KOG1075@2759|Eukaryota,388RA@33090|Viridiplantae,3GXTH@35493|Streptophyta	-	tr|A0A6J0L0Y9|A0A6J0L0Y9_RAPSA	-	XP_013639552.1	GO:0003674,GO:0005575,GO:0008150,	-	AT5G18880
MIN01G0155	28K36@1|root,2QSHQ@2759|Eukaryota,37KM5@33090|Viridiplantae,3GFYB@35493|Streptophyta,3HY2C@3699|Brassicales	B3	tr|A0A1J3FZ41|A0A1J3FZ41_NOCCA	sp|Q9MAN1|NGA3_ARATH	XP_006418368.1	GO:0003700,GO:0005515,GO:0005634,GO:0006355,GO:0009908,GO:0048366,GO:0048480,GO:1901371	-	AT1G01030
MIN01G0156	COG5254@1|root,KOG3134@2759|Eukaryota,37U74@33090|Viridiplantae,3GCCS@35493|Streptophyta,3HWFG@3699|Brassicales	Arv1	tr|D7KQC2|D7KQC2_ARALL	sp|Q5MK24|ARV1_ARATH	XP_010480738.1	GO:0003674,GO:0005739,GO:0005783,GO:0005794,GO:0006665,GO:0009507,GO:0016125,GO:0032366,GO:0032541,GO:0097036	K21848	AT1G01020
MIN01G0157	2D32C@1|root,2SPZ5@2759|Eukaryota,3805H@33090|Viridiplantae,3GQ0B@35493|Streptophyta,3HUB1@3699|Brassicales	NAM	tr|A0A0D3C716|A0A0D3C716_BRAOL	sp|Q0WV96|NAC1_ARATH	KAF3611893.1	GO:0000976,GO:0003700,GO:0005634,GO:0006355,GO:0009414,GO:0009737,GO:0010035,GO:0010038,GO:0019748,GO:0032870,GO:0033993,GO:0042742,GO:0071396,GO:1901701	-	AT1G01010
MIN01G0158	2D32C@1|root,2SPZ5@2759|Eukaryota,3805H@33090|Viridiplantae,3GQ0B@35493|Streptophyta,3HUB1@3699|Brassicales	NAM	tr|A0A1J3HMR0|A0A1J3HMR0_NOCCA	sp|Q0WV96|NAC1_ARATH	CAA7047983.1	GO:0000976,GO:0003700,GO:0005634,GO:0006355,GO:0009414,GO:0009737,GO:0010035,GO:0010038,GO:0019748,GO:0032870,GO:0033993,GO:0042742,GO:0071396,GO:1901701	-	AT1G01010
MIN01G0159	KOG1075@1|root,KOG1075@2759|Eukaryota	RVT_3,zf-RVT	tr|A0A7G2F5H7|A0A7G2F5H7_ARATH	-	KAF3551728.1	GO:0003676,GO:0004523,GO:0005575,GO:0008150	-	AT2G34320
MIN01G0160	2CPER@1|root,2R1HD@2759|Eukaryota,3837H@33090|Viridiplantae,3GWR7@35493|Streptophyta,3I0PJ@3699|Brassicales	NAM	tr|A0A565ALI3|A0A565ALI3_9BRAS	sp|A8MQY1|NAC68_ARATH	VVA89703.1	GO:0003677,GO:0003700,GO:0005634,GO:0006355	-	AT3G04430
MIN01G0161	COG0507@1|root,KOG0987@2759|Eukaryota,37Q72@33090|Viridiplantae,3GCCF@35493|Streptophyta,3HWI1@3699|Brassicales	Helitron_like_N,PIF1	tr|R0ETC7|R0ETC7_9BRAS	-	XP_023642844.1	GO:0000723,GO:0003678,GO:0005634,	K15255	AT3G51700
MIN01G0162	COG0507@1|root,KOG0987@2759|Eukaryota	Helitron_like_N,PIF1	tr|A0A397L2K6|A0A397L2K6_BRACM	-	XP_022562609.1	-	K15255	-
MIN01G0163	2D32C@1|root,2SPZ5@2759|Eukaryota,3805H@33090|Viridiplantae,3GQ0B@35493|Streptophyta,3HUB1@3699|Brassicales	NAM	tr|A0A178W508|A0A178W508_ARATH	sp|O81914|NAC5_ARATH	NP_171727.2	GO:0003700,GO:0005634,GO:0005886,GO:0006355,GO:0010089,	-	AT1G02250
MIN01G0164	2D32C@1|root,2SPZ5@2759|Eukaryota,3805H@33090|Viridiplantae,3GQ0B@35493|Streptophyta,3HUB1@3699|Brassicales	NAM	tr|D7KB65|D7KB65_ARALL	sp|O81913|NAC4_ARATH	XP_010480830.1	GO:0002376,GO:0003700,GO:0005634,GO:0006355,GO:0009751,GO:0010035,GO:0010150,GO:0010243,GO:0019760,GO:0042742,GO:0044248,GO:0050832,GO:0098542,GO:0098771	-	AT1G02230
MIN01G0165	28K91@1|root,2QSPQ@2759|Eukaryota,37RG9@33090|Viridiplantae,3GK3P@35493|Streptophyta,3HU55@3699|Brassicales	RWP-RK	tr|A0A6D2K1K2|A0A6D2K1K2_9BRAS	sp|Q9CA66|RKD2_ARATH	CAA7043260.1	GO:0003700,GO:0005634,GO:0006355,	-	AT1G74480
MIN01G0166	COG1055@1|root,KOG2639@2759|Eukaryota,37JD9@33090|Viridiplantae,3G7NZ@35493|Streptophyta,3HTD9@3699|Brassicales	CitMHS	tr|V4LAC5|V4LAC5_EUTSA	sp|Q10SY9|LSI2_ORYSJ	XP_006418365.1	GO:0016021,GO:0043436,GO:0055085,	-	AT1G02260
MIN01G0167	COG5239@1|root,KOG2338@2759|Eukaryota,37IN7@33090|Viridiplantae,3GF1E@35493|Streptophyta,3HX4U@3699|Brassicales	EF-hand_8,Exo_endo_phos	tr|A0A087HK62|A0A087HK62_ARAAL	sp|O81916|YC22_ARATH	KFK42514.1	GO:0000175,GO:0005509,GO:0005634,GO:0008150,GO:0009507,	K21777	AT1G02270
MIN01G0168	COG5188@1|root,KOG2636@2759|Eukaryota,37IJW@33090|Viridiplantae,3G8KB@35493|Streptophyta,3HMU1@3699|Brassicales	DUF3449,SF3A3,SF3a60_bindingd,Telomere_Sde2_2	tr|A0A6D2J9C9|A0A6D2J9C9_9BRAS	sp|Q9FG01|ATO_ARATH	XP_019097214.1	GO:0000398,GO:0003723,GO:0005515,GO:0005634,GO:0005681,GO:0008270,GO:0045694,	K12827	AT5G06160
MIN01G0169	KOG1947@1|root,KOG1947@2759|Eukaryota,37Y3P@33090|Viridiplantae,3GNYB@35493|Streptophyta,3HZ2S@3699|Brassicales	F-box-like,LRR_1,LRR_4,LRR_6	tr|A0A178UZ44|A0A178UZ44_ARATH	sp|Q9M0U9|SKI19_ARATH	XP_019084229.1	GO:0003674,GO:0005575,GO:0008150,	K10268	AT4G03630
MIN01G0170	KOG1947@1|root,KOG1947@2759|Eukaryota,37Y3P@33090|Viridiplantae,3GNYB@35493|Streptophyta,3HZ2S@3699|Brassicales	F-box-like	tr|R0H4L9|R0H4L9_9BRAS	sp|Q9S9V9|FBL23_ARATH	EOA18453.1	GO:0003674,GO:0005737,GO:0008150,	-	AT4G05475
MIN01G0171	KOG1947@1|root,KOG1947@2759|Eukaryota,37Y3P@33090|Viridiplantae,3GNYB@35493|Streptophyta,3HZ2S@3699|Brassicales	F-box-like	tr|R0H4L9|R0H4L9_9BRAS	sp|Q9S9V9|FBL23_ARATH	EOA18453.1	GO:0003674,GO:0005737,GO:0008150,	-	AT4G05475
MIN01G0172	2CK6P@1|root,2QPRF@2759|Eukaryota,37JZV@33090|Viridiplantae,3G79S@35493|Streptophyta,3HPWY@3699|Brassicales	-	tr|A0A397XHN7|A0A397XHN7_BRACM	-	RID40017.1	GO:0003674,GO:0005739,GO:0005783,GO:0071669	-	AT2G41610
MIN01G0173	KOG1075@1|root,KOG1075@2759|Eukaryota,37TEA@33090|Viridiplantae,3GA49@35493|Streptophyta,3HW8M@3699|Brassicales	DUF4283,RVT_1,zf-CCHC_4,zf-RVT	tr|A0A6D2HGK8|A0A6D2HGK8_9BRAS	-	CAA7013480.1	GO:0003674,GO:0005575,GO:0008150,	-	AT1G43760
MIN01G0174	2CMZ1@1|root,2QSV2@2759|Eukaryota,37P6W@33090|Viridiplantae,3GC47@35493|Streptophyta,3HYMI@3699|Brassicales	AIG1	tr|A0A178W9C6|A0A178W9C6_ARATH	sp|O23680|TOC33_ARATH	NP_001117215.1	GO:0003924,GO:0005515,GO:0005525,GO:0005576,GO:0005622,GO:0009507,GO:0009707,GO:0009941,GO:0015450,GO:0042802,GO:0042803,GO:0045036	-	AT1G02280
MIN01G0175	2D0Z2@1|root,2SG2Q@2759|Eukaryota,388XF@33090|Viridiplantae,3GXQ7@35493|Streptophyta,3HTVU@3699|Brassicales	-	tr|R0IKS9|R0IKS9_9BRAS	-	XP_010474641.1	GO:0003674,GO:0005634,GO:0008150,GO:0031011	-	AT1G02290
MIN01G0176	COG4870@1|root,KOG1543@2759|Eukaryota,37QZK@33090|Viridiplantae,3G9A2@35493|Streptophyta,3HY1H@3699|Brassicales	Peptidase_C1,Propeptide_C1	tr|R0IM04|R0IM04_9BRAS	sp|Q93VC9|CATB2_ARATH	XP_010480863.1	GO:0000325,GO:0004197,GO:0005576,GO:0005615,GO:0005764,GO:0005829,GO:0006508,GO:0050790,GO:0051603,	K01363	AT1G02305
MIN01G0177	COG3934@1|root,2QS4Q@2759|Eukaryota,37PFM@33090|Viridiplantae,3GCR2@35493|Streptophyta,3HZ24@3699|Brassicales	Cellulase	tr|A0A384KW48|A0A384KW48_ARATH	sp|Q9FZ29|MAN1_ARATH	XP_010474643.1	GO:0005576,GO:0006979,GO:0009414,GO:0009416,GO:0009738,GO:0009753,GO:0010200,GO:0016985,GO:0031347,GO:0071704,GO:0098542,	K19355	AT1G02310
MIN01G0178	2CMVV@1|root,2QS90@2759|Eukaryota,37JN4@33090|Viridiplantae,3GDKP@35493|Streptophyta,3HZRF@3699|Brassicales	DPBB_1,Pollen_allerg_1	tr|V4LAB6|V4LAB6_EUTSA	sp|Q9ZSI1|EXP17_ARATH	XP_010474645.1	GO:0005576,GO:0009826,GO:0009828,GO:0010311	-	AT4G01630
MIN01G0179	KOG3345@1|root,KOG3345@2759|Eukaryota,37I0R@33090|Viridiplantae,3G7SN@35493|Streptophyta,3HRQM@3699|Brassicales	Hep_59	tr|R0IMU3|R0IMU3_9BRAS	sp|F4HVZ5|CSU2_ARATH	XP_010480882.1	GO:0000398,GO:0003674,GO:0005515,GO:0005634,GO:0005681,GO:0010099,GO:0016607,GO:0055121,GO:0080022,GO:1904667	-	AT1G02330
MIN01G0180	KOG2085@1|root,KOG2085@2759|Eukaryota,37HSY@33090|Viridiplantae,3G8QI@35493|Streptophyta,3HNJR@3699|Brassicales	B56	tr|V4NMM1|V4NMM1_EUTSA	sp|Q9LVE2|2A5Z_ARATH	XP_006406248.1	GO:0000159,GO:0005634,GO:0005739,GO:0005829,GO:0019888,GO:0045824,GO:0080183,GO:1900458	K11584	AT3G21650
MIN01G0181	KOG2085@1|root,KOG2085@2759|Eukaryota,37HSY@33090|Viridiplantae,3G8QI@35493|Streptophyta,3HNJR@3699|Brassicales	B56	tr|V4NMM1|V4NMM1_EUTSA	sp|Q9LVE2|2A5Z_ARATH	XP_006406248.1	GO:0000159,GO:0005634,GO:0005739,GO:0005829,GO:0019888,GO:0045824,GO:0080183,GO:1900458	K11584	AT3G21650
MIN01G0182	KOG2085@1|root,KOG2085@2759|Eukaryota,37HSY@33090|Viridiplantae,3G8QI@35493|Streptophyta,3HNJR@3699|Brassicales	B56	tr|V4NMM1|V4NMM1_EUTSA	sp|Q9LVE2|2A5Z_ARATH	XP_006406248.1	GO:0000159,GO:0005634,GO:0005739,GO:0005829,GO:0019888,GO:0045824,GO:0080183,GO:1900458	K11584	AT3G21650
MIN01G0183	KOG2085@1|root,KOG2085@2759|Eukaryota,37HSY@33090|Viridiplantae,3G8QI@35493|Streptophyta,3HNJR@3699|Brassicales	B56	tr|V4NMM1|V4NMM1_EUTSA	sp|Q9LVE2|2A5Z_ARATH	XP_006406248.1	GO:0000159,GO:0005634,GO:0005739,GO:0005829,GO:0019888,GO:0045824,GO:0080183,GO:1900458	K11584	AT3G21650
MIN01G0184	KOG2085@1|root,KOG2085@2759|Eukaryota,37HSY@33090|Viridiplantae,3G8QI@35493|Streptophyta,3HNJR@3699|Brassicales	B56	tr|V4NMM1|V4NMM1_EUTSA	sp|Q9LVE2|2A5Z_ARATH	XP_006406248.1	GO:0000159,GO:0005634,GO:0005739,GO:0005829,GO:0019888,GO:0045824,GO:0080183,GO:1900458	K11584	AT3G21650
MIN01G0185	COG0515@1|root,KOG1187@2759|Eukaryota,37MEY@33090|Viridiplantae,3GARC@35493|Streptophyta,3HWZZ@3699|Brassicales	GUB_WAK_bind,Pkinase,Pkinase_Tyr,WAK_assoc	tr|V4MYJ1|V4MYJ1_EUTSA	sp|F4HQ22|LRL24_ARATH	ESQ37626.1	GO:0002376,GO:0004672,GO:0004674,GO:0005576,GO:0006468,GO:0007165,GO:0009620,GO:0009751,GO:0016310,GO:0030247,GO:0031347,GO:0042742,GO:0098542,	K04733	AT1G66920
MIN01G0186	COG5575@1|root,KOG2928@2759|Eukaryota,37J3V@33090|Viridiplantae,3G8C9@35493|Streptophyta,3HNNS@3699|Brassicales	ORC2	tr|A0A1J3DS46|A0A1J3DS46_NOCCA	sp|Q38899|ORC2_ARATH	XP_006294479.1	GO:0000808,GO:0003688,GO:0005515,GO:0005634,GO:0005664,GO:0006260,GO:0006996,GO:0048229,GO:0048522,	K02604	AT2G37560
MIN01G0187	2BYKQ@1|root,2QQ4A@2759|Eukaryota,37KIT@33090|Viridiplantae,3GCHI@35493|Streptophyta,3HXGA@3699|Brassicales	Cupin_1	tr|R0IN30|R0IN30_9BRAS	sp|Q9FZ27|GL22_ARATH	XP_010480887.1	GO:0005576,GO:0009506,GO:0010497,GO:0030145,GO:2000280,	-	AT1G02335
MIN01G0188	KOG1075@1|root,KOG1075@2759|Eukaryota,37TEA@33090|Viridiplantae	DUF4283,RVT_1,zf-RVT	tr|Q9FYJ4|Q9FYJ4_ARATH	-	XP_013719461.1	-	-	-
MIN01G0189	2BYKQ@1|root,2QQ4A@2759|Eukaryota,37KIT@33090|Viridiplantae,3GCHI@35493|Streptophyta,3HXGA@3699|Brassicales	Cupin_1	tr|R0IN30|R0IN30_9BRAS	sp|Q9FZ27|GL22_ARATH	XP_010480887.1	GO:0005576,GO:0009506,GO:0010497,GO:0030145,GO:2000280,	-	AT1G02335
MIN01G0190	2BYKQ@1|root,2QQ4A@2759|Eukaryota,37KIT@33090|Viridiplantae,3GCHI@35493|Streptophyta,3HXGA@3699|Brassicales	Cupin_1	tr|R0IN30|R0IN30_9BRAS	sp|Q9FZ27|GL22_ARATH	XP_010480887.1	GO:0005576,GO:0009506,GO:0010497,GO:0030145,GO:2000280,	-	AT1G02335
MIN01G0191	28UXY@1|root,2R1P1@2759|Eukaryota,383D2@33090|Viridiplantae,3GWX7@35493|Streptophyta,3I19C@3699|Brassicales	HLH	tr|V4MWI0|V4MWI0_EUTSA	sp|Q9FE22|HFR1_ARATH	XP_024008396.1	GO:0000976,GO:0003700,GO:0003712,GO:0005515,GO:0005634,GO:0005829,GO:0007165,GO:0009585,GO:0009642,GO:0009738,GO:0009785,GO:0010218,GO:0046983,	-	AT1G02340
MIN01G0192	KOG1075@1|root,KOG1075@2759|Eukaryota	DUF4283,Exo_endo_phos_2,RVT_1,zf-CCHC_4	tr|A0A6D2I649|A0A6D2I649_9BRAS	-	CAA7021665.1	-	-	-
MIN01G0193	COG1232@1|root,KOG1276@2759|Eukaryota,37RS1@33090|Viridiplantae,3GC7X@35493|Streptophyta,3HWZM@3699|Brassicales	Amino_oxidase	tr|A0A3P6CVK7|A0A3P6CVK7_BRACM	sp|P55826|PPOC_ARATH	VDD16674.1	GO:0004729,GO:0005515,GO:0005829,GO:0006779,GO:0006782,GO:0006783,GO:0009507,GO:0009534,GO:0009941,GO:0015995,GO:0016491,	K00231	AT4G01690
MIN01G0194	28KK3@1|root,2QT1I@2759|Eukaryota,37NEM@33090|Viridiplantae,3GBN2@35493|Streptophyta,3HYEI@3699|Brassicales	DUF2828	tr|D7MP71|D7MP71_ARALL	-	XP_022561598.1	GO:0003674,GO:0006970,GO:0009414,GO:0009507,GO:0009737,GO:0044248,GO:0044255,GO:1901575	-	AT5G43400
MIN01G0195	28KK3@1|root,2QT1I@2759|Eukaryota,37NEM@33090|Viridiplantae,3GBN2@35493|Streptophyta,3HYEI@3699|Brassicales	DUF2828	tr|A0A565C0T4|A0A565C0T4_9BRAS	-	VVB07230.1	GO:0003674,GO:0006970,GO:0009414,GO:0009507,GO:0009737,GO:0044248,GO:0044255,GO:1901575	-	AT5G43400
MIN01G0196	COG3979@1|root,KOG4742@2759|Eukaryota,37NF6@33090|Viridiplantae,3GDKX@35493|Streptophyta,3HWKN@3699|Brassicales	Glyco_hydro_19	tr|A0A6J0MA87|A0A6J0MA87_RAPSA	sp|Q5NB11|CHI10_ORYSJ	XP_018468984.1	GO:0002239,GO:0004568,GO:0005576,GO:0005739,GO:0005975,GO:0006032,GO:0016998,GO:0071456	-	AT1G02360
MIN01G0197	COG2801@1|root,KOG0017@2759|Eukaryota,37THH@33090|Viridiplantae,3GG2K@35493|Streptophyta,44UC5@71274|asterids	RVT_2,Retrotran_gag_2,Retrotran_gag_3,Retrotrans_gag,gag_pre-integrs,rve,zf-CCHC	tr|A0A438EU98|A0A438EU98_VITVI	sp|P92519|M810_ARATH	RVW51278.1	GO:0003674,GO:0005575,GO:0008150,	-	ATMG00810
MIN01G0198	2D5HZ@1|root,2SYMV@2759|Eukaryota,381UX@33090|Viridiplantae,3GRMV@35493|Streptophyta	F-box,FBA_3	tr|D7KXC5|D7KXC5_ARALL	sp|O49565|FB239_ARATH	XP_002888154.1	GO:0003674,GO:0005634,GO:0008150,	-	AT4G21240
MIN01G0199	COG1132@1|root,KOG0055@2759|Eukaryota,37HZ5@33090|Viridiplantae,3G9FQ@35493|Streptophyta,3HYFM@3699|Brassicales	ABC_membrane,ABC_tran	tr|A0A178WK73|A0A178WK73_ARATH	sp|Q9FWX7|AB11B_ARATH	NP_001322407.1	GO:0005576,GO:0005634,GO:0005886,GO:0009506,GO:0016021,GO:0042626,GO:0055085,GO:0140359	K05658	AT1G02520
MIN01G0200	KOG1418@1|root,KOG1418@2759|Eukaryota,37MPJ@33090|Viridiplantae,3GAWY@35493|Streptophyta,3HRSD@3699|Brassicales	Ion_trans_2	tr|A0A5S9S935|A0A5S9S935_ARATH	sp|Q9FWX6|KCO4_ARATH	CAA0157423.1	GO:0005887,GO:0009705,GO:0015271,GO:0022841,GO:0030322,GO:0071805	K05389	AT1G02510
MIN01G0201	COG0192@1|root,KOG1506@2759|Eukaryota,37J2J@33090|Viridiplantae,3GE15@35493|Streptophyta,3HSBY@3699|Brassicales	S-AdoMet_synt_C,S-AdoMet_synt_M,S-AdoMet_synt_N	tr|V4MWG7|V4MWG7_EUTSA	sp|Q94FA4|METK5_BRAJU	XP_006418333.1	GO:0004478,GO:0005515,GO:0005576,GO:0005737,GO:0005829,GO:0006556,GO:0009505,GO:0009693	K00789	AT1G02500
MIN01G0202	COG5434@1|root,2QTAW@2759|Eukaryota,388VH@33090|Viridiplantae,3GXKD@35493|Streptophyta,3HQ63@3699|Brassicales	Glyco_hydro_28,Pectate_lyase_3	tr|V4MWG9|V4MWG9_EUTSA	sp|Q949Z1|PGLR4_ARATH	XP_006418338.1	GO:0004650,GO:0005576,GO:0005975,GO:0009416,GO:0010035,GO:0016053,GO:0019748,GO:0032787	K01213	AT1G02460
MIN01G0203	2C6DY@1|root,2R1UH@2759|Eukaryota,383I2@33090|Viridiplantae,3GZ8N@35493|Streptophyta,3I1K0@3699|Brassicales	NPR1_interact	tr|R0IJK0|R0IJK0_9BRAS	sp|Q9FNZ5|NIMI1_ARATH	XP_006305772.2	-	-	AT4G01895
MIN01G0204	COG1100@1|root,KOG0070@2759|Eukaryota,37PTM@33090|Viridiplantae,3GWP0@35493|Streptophyta,3I0AH@3699|Brassicales	Arf	tr|V4LAA1|V4LAA1_EUTSA	sp|P51822|ARF1_DAUCA	ESQ36693.1	GO:0003924,GO:0005525,GO:0005737,GO:0005794,GO:0005886,GO:0006499,GO:0006886,GO:0016192	K07937	AT1G02440
MIN01G0205	COG1100@1|root,KOG0070@2759|Eukaryota,37PTM@33090|Viridiplantae,3GWP0@35493|Streptophyta,3I0AH@3699|Brassicales	Arf	tr|R0IP31|R0IP31_9BRAS	sp|P36397|ARF1_ARATH	XP_006306020.2	GO:0003924,GO:0005525,GO:0005737,GO:0005794,GO:0006499,GO:0006886,GO:0016192,	K07937	AT1G02430
MIN01G0206	COG1100@1|root,KOG0070@2759|Eukaryota,37PTM@33090|Viridiplantae,3GWP0@35493|Streptophyta,3I0AH@3699|Brassicales	Arf	tr|A0A6J0NPR7|A0A6J0NPR7_RAPSA	sp|P36397|ARF1_ARATH	XP_018486490.1	GO:0003924,GO:0005525,GO:0005737,GO:0005794,GO:0005886,GO:0006499,GO:0006886,GO:0016192	K07937	AT1G02440
MIN01G0207	COG1100@1|root,KOG0070@2759|Eukaryota	Arf	tr|A0A0D3DZA0|A0A0D3DZA0_BRAOL	sp|P36397|ARF1_ARATH	XP_013647748.1	GO:0003924,GO:0005525,GO:0005737,GO:0005794,GO:0006499,GO:0006886,GO:0016192,	K07937,K07942,K07977	AT1G02430
MIN01G0208	28UWA@1|root,2R1MC@2759|Eukaryota,383B6@33090|Viridiplantae,3GWV6@35493|Streptophyta,3I141@3699|Brassicales	NAM	tr|A0A7G2DQ47|A0A7G2DQ47_ARATH	sp|Q9LR74|NAC6_ARATH	XP_006303744.2	GO:0003700,GO:0005634,GO:0006355,	-	AT1G03490
MIN01G0209	KOG4197@1|root,KOG4197@2759|Eukaryota,37HVG@33090|Viridiplantae,3G96K@35493|Streptophyta,3HP7G@3699|Brassicales	PPR,PPR_2,PPR_3	tr|A0A654E892|A0A654E892_ARATH	sp|Q9FZ19|PPR5_ARATH	AAG00894.1	GO:0003674,GO:0008150,GO:0009507,	-	AT1G02420
MIN01G0210	COG3175@1|root,KOG2540@2759|Eukaryota,37K4J@33090|Viridiplantae,3GBDR@35493|Streptophyta,3HZBB@3699|Brassicales	CtaG_Cox11	tr|A0A1J3I0P1|A0A1J3I0P1_NOCCA	sp|Q8GWR0|COX11_ARATH	XP_006418345.1	GO:0005507,GO:0005739,GO:0008150,GO:0009507,GO:0009846,GO:0010101,GO:0031304,GO:0032592,GO:0042803,GO:1904960	K02258	AT1G02410
MIN01G0211	2CV8Q@1|root,2RRIR@2759|Eukaryota,387X6@33090|Viridiplantae,3GQGB@35493|Streptophyta	-	tr|V4KZB5|V4KZB5_EUTSA	-	XP_006418346.1	-	-	AT1G70990
MIN01G0212	COG3491@1|root,KOG0143@2759|Eukaryota,37R49@33090|Viridiplantae,3G77N@35493|Streptophyta,3HRY1@3699|Brassicales	2OG-FeII_Oxy,DIOX_N	tr|A0A6D2KVS6|A0A6D2KVS6_9BRAS	sp|Q9FZ21|G2OX6_ARATH	CAA7056199.1	GO:0005737,GO:0009416,GO:0009507,GO:0009639,GO:0009686,GO:0045487,GO:0051213,GO:0052634,GO:0052635,	K04125	AT1G02400
MIN01G0213	COG1225@1|root,KOG0855@2759|Eukaryota,37NM1@33090|Viridiplantae,3GD6X@35493|Streptophyta,3HMDX@3699|Brassicales	AhpC-TSA	tr|A0A1J3I139|A0A1J3I139_NOCCA	sp|Q9LU86|PRXQ_ARATH	CAA7041753.1	GO:0003729,GO:0005515,GO:0005737,GO:0005829,GO:0008379,GO:0009507,GO:0009533,GO:0009534,GO:0009535,GO:0009941,GO:0010287,GO:0034599,GO:0045454,GO:0051920,GO:0140824,	K03564	AT3G26060
MIN01G0214	2CMR8@1|root,2QRJ7@2759|Eukaryota,37IDF@33090|Viridiplantae,3G8DA@35493|Streptophyta,3HWWF@3699|Brassicales	Acyltransferase	tr|A0A1J3GPU5|A0A1J3GPU5_NOCCA	sp|Q9FZ22|GPAT2_ARATH	XP_006418348.1	GO:0004366,GO:0005739,GO:0010143,GO:0016020,GO:0016024,GO:0016791,GO:0090447,GO:0102420	K13508	AT1G02390
MIN01G0215	2C6RE@1|root,2S30Q@2759|Eukaryota,37V9B@33090|Viridiplantae,3GIGW@35493|Streptophyta,3HYMT@3699|Brassicales	-	tr|A0A565AM33|A0A565AM33_9BRAS	-	VVA89718.1	GO:0003674,GO:0005634,GO:0009888,GO:0010015,GO:0048316,GO:0048366,GO:0050793,	-	AT1G02380
MIN01G0216	COG2120@1|root,KOG3332@2759|Eukaryota,37PP1@33090|Viridiplantae,3GFJM@35493|Streptophyta,3HUN1@3699|Brassicales	PIG-L	tr|A0A178W1V6|A0A178W1V6_ARATH	sp|Q9HDW9|GPI12_SCHPO	OAP11525.1	GO:0000225,GO:0005576,GO:0005739,GO:0005783,GO:0006506,GO:0016811	K03434	AT2G27340
MIN01G0217	KOG4197@1|root,KOG4197@2759|Eukaryota,37HVC@33090|Viridiplantae,3G88R@35493|Streptophyta,3HMCE@3699|Brassicales	PPR,PPR_2	tr|M4EWY6|M4EWY6_BRARP	sp|Q9FZ24|PPR4_ARATH	XP_009119640.1	GO:0003674,GO:0005739,GO:0009507,GO:0048316	-	AT1G02370
MIN01G0218	COG2801@1|root,KOG0017@2759|Eukaryota,37THH@33090|Viridiplantae,3GG2K@35493|Streptophyta,44UC5@71274|asterids	RVT_2,Retrotran_gag_2,Retrotran_gag_3,Retrotrans_gag,gag_pre-integrs,rve,zf-CCHC	tr|A0A438EU98|A0A438EU98_VITVI	sp|P0CV72|RL161_PLAVT	RVW51278.1	GO:0003674,GO:0005575,GO:0008150,	-	ATMG00810
MIN01G0219	28UWA@1|root,2R1MC@2759|Eukaryota,383B6@33090|Viridiplantae,3GWV6@35493|Streptophyta,3I141@3699|Brassicales	NAM	tr|A0A7G2DQ47|A0A7G2DQ47_ARATH	sp|Q9LR74|NAC6_ARATH	XP_006303744.2	GO:0003700,GO:0005634,GO:0006355,	-	AT1G03490
MIN01G0220	COG0740@1|root,KOG0840@2759|Eukaryota,37HJX@33090|Viridiplantae,3GEN7@35493|Streptophyta	CLP_protease	tr|A0A6J0ZXQ9|A0A6J0ZXQ9_9ROSI	sp|Q9S834|CLPP5_ARATH	XP_021279498.1	GO:0004176,GO:0004252,GO:0005576,GO:0006515,GO:0006778,GO:0009368,GO:0009507,GO:0009532,GO:0009534,GO:0009570,GO:0009579,GO:0009793,GO:0009840,GO:0009941,GO:0048827,GO:0051117,GO:0065003,GO:1901575	K01358	AT1G02560
MIN01G0221	29AV9@1|root,2RHY4@2759|Eukaryota,37SF6@33090|Viridiplantae,3GEJJ@35493|Streptophyta,3HYYZ@3699|Brassicales	-	tr|A0A7G2DMZ2|A0A7G2DMZ2_ARATH	-	CAA0157645.1	GO:0003674,GO:0005575,GO:0008150,	-	AT1G02570
MIN01G0222	COG2940@1|root,KOG1079@2759|Eukaryota,38DMC@33154|Opisthokonta	SET	tr|A0A565AK46|A0A565AK46_9BRAS	-	KAF2554867.1	-	K11430	-
MIN01G0223	COG2940@1|root,KOG1079@2759|Eukaryota,37RU7@33090|Viridiplantae,3GBCQ@35493|Streptophyta	SET	tr|V4LA86|V4LA86_EUTSA	sp|O65312|MEDEA_ARATH	ESQ36678.1	GO:0003682,GO:0005515,GO:0005634,GO:0006338,GO:0006349,GO:0009646,GO:0018024,GO:0031507,GO:0031519,GO:0043565,GO:0043966,GO:0045892,GO:0046976,GO:0048317,GO:0098532,GO:2000014	K11430	AT1G02580
MIN01G0224	KOG1075@1|root,KOG1075@2759|Eukaryota,37TEA@33090|Viridiplantae	DUF4283,RVT_1,zf-RVT	tr|A0A178UT27|A0A178UT27_ARATH	sp|P0C2F6|RNHX1_ARATH	OAO97018.1	GO:0003674,GO:0005576,GO:0005634,GO:0008150	-	AT3G24255
MIN01G0225	KOG1479@1|root,KOG1479@2759|Eukaryota,37N7E@33090|Viridiplantae,3GH8Z@35493|Streptophyta,3HMFC@3699|Brassicales	Nucleoside_tran	tr|A0A087HKG7|A0A087HKG7_ARAAL	sp|Q84XI3|ENT8_ARATH	KFK42619.1	GO:0005337,GO:0005886,GO:0009834,GO:0010628,GO:0019748,GO:0031328,GO:1901642,	K15014	AT1G02630
MIN01G0226	COG1472@1|root,2QQ55@2759|Eukaryota,37HXP@33090|Viridiplantae,3G7F4@35493|Streptophyta,3HSCM@3699|Brassicales	Fn3-like,Glyco_hydro_3,Glyco_hydro_3_C	tr|V4KZ94|V4KZ94_EUTSA	sp|Q94KD8|BXL2_ARATH	XP_006418321.1	GO:0005576,GO:0009044,GO:0031222,GO:0045493,GO:0046556,	-	AT1G02640
MIN01G0227	28HKM@1|root,2QPYD@2759|Eukaryota,37QQM@33090|Viridiplantae,3GGX2@35493|Streptophyta	-	tr|Q9FWY3|Q9FWY3_ARATH	-	XP_010474676.1	GO:0003674,GO:0005634,GO:0009416,GO:0009888,GO:0044087,GO:0048522,GO:0048589,GO:0071669	-	AT1G02650
MIN01G0228	28MKW@1|root,2QU4P@2759|Eukaryota,37NH1@33090|Viridiplantae,3G7YC@35493|Streptophyta,3HNRC@3699|Brassicales	Lipase_3	tr|A0A6D2KUV4|A0A6D2KUV4_9BRAS	sp|F4HXL0|PLIP2_ARATH	CAA7056178.1	GO:0002213,GO:0005576,GO:0008970,GO:0009507,GO:0009628,GO:0031349,GO:0047714,GO:0052739,GO:0052740,GO:0102549	-	AT1G02660
MIN01G0229	COG5248@1|root,KOG3901@2759|Eukaryota,37UMD@33090|Viridiplantae,3GIJP@35493|Streptophyta,3HUIN@3699|Brassicales	TFIID-18kDa	tr|D7KBA6|D7KBA6_ARALL	sp|Q6NQH4|TAF13_ARATH	XP_010481164.1	GO:0005634,GO:0006366,GO:0009793,GO:0009960,GO:0046982,GO:0048316	K03127	AT1G02680
MIN01G0230	2B9IT@1|root,2S0U1@2759|Eukaryota,37UM6@33090|Viridiplantae,3GIZW@35493|Streptophyta,3I0GD@3699|Brassicales	DUF761	tr|R0IJC8|R0IJC8_9BRAS	-	XP_006305682.1	GO:0003674,GO:0005575,GO:0009414,GO:0009617,GO:0009620,GO:0009753,GO:0010200,GO:0031347,GO:0098542,	-	AT5G38700
MIN01G0231	28UQX@1|root,2R1FX@2759|Eukaryota,388T1@33090|Viridiplantae,3GWP6@35493|Streptophyta,3I0CB@3699|Brassicales	DUF761	tr|V4KZ88|V4KZ88_EUTSA	-	XP_010481177.1	GO:0003674,GO:0005739,GO:0008150,	-	AT5G61710
MIN01G0232	KOG4373@1|root,KOG4373@2759|Eukaryota,37QTW@33090|Viridiplantae,3GFP3@35493|Streptophyta	DNA_pol_A_exo1	tr|A0A6D2L9D0|A0A6D2L9D0_9BRAS	-	XP_020868826.1	-	K20777	-
MIN01G0233	COG0515@1|root,2QQCZ@2759|Eukaryota,37PZK@33090|Viridiplantae,3GA01@35493|Streptophyta,3HZIY@3699|Brassicales	LRR_1,LRR_8,Malectin_like,Pkinase,Pkinase_Tyr	tr|M4EHX1|M4EHX1_BRARP	sp|C0LGL4|Y2289_ARATH	KAF2568044.1	GO:0004672,GO:0005575,GO:0006468,GO:0009888,GO:0048589,	-	AT2G29000
MIN01G0234	COG5064@1|root,KOG0166@2759|Eukaryota,37HJI@33090|Viridiplantae,3GAGW@35493|Streptophyta	Arm,Arm_3,IBB	tr|A0A5S9S9M2|A0A5S9S9M2_ARATH	sp|Q9FWY7|IMPA6_ARATH	CAA0158214.1	GO:0005515,GO:0005634,GO:0005737,GO:0006606,GO:0006607,GO:0008139,GO:0061608,	K15042	AT1G02690
MIN01G0235	2C19A@1|root,2S2P8@2759|Eukaryota,37VHS@33090|Viridiplantae,3GJ8J@35493|Streptophyta,3I0JG@3699|Brassicales	-	tr|Q9FWY8|Q9FWY8_ARATH	-	NP_563661.1	GO:0003674,GO:0005739,GO:0048316,	-	AT1G02700
MIN01G0236	COG1025@1|root,KOG0959@2759|Eukaryota	ALAD,Peptidase_M16,Peptidase_M16_C	tr|A0A3P6B7A9|A0A3P6B7A9_BRACM	-	KAF2597823.1	-	-	AT5G01440
MIN01G0237	COG1215@1|root,2QQG2@2759|Eukaryota,37IX5@33090|Viridiplantae,3GBT6@35493|Streptophyta,3HRKM@3699|Brassicales	Cellulose_synt,zf-RING_4	tr|V4KZ86|V4KZ86_EUTSA	sp|Q9SRW9|CSLD5_ARATH	XP_006418311.1	GO:0000919,GO:0005794,GO:0005886,GO:0006970,GO:0009414,GO:0009651,GO:0009833,GO:0016760,GO:0030244,GO:0042546,GO:0046527,GO:0048367,GO:0051753,	K00770	AT1G02730
MIN01G0238	KOG3001@1|root,KOG3001@2759|Eukaryota,37IN5@33090|Viridiplantae,3GECU@35493|Streptophyta,3HWTE@3699|Brassicales	MRG,Tudor-knot	tr|A0A565AK54|A0A565AK54_9BRAS	sp|Q4V3E2|MRG2_ARATH	VVA89751.1	GO:0000123,GO:0005515,GO:0005634,GO:0006355,GO:0016573,GO:0035064,GO:0043621,GO:0043967,GO:0048510,GO:0048586,GO:1990188,GO:1990841,GO:2000028,	K11339	AT1G02740
MIN01G0239	2EHB7@1|root,2SN10@2759|Eukaryota,37ZVQ@33090|Viridiplantae,3GJ7A@35493|Streptophyta	Di19_C,zf-Di19	tr|E4MW11|E4MW11_EUTHA	sp|Q8GWK1|DI192_ARATH	XP_006418309.1	GO:0005634,GO:0007165,GO:0010035,GO:0032870,GO:0033993,GO:0048523,GO:0097305,GO:1901701	-	AT1G02750
MIN01G0240	COG2147@1|root,KOG1696@2759|Eukaryota,37M2R@33090|Viridiplantae,3GC4Q@35493|Streptophyta,3HYGR@3699|Brassicales	Ribosomal_L19e	tr|A0A3P6GIE8|A0A3P6GIE8_BRAOL	sp|Q9SRX2|RL191_ARATH	VDD59601.1	GO:0003723,GO:0003729,GO:0003735,GO:0005576,GO:0005730,GO:0005737,GO:0005829,GO:0006412,GO:0009506,GO:0009793,GO:0022625,GO:0022626	K02885	AT1G02780
MIN01G0241	COG5434@1|root,2QV2R@2759|Eukaryota,37QNY@33090|Viridiplantae,3GC68@35493|Streptophyta,3HRQS@3699|Brassicales	Glyco_hydro_28	tr|D7KBC0|D7KBC0_ARALL	sp|P49062|PGLR1_ARATH	XP_002892124.1	GO:0004650,GO:0005576,GO:0005975,GO:0047911	K01213	AT1G02790
MIN01G0242	COG4677@1|root,2QUB9@2759|Eukaryota,37KQB@33090|Viridiplantae,3GEH0@35493|Streptophyta,3HX8Y@3699|Brassicales	PMEI,Pectinesterase	tr|A0A3P6C3B9|A0A3P6C3B9_BRACM	sp|Q9SRX4|PME7_ARATH	VDD08640.1	GO:0009507,GO:0009755,GO:0010200,GO:0030599,GO:0042545,GO:0045490,GO:0046910,GO:0098542	K01051	AT1G02810
MIN01G0243	2CY23@1|root,2S1EA@2759|Eukaryota,37V6Q@33090|Viridiplantae	DUF538	tr|A0A6D2L8L5|A0A6D2L8L5_9BRAS	-	CAA7056164.1	GO:0003674,GO:0005576,GO:0009737,	-	AT1G02813
MIN01G0244	28NR1@1|root,2QVB2@2759|Eukaryota,37HM8@33090|Viridiplantae,3GA7F@35493|Streptophyta,3HVVZ@3699|Brassicales	Neprosin,Neprosin_AP	tr|A0A0D3BPT0|A0A0D3BPT0_BRAOL	-	KAF3580408.1	GO:0003674,GO:0005739,GO:0098771,	-	AT2G44220
MIN01G0245	2AH5Z@1|root,2RZ1I@2759|Eukaryota,37UP4@33090|Viridiplantae,3GJ0Z@35493|Streptophyta,3HZZS@3699|Brassicales	DUF538	tr|A0A3P6G1W7|A0A3P6G1W7_BRAOL	-	VDD59598.1	GO:0000325,GO:0003674,GO:0005576,GO:0006631,GO:0010035,GO:0048316,GO:0048364,	-	AT1G02816
MIN01G0246	KOG3434@1|root,KOG3434@2759|Eukaryota,37UKJ@33090|Viridiplantae,3GIM0@35493|Streptophyta,3I07P@3699|Brassicales	Ribosomal_L22e	tr|V4L2Z5|V4L2Z5_EUTSA	sp|Q9SRX7|RL221_ARATH	XP_006418299.1	GO:0002181,GO:0003723,GO:0003735,GO:0009507,GO:0022625,	K02891	AT1G02830
MIN01G0247	29F1T@1|root,2S36X@2759|Eukaryota,37VTP@33090|Viridiplantae,3GJYU@35493|Streptophyta,3HYGT@3699|Brassicales	Bet_v_1	tr|A0A6D2JCH9|A0A6D2JCH9_9BRAS	sp|Q9ZVF3|ML328_ARATH	CAA7037423.1	GO:0005507,GO:0005634,GO:0005739,GO:0005829,GO:0006952,GO:0010043,GO:0010228,GO:0080184	-	AT2G01520
MIN01G0248	29F1T@1|root,2S36X@2759|Eukaryota,37VTP@33090|Viridiplantae,3GJYU@35493|Streptophyta,3HYGT@3699|Brassicales	Bet_v_1	tr|A0A6D2JCH9|A0A6D2JCH9_9BRAS	sp|Q9ZVF3|ML328_ARATH	CAA7037423.1	GO:0005507,GO:0005634,GO:0005739,GO:0005829,GO:0006952,GO:0010043,GO:0010228,GO:0080184	-	AT2G01520
MIN01G0249	COG0724@1|root,KOG0105@2759|Eukaryota,37QU8@33090|Viridiplantae,3GBN3@35493|Streptophyta,3HY9P@3699|Brassicales	Ndufs5,RRM_1	tr|A0A2P2LV09|A0A2P2LV09_RHIMU	-	KAF2949864.1	-	K12890	-
MIN01G0250	COG2723@1|root,KOG0626@2759|Eukaryota,37HZ7@33090|Viridiplantae,3GEM1@35493|Streptophyta,3HVQQ@3699|Brassicales	Glyco_hydro_1	tr|A0A178W6X9|A0A178W6X9_ARATH	sp|B3H5Q1|BGL11_ARATH	XP_009119606.1	GO:0005576,GO:0005886,GO:0005975,GO:0008422,GO:0010035,GO:0019748,GO:0048316,GO:0102483	K01188	AT1G02850
MIN01G0251	COG0515@1|root,2QUW9@2759|Eukaryota,37KJP@33090|Viridiplantae,3G96G@35493|Streptophyta	LRR_8,Malectin,Pkinase,Pkinase_Tyr	tr|A0A1J3HIL8|A0A1J3HIL8_NOCCA	-	KAF2611228.1	-	-	AT1G61475
MIN01G0252	KOG1075@1|root,KOG1075@2759|Eukaryota	RVT_3	tr|A0A6D2K709|A0A6D2K709_9BRAS	-	XP_013607858.1	GO:0003676,GO:0004523,GO:0005575,GO:0008150	-	AT1G10000
MIN01G0253	COG0515@1|root,2QTCP@2759|Eukaryota,388XI@33090|Viridiplantae,3GXQB@35493|Streptophyta,3HVW7@3699|Brassicales	LRR_1,LRR_8,Malectin,Pkinase_Tyr	tr|A0A654E8N4|A0A654E8N4_ARATH	sp|C0LGE0|Y1765_ARATH	VYS45324.1	GO:0004672,GO:0004674,GO:0005515,GO:0005886,GO:0006468,GO:0016020,GO:0016301,GO:0031667	-	AT1G07650
MIN01G0254	2CMJ4@1|root,2QQHB@2759|Eukaryota,37M6V@33090|Viridiplantae,3G9AF@35493|Streptophyta,3HN31@3699|Brassicales	zf-C3HC4,zf-C3HC4_3,zf-RING_UBOX	tr|A0A565ALN9|A0A565ALN9_9BRAS	sp|Q9SRX9|BAH1_ARATH	VVA89763.1	GO:0004842,GO:0005515,GO:0005634,GO:0005737,GO:0005739,GO:0005886,GO:0009626,GO:0009627,GO:0009697,GO:0009751,GO:0010167,GO:0010337,GO:0016567,GO:0042742,GO:0080021,	K16275	AT1G02860
MIN01G0255	2CMJ4@1|root,2QQHB@2759|Eukaryota,37M6V@33090|Viridiplantae,3G9AF@35493|Streptophyta,3HN31@3699|Brassicales	zf-C3HC4,zf-C3HC4_3,zf-RING_UBOX	tr|V4KFV4|V4KFV4_EUTSA	sp|Q9SRX9|BAH1_ARATH	XP_006418297.1	GO:0004842,GO:0005515,GO:0005634,GO:0005737,GO:0005739,GO:0005886,GO:0009626,GO:0009627,GO:0009697,GO:0009751,GO:0010167,GO:0010337,GO:0016567,GO:0042742,GO:0080021,	K16275	AT1G02860
MIN01G0256	KOG4771@1|root,KOG4771@2759|Eukaryota,37SY9@33090|Viridiplantae,3GHW1@35493|Streptophyta,3HZIC@3699|Brassicales	Nop16	tr|A0A6J0MTJ9|A0A6J0MTJ9_RAPSA	-	XP_018475504.1	GO:0003674,GO:0005634,GO:0005730,GO:0042273	K14839	AT1G02870
MIN01G0257	COG1409@1|root,KOG2679@2759|Eukaryota,37N0E@33090|Viridiplantae,3G80K@35493|Streptophyta,3HXE0@3699|Brassicales	Metallophos	tr|A0A565AU75|A0A565AU75_9BRAS	sp|Q8VYU7|PPA4_ARATH	VVA92454.1	GO:0003993,GO:0005576,GO:0006082,GO:0008198,GO:0008199,GO:0009642,GO:0040007,GO:0044248,GO:0065003,GO:1901575	K03030	AT1G25230
MIN01G0258	29UNE@1|root,2RXJ1@2759|Eukaryota,37SK2@33090|Viridiplantae,3GFC4@35493|Streptophyta,3HVSB@3699|Brassicales	TCP	tr|R0EXS1|R0EXS1_9BRAS	sp|Q9LT89|TCP19_ARATH	XP_010482537.1	GO:0000976,GO:0003700,GO:0005515,GO:0005634,GO:0006355,GO:0031347,GO:0043565,	-	AT5G51910
MIN01G0259	-	-	-	-	-	-	-	-
MIN01G0260	COG0464@1|root,KOG0737@2759|Eukaryota,37IUV@33090|Viridiplantae,3G8DY@35493|Streptophyta,3HRUP@3699|Brassicales	AAA,FHA	tr|V4L2Y5|V4L2Y5_EUTSA	sp|P54774|CDC48_SOYBN	XP_006418291.1	GO:0005524,GO:0005634,GO:0005741,GO:0006952,GO:0007165,GO:0009507,GO:0016887,GO:0048367,GO:0071310,	-	AT1G02890
MIN01G0261	2BQ63@1|root,2S1TF@2759|Eukaryota,37WA4@33090|Viridiplantae,3GK5X@35493|Streptophyta,3I110@3699|Brassicales	RALF	tr|A0A078FRF5|A0A078FRF5_BRANA	sp|Q9SRY3|RLF1_ARATH	XP_010481344.1	GO:0005179,GO:0005515,GO:0005576,GO:0007267,GO:0019722,GO:0030308,GO:0048046,GO:0048364	-	AT1G02900
MIN01G0262	2CMMY@1|root,2QQWZ@2759|Eukaryota,37I8K@33090|Viridiplantae,3G95I@35493|Streptophyta,3HPPU@3699|Brassicales	DUF3493,TPR_1,TPR_2	tr|V4KFU6|V4KFU6_EUTSA	sp|Q9SRY4|LPA1_ARATH	XP_006418287.1	GO:0005576,GO:0009507,GO:0010270,	-	AT1G02910
MIN01G0263	KOG1075@1|root,KOG1075@2759|Eukaryota	-	tr|A0A6J0LZV2|A0A6J0LZV2_RAPSA	sp|P93295|M310_ARATH	XP_010468497.1	GO:0003676,GO:0004523,GO:0009507,	-	AT4G29090
MIN01G0264	KOG1075@1|root,KOG1075@2759|Eukaryota,37TIF@33090|Viridiplantae,3G9IZ@35493|Streptophyta	DUF4283,RVT_1,RVT_3,zf-CCHC_4,zf-RVT	tr|A0A1J3FBI3|A0A1J3FBI3_NOCCA	sp|Q9SRY5|GSTF7_ARATH	CAA7054861.1	GO:0000325,GO:0004364,GO:0005507,GO:0005576,GO:0005634,GO:0005737,GO:0005829,GO:0009407,GO:0009507,GO:0043295,GO:0046686,GO:0050832,GO:0050897,	K00799	AT1G02920
MIN01G0265	KOG1192@1|root,KOG1192@2759|Eukaryota,37K45@33090|Viridiplantae,3G74X@35493|Streptophyta,3HVCZ@3699|Brassicales	UDPGT	tr|A0A3P6A5N9|A0A3P6A5N9_BRACM	sp|Q9FN26|U79B6_ARATH	XP_013740346.1	GO:0009507,GO:0016757,GO:0035251,	K17193	AT5G54010
MIN01G0266	COG0625@1|root,KOG0867@2759|Eukaryota,37I4E@33090|Viridiplantae,3GBH9@35493|Streptophyta,3HVJ3@3699|Brassicales	GST_C,GST_N	tr|A0A7G2DRF5|A0A7G2DRF5_ARATH	sp|Q9SRY6|GSTF5_ARATH	XP_006418285.2	GO:0004364,GO:0005737,GO:0005739,GO:0009407,GO:0043295,	K00799	AT1G02940
MIN01G0267	COG0625@1|root,KOG0867@2759|Eukaryota,37I4E@33090|Viridiplantae,3GBH9@35493|Streptophyta,3HVJ3@3699|Brassicales	GST_C,GST_N	tr|D7KBE2|D7KBE2_ARALL	sp|Q9SRY6|GSTF5_ARATH	XP_006418285.2	GO:0004364,GO:0005737,GO:0005739,GO:0009407,GO:0043295,	K00799	AT1G02940
MIN01G0268	COG0625@1|root,KOG0867@2759|Eukaryota,37I4E@33090|Viridiplantae,3GBH9@35493|Streptophyta,3HVJ3@3699|Brassicales	GST_C,GST_N	tr|A0A1J3FEX0|A0A1J3FEX0_NOCCA	sp|Q84TK0|GSTF4_ARATH	KFK42654.1	GO:0004364,GO:0005737,GO:0009407,GO:0009507,GO:0043295,	K00799	AT1G02950
MIN01G0269	28JMA@1|root,2RRNT@2759|Eukaryota,3899V@33090|Viridiplantae,3GRGU@35493|Streptophyta	DUF295,F-box	tr|V4LIR7|V4LIR7_EUTSA	sp|O49624|FB242_ARATH	ESQ43604.1	GO:0003674,GO:0005634,GO:0008150,	-	AT4G22180
MIN01G0270	2C1XZ@1|root,2RYMT@2759|Eukaryota,37TZ3@33090|Viridiplantae,3GH97@35493|Streptophyta,3HU1P@3699|Brassicales	-	tr|D7KBE4|D7KBE4_ARALL	-	XP_006307723.2	GO:0003674,GO:0005634,GO:0008150,	-	AT1G02960
MIN01G0271	KOG0601@1|root,KOG0601@2759|Eukaryota,37QB1@33090|Viridiplantae,3GD85@35493|Streptophyta,3HRWI@3699|Brassicales	Pkinase	tr|D7KBE6|D7KBE6_ARALL	sp|Q8L4H0|WEE1_ARATH	XP_002889428.1	GO:0000076,GO:0004672,GO:0004713,GO:0004715,GO:0005515,GO:0005634,GO:1902750,	K06632	AT1G02970
MIN01G0272	COG5647@1|root,KOG2166@2759|Eukaryota,37NXT@33090|Viridiplantae,3GAB6@35493|Streptophyta,3HXJJ@3699|Brassicales	Cullin,Cullin_Nedd8	tr|A0A1J3IC62|A0A1J3IC62_NOCCA	sp|Q94AH6|CUL1_ARATH	XP_010556757.1	GO:0000151,GO:0000794,GO:0005515,GO:0005634,GO:0005737,GO:0005819,GO:0006511,GO:0009524,GO:0009733,GO:0009753,GO:0009793,GO:0009867,GO:0010087,GO:0010265,GO:0016567,GO:0031461,GO:0031625,GO:0042752,GO:0048366,	K03347	AT4G02570
MIN01G0273	COG4826@1|root,KOG2392@2759|Eukaryota,37ITN@33090|Viridiplantae,3GFCA@35493|Streptophyta,3HR1Y@3699|Brassicales	Serpin	tr|A0A6J0JTW9|A0A6J0JTW9_RAPSA	sp|Q9SIR9|SPZ10_ARATH	XP_018438199.1	GO:0005576,GO:0005615	K05579,K13963	AT2G25240
MIN01G0274	COG5647@1|root,KOG2166@2759|Eukaryota,37NXT@33090|Viridiplantae,3GAB6@35493|Streptophyta,3HXJJ@3699|Brassicales	Cullin,Cullin_Nedd8	tr|A0A1J3IC62|A0A1J3IC62_NOCCA	sp|Q94AH6|CUL1_ARATH	XP_010556757.1	GO:0000151,GO:0000794,GO:0005515,GO:0005634,GO:0005737,GO:0005819,GO:0006511,GO:0009524,GO:0009733,GO:0009753,GO:0009793,GO:0009867,GO:0010087,GO:0010265,GO:0016567,GO:0031461,GO:0031625,GO:0042752,GO:0048366,	K03347	AT4G02570
MIN01G0275	COG5647@1|root,KOG2166@2759|Eukaryota,37NXT@33090|Viridiplantae,3GAB6@35493|Streptophyta,3HXJJ@3699|Brassicales	Cullin,Cullin_Nedd8	tr|A0A1J3IC62|A0A1J3IC62_NOCCA	sp|Q94AH6|CUL1_ARATH	XP_010556757.1	GO:0000151,GO:0000794,GO:0005515,GO:0005634,GO:0005737,GO:0005819,GO:0006511,GO:0009524,GO:0009733,GO:0009753,GO:0009793,GO:0009867,GO:0010087,GO:0010265,GO:0016567,GO:0031461,GO:0031625,GO:0042752,GO:0048366,	K03347	AT4G02570
MIN01G0276	COG5647@1|root,KOG2166@2759|Eukaryota,37NXT@33090|Viridiplantae,3GAB6@35493|Streptophyta,3HXJJ@3699|Brassicales	Cullin,Cullin_Nedd8	tr|D7M3G4|D7M3G4_ARALL	sp|Q94AH6|CUL1_ARATH	XP_010542863.1	GO:0000151,GO:0000794,GO:0005515,GO:0005634,GO:0005737,GO:0005819,GO:0006511,GO:0009524,GO:0009733,GO:0009753,GO:0009793,GO:0009867,GO:0010087,GO:0010265,GO:0016567,GO:0031461,GO:0031625,GO:0042752,GO:0048366,	K03347	AT4G02570
MIN01G0277	KOG1075@1|root,KOG1075@2759|Eukaryota	-	tr|A0A6D2HGK8|A0A6D2HGK8_9BRAS	-	CAA7013480.1	GO:0003674,GO:0005575,GO:0008150,	-	AT1G43760
MIN01G0278	2CMV9@1|root,2QS65@2759|Eukaryota,37I3P@33090|Viridiplantae,3GCH3@35493|Streptophyta,3HN4J@3699|Brassicales	zf-CW	tr|D7KCA2|D7KCA2_ARALL	-	XP_002892141.1	GO:0003674,GO:0005634,GO:0050793,GO:0051239,GO:0090558,	-	AT1G02990
MIN01G0279	KOG1075@1|root,KOG1075@2759|Eukaryota	-	tr|A0A178UU29|A0A178UU29_ARATH	-	OAO96867.1	-	-	-
MIN01G0280	KOG1075@1|root,KOG1075@2759|Eukaryota	-	tr|A0A3P6C707|A0A3P6C707_BRAOL	-	XP_009140657.2	GO:0003676,GO:0004523,GO:0005575,GO:0008150	-	AT4G09490
MIN01G0281	29F1T@1|root,2S36X@2759|Eukaryota,37VTP@33090|Viridiplantae,3GJYU@35493|Streptophyta	Bet_v_1	tr|R0IKF5|R0IKF5_9BRAS	sp|Q9ZVF3|ML328_ARATH	XP_006306087.1	GO:0003674,GO:0005576,GO:0006952,GO:0048316	-	AT1G14950
MIN01G0282	COG0464@1|root,KOG0736@2759|Eukaryota,37Q0W@33090|Viridiplantae,3G8NG@35493|Streptophyta,3HSV2@3699|Brassicales	AAA	tr|V4L2X6|V4L2X6_EUTSA	sp|Q8RY16|PEX6_ARATH	XP_006418279.1	GO:0005515,GO:0005778,GO:0005829,GO:0006635,GO:0009507,GO:0016558,GO:0016887,	K13339	AT1G03000
MIN01G0283	28JZJ@1|root,2QSDZ@2759|Eukaryota,37PKC@33090|Viridiplantae,3G9G3@35493|Streptophyta,3HPUZ@3699|Brassicales	BTB,NPH3	tr|A0A178WMH0|A0A178WMH0_ARATH	sp|Q9SA69|Y1301_ARATH	XP_010457306.1	GO:0005634,GO:0009860,GO:0016567,	-	AT1G03010
MIN01G0284	COG0695@1|root,KOG1752@2759|Eukaryota,37VM7@33090|Viridiplantae,3GK7E@35493|Streptophyta,3HUHB@3699|Brassicales	Glutaredoxin	tr|D7KCA5|D7KCA5_ARALL	sp|Q9SA68|GRXS1_ARATH	XP_002892143.1	GO:0005515,GO:0005737,GO:0010167,GO:0097573	K03676	AT1G03020
MIN01G0285	COG1072@1|root,KOG2702@2759|Eukaryota,37K4N@33090|Viridiplantae,3G8AM@35493|Streptophyta,3HS7R@3699|Brassicales	AAA_18,PRK	tr|A0A565AL93|A0A565AL93_9BRAS	sp|Q9UTC5|YIDE_SCHPO	VVA89782.1	GO:0005524,GO:0009057,GO:0009507,GO:0010162,GO:0016301,GO:0044248	-	AT1G03030
MIN01G0286	2CM8D@1|root,2QPM5@2759|Eukaryota,37IJE@33090|Viridiplantae,3GAEU@35493|Streptophyta,3HT1R@3699|Brassicales	HLH	tr|A0A6D2KVM3|A0A6D2KVM3_9BRAS	sp|Q93Y00|BH007_ARATH	CAA7056139.1	GO:0000978,GO:0000981,GO:0003700,GO:0005515,GO:0005634,GO:0006357,GO:0046983,	-	AT1G03040
MIN01G0287	COG4886@1|root,KOG0619@2759|Eukaryota,37MYZ@33090|Viridiplantae,3G8G8@35493|Streptophyta	LRRNT_2,LRR_1,LRR_4,LRR_6,LRR_8	tr|A0A1P8AWN1|A0A1P8AWN1_ARATH	sp|F4HTV4|RLP14_ARATH	AAG51872.1	GO:0005886,GO:0007165	-	AT1G74180
MIN01G0288	KOG0251@1|root,KOG0251@2759|Eukaryota,37SK4@33090|Viridiplantae,3GCQF@35493|Streptophyta,3HT8X@3699|Brassicales	ANTH	tr|A0A654E7D5|A0A654E7D5_ARATH	sp|Q9SA65|CAP4_ARATH	NP_171804.1	GO:0000149,GO:0005545,GO:0005546,GO:0005634,GO:0005905,GO:0006900,GO:0009860,GO:0030136,GO:0032050,GO:0045334,GO:0048268,GO:0072583,GO:0072659,GO:0090404,GO:0090406,	K20043,K20044	AT1G03050
MIN01G0289	28KBF@1|root,2QSSG@2759|Eukaryota,37SVR@33090|Viridiplantae,3GB9M@35493|Streptophyta,3HTFQ@3699|Brassicales	DUF4033	tr|A0A5S9SB86|A0A5S9SB86_ARATH	sp|Q7XA78|D27_ARATH	NP_563673.1	GO:0005506,GO:0005634,GO:0009536,GO:0010223,GO:0106365,GO:1901601	K17911	AT1G03055
MIN01G0290	KOG1786@1|root,KOG1788@1|root,KOG1786@2759|Eukaryota,KOG1788@2759|Eukaryota,37I21@33090|Viridiplantae,3GB4X@35493|Streptophyta,3HS81@3699|Brassicales	Beach,Laminin_G_3,PH_BEACH,WD40	tr|V4LA35|V4LA35_EUTSA	sp|F4HZB2|BCHA1_ARATH	XP_006418270.1	GO:0000932,GO:0005515,GO:0005634,GO:0005737,GO:0005768,GO:0007033,GO:0009825,GO:0010090,GO:0033962,GO:0035619,GO:0071472,GO:0080001,GO:1902892,GO:1903335,GO:1904580,	K22262	AT1G03060
MIN01G0291	KOG1075@1|root,KOG1075@2759|Eukaryota	RVT_1,zf-RVT	tr|A0A6D2JL32|A0A6D2JL32_9BRAS	-	XP_010495447.1	-	-	-
MIN01G0292	KOG1075@1|root,KOG1075@2759|Eukaryota	DUF4283,zf-CCHC_4	tr|A0A397ZGI4|A0A397ZGI4_BRACM	-	KAF3526936.1	-	-	-
MIN01G0293	COG0670@1|root,KOG2322@2759|Eukaryota,37JCA@33090|Viridiplantae,3G72Y@35493|Streptophyta,3HW5M@3699|Brassicales	Bax1-I	tr|D7KCB1|D7KCB1_ARALL	sp|Q9SA63|LFG4_ARATH	XP_020870643.1	GO:0006970,GO:0009414,GO:0009651,GO:0009737,GO:0009888,GO:0016020,GO:0016595,GO:0019748,GO:0030154,GO:0045491,GO:0048364,GO:0048589	K24205	AT1G03070
MIN01G0294	COG4886@1|root,KOG0619@2759|Eukaryota,37IH3@33090|Viridiplantae,3GGP1@35493|Streptophyta,3HY7H@3699|Brassicales	LRRNT_2,LRR_1,LRR_8	tr|D7LL44|D7LL44_ARALL	sp|O49325|RLP28_ARATH	EFH55113.1	GO:0005576,GO:0007165,GO:0010150,GO:0016301,GO:0071215,	-	AT3G25010
MIN01G0295	KOG1470@1|root,KOG1470@2759|Eukaryota,37RZK@33090|Viridiplantae,3G7EN@35493|Streptophyta,3HVTV@3699|Brassicales	CRAL_TRIO	tr|B9DGS8|B9DGS8_ARATH	sp|P33324|YKJ1_YEAST	XP_020866303.1	GO:0003674,GO:0005575,GO:0042440,GO:0048364	-	AT1G14820
MIN01G0296	2C248@1|root,2QQ6M@2759|Eukaryota,37RJW@33090|Viridiplantae,3G86G@35493|Streptophyta,3HS6N@3699|Brassicales	KIP1	tr|A0A1J3FJ45|A0A1J3FJ45_NOCCA	sp|F4HZB5|NET1D_ARATH	XP_002892147.1	GO:0005886,GO:0006082,GO:0009606,GO:0009611,GO:0051015,GO:0098542	K20478	AT1G03080
MIN01G0297	KOG0032@1|root,KOG0032@2759|Eukaryota,37QY2@33090|Viridiplantae,3G8HU@35493|Streptophyta,3HYZY@3699|Brassicales	EF-hand_1,EF-hand_5,EF-hand_6,Pkinase	tr|A0A078IWT0|A0A078IWT0_BRANA	-	CDY53839.1	-	K13412	-
MIN01G0298	2E25T@1|root,2S9E8@2759|Eukaryota,37X30@33090|Viridiplantae,3GBM7@35493|Streptophyta	F-box,FBA_3	tr|A0A078FHH5|A0A078FHH5_BRANA	sp|Q5BPS3|DOR_ARATH	CDY12626.1	GO:0005515,GO:0005634,GO:0009414,GO:0009737,GO:0009788,GO:0010118,GO:0010119,GO:0016567,GO:0042631,	-	AT2G31470
MIN01G0299	COG4886@1|root,KOG0619@2759|Eukaryota,37MYZ@33090|Viridiplantae,3G8G8@35493|Streptophyta	LRRNT_2,LRR_1,LRR_4,LRR_6,LRR_8	tr|A0A654EQE4|A0A654EQE4_ARATH	sp|F4HTV4|RLP14_ARATH	AAG51872.1	GO:0005886,GO:0007165	-	AT1G74180
MIN01G0300	KOG1075@1|root,KOG1075@2759|Eukaryota	zf-RVT	tr|A0A078IXH1|A0A078IXH1_BRANA	-	XP_013600961.1	-	-	AT4G05095
MIN01G0301	COG4770@1|root,KOG0238@2759|Eukaryota,37HS1@33090|Viridiplantae,3GDTV@35493|Streptophyta,3HX7U@3699|Brassicales	Biotin_carb_C,Biotin_carb_N,Biotin_lipoyl,CPSase_L_D2	tr|V4LA31|V4LA31_EUTSA	sp|Q42523|MCCA_ARATH	ESQ36618.1	GO:0004485,GO:0005576,GO:0005739,GO:0006552,GO:0022626,GO:0050897	K01968	AT1G03090
MIN01G0302	28P3C@1|root,2QVPW@2759|Eukaryota,37MEU@33090|Viridiplantae,3G7TJ@35493|Streptophyta,3HRQ4@3699|Brassicales	PPR,PPR_2,PPR_3	tr|A0A6D2L487|A0A6D2L487_9BRAS	sp|Q9SA60|PPR6_ARATH	CAA7056131.1	GO:0003674,GO:0005739,GO:0008150,	-	AT1G03100
MIN01G0303	COG4886@1|root,KOG0619@2759|Eukaryota,37MYZ@33090|Viridiplantae,3G8G8@35493|Streptophyta,3HX5T@3699|Brassicales	LRRNT_2,LRR_1,LRR_4,LRR_6,LRR_8	tr|A0A5S9YCJ9|A0A5S9YCJ9_ARATH	sp|F4HTV4|RLP14_ARATH	XP_019083353.1	GO:0005886,GO:0007165	-	AT1G74180
MIN01G0304	COG4886@1|root,KOG0619@2759|Eukaryota,37MYZ@33090|Viridiplantae,3G8G8@35493|Streptophyta	LRRNT_2,LRR_1,LRR_4,LRR_6,LRR_8	tr|A0A1P8BAW0|A0A1P8BAW0_ARATH	sp|F4K4T3|RLP56_ARATH	NP_001330455.1	GO:0005576,GO:0005886,GO:0007165,	-	AT5G49290
MIN01G0305	COG4886@1|root,KOG0619@2759|Eukaryota,37MYZ@33090|Viridiplantae,3G8G8@35493|Streptophyta,3HX5T@3699|Brassicales	LRRNT_2,LRR_1,LRR_4,LRR_6,LRR_8	tr|A0A1P8AWN1|A0A1P8AWN1_ARATH	sp|F4HTV4|RLP14_ARATH	AAG51872.1	GO:0005886,GO:0007165	-	AT1G74180
MIN01G0306	2EHZF@1|root,2SNHU@2759|Eukaryota,37ZQE@33090|Viridiplantae,3GR9H@35493|Streptophyta,3I053@3699|Brassicales	F-box,FBA_3	tr|A0A0D3B4H7|A0A0D3B4H7_BRAOL	sp|Q5BPS3|DOR_ARATH	KAF2583001.1	GO:0005515,GO:0005634,GO:0009414,GO:0009737,GO:0009788,GO:0010118,GO:0010119,GO:0016567,GO:0042631,	-	AT2G31470
MIN01G0307	2EHZF@1|root,2SNHU@2759|Eukaryota,37ZQE@33090|Viridiplantae,3GR9H@35493|Streptophyta,3I053@3699|Brassicales	F-box,FBA_3	tr|A0A6J0LHG0|A0A6J0LHG0_RAPSA	sp|Q5BPS3|DOR_ARATH	XP_018458896.1	GO:0005515,GO:0005634,GO:0009414,GO:0009737,GO:0009788,GO:0010118,GO:0010119,GO:0016567,GO:0042631,	-	AT2G31470
MIN01G0308	COG4886@1|root,KOG0619@2759|Eukaryota,37MYZ@33090|Viridiplantae,3G8G8@35493|Streptophyta	LRRNT_2,LRR_1,LRR_4,LRR_6,LRR_8	tr|A0A1P8AWN1|A0A1P8AWN1_ARATH	sp|F4HTV4|RLP14_ARATH	AAG51872.1	GO:0005886,GO:0007165	-	AT1G74180
MIN01G0309	2EHZF@1|root,2SNHU@2759|Eukaryota,37ZQE@33090|Viridiplantae,3GR9H@35493|Streptophyta,3I053@3699|Brassicales	F-box,FBA_3	tr|A0A6J0LHG0|A0A6J0LHG0_RAPSA	sp|Q9FHP3|FB300_ARATH	XP_018458896.1	GO:0003674,GO:0005739,GO:0044085,GO:0048316,GO:0048507,	-	AT5G65850
MIN01G0310	COG4886@1|root,KOG0619@2759|Eukaryota,37MYZ@33090|Viridiplantae,3G8G8@35493|Streptophyta	LRRNT_2,LRR_1,LRR_4,LRR_6,LRR_8	tr|A0A1P8AWN1|A0A1P8AWN1_ARATH	sp|F4HTV4|RLP14_ARATH	AAG51872.1	GO:0005886,GO:0007165	-	AT1G74180
MIN01G0311	2EHZF@1|root,2SNHU@2759|Eukaryota,37ZQE@33090|Viridiplantae,3GR9H@35493|Streptophyta,3I053@3699|Brassicales	F-box,FBA_3	tr|A0A6D2I781|A0A6D2I781_9BRAS	sp|Q5BPS3|DOR_ARATH	CAA7023569.1	GO:0003674,GO:0005575,GO:0008150,	-	AT3G10990
MIN01G0312	COG4886@1|root,KOG0619@2759|Eukaryota,37MYZ@33090|Viridiplantae,3G8G8@35493|Streptophyta	LRRNT_2,LRR_1,LRR_4,LRR_6,LRR_8	tr|A0A654EQE4|A0A654EQE4_ARATH	sp|F4HTV4|RLP14_ARATH	AAG51872.1	GO:0005886,GO:0007165	-	AT1G74180
MIN01G0313	COG4886@1|root,KOG0619@2759|Eukaryota,37MYZ@33090|Viridiplantae,3G8G8@35493|Streptophyta,3HX5T@3699|Brassicales	LRRNT_2,LRR_1,LRR_4,LRR_6,LRR_8	tr|A0A5S9YCJ9|A0A5S9YCJ9_ARATH	sp|F4HTV4|RLP14_ARATH	CAA0408631.1	GO:0005886,GO:0007165	-	AT1G74180
MIN01G0314	2EHZF@1|root,2SNHU@2759|Eukaryota,37ZQE@33090|Viridiplantae,3GR9H@35493|Streptophyta,3I053@3699|Brassicales	F-box,FBA_3	tr|A0A0D3B4H7|A0A0D3B4H7_BRAOL	sp|Q5BPS3|DOR_ARATH	VDC88730.1	GO:0005515,GO:0005634,GO:0009414,GO:0009737,GO:0009788,GO:0010118,GO:0010119,GO:0016567,GO:0042631,	-	AT2G31470
MIN01G0315	2B1PY@1|root,2S0AW@2759|Eukaryota,37V0D@33090|Viridiplantae,3GINR@35493|Streptophyta	LTP_2	tr|V4L2W5|V4L2W5_EUTSA	sp|F4HZB9|LTG19_ARATH	XP_024008785.1	GO:0003674,GO:0005576,GO:0008150,	-	AT1G03103
MIN01G0316	KOG3914@1|root,KOG3914@2759|Eukaryota,37RY5@33090|Viridiplantae,3GF94@35493|Streptophyta	WD40	tr|D7KCB5|D7KCB5_ARALL	sp|A7E3S5|WDR4_BOVIN	XP_002889437.1	GO:0005634,GO:0005737,GO:0005829,GO:0006400,GO:0008176,GO:0008618,GO:0043527,	K15443	AT1G03110
MIN01G0317	COG4886@1|root,KOG0619@2759|Eukaryota,37MYZ@33090|Viridiplantae,3G8G8@35493|Streptophyta	LRRNT_2,LRR_1,LRR_4,LRR_6,LRR_8	tr|A0A654EQE4|A0A654EQE4_ARATH	sp|F4HTV4|RLP14_ARATH	AAG51872.1	GO:0005886,GO:0007165	-	AT1G74180
MIN01G0318	COG4886@1|root,KOG0619@2759|Eukaryota,37MYZ@33090|Viridiplantae,3G8G8@35493|Streptophyta,3HX5T@3699|Brassicales	LRRNT_2,LRR_1,LRR_4,LRR_6,LRR_8	tr|A0A5S9YCJ9|A0A5S9YCJ9_ARATH	sp|F4HTV4|RLP14_ARATH	CAA0408631.1	GO:0005886,GO:0007165	-	AT1G74180
MIN01G0319	2EHZF@1|root,2SNHU@2759|Eukaryota,37ZQE@33090|Viridiplantae,3GR9H@35493|Streptophyta,3I053@3699|Brassicales	F-box,FBA_3	tr|A0A0D3B4H7|A0A0D3B4H7_BRAOL	sp|Q5BPS3|DOR_ARATH	VDC88730.1	GO:0005515,GO:0005634,GO:0009414,GO:0009737,GO:0009788,GO:0010118,GO:0010119,GO:0016567,GO:0042631,	-	AT2G31470
MIN01G0320	2B1PY@1|root,2S0AW@2759|Eukaryota,37V0D@33090|Viridiplantae,3GINR@35493|Streptophyta	LTP_2	tr|V4L2W5|V4L2W5_EUTSA	sp|F4HZB9|LTG19_ARATH	XP_024008785.1	GO:0003674,GO:0005576,GO:0008150,	-	AT1G03103
MIN01G0321	KOG3914@1|root,KOG3914@2759|Eukaryota,37RY5@33090|Viridiplantae,3GF94@35493|Streptophyta	WD40	tr|D7KCB5|D7KCB5_ARALL	sp|A7E3S5|WDR4_BOVIN	XP_002889437.1	GO:0005634,GO:0005737,GO:0005829,GO:0006400,GO:0008176,GO:0008618,GO:0043527,	K15443	AT1G03110
MIN01G0322	2CMAE@1|root,2QPSX@2759|Eukaryota,37K48@33090|Viridiplantae,3GQ72@35493|Streptophyta,3I114@3699|Brassicales	SMP	tr|A0A178WEU6|A0A178WEU6_ARATH	sp|Q9SA57|LEA3_ARATH	OAP16947.1	GO:0005634,GO:0005730,GO:0005737,GO:0005829,GO:0006873,GO:0009845,GO:0010226,	-	AT1G03120
MIN01G0323	KOG2808@1|root,KOG2808@2759|Eukaryota,37QH0@33090|Viridiplantae,3GCTS@35493|Streptophyta,3HMS1@3699|Brassicales	PRP4,Prp18	tr|D7KCB8|D7KCB8_ARALL	sp|Q8BM39|PRP18_MOUSE	XP_010481613.1	GO:0000350,GO:0000380,GO:0005634,GO:0005682,GO:0046540,GO:0071021	K12817	AT1G03140
MIN01G0324	KOG2808@1|root,KOG2808@2759|Eukaryota,37QH0@33090|Viridiplantae,3GCTS@35493|Streptophyta,3HMS1@3699|Brassicales	PRP4,Prp18	tr|M4EUS4|M4EUS4_BRARP	sp|Q2HJ41|PRP18_BOVIN	XP_010481613.1	GO:0000350,GO:0000380,GO:0005634,GO:0005682,GO:0046540,GO:0071021	K12817	AT1G03140
MIN01G0325	COG0699@1|root,KOG0448@2759|Eukaryota,37N7Y@33090|Viridiplantae,3G9U9@35493|Streptophyta,3HNJZ@3699|Brassicales	Dynamin_N,TMP-TENI	tr|A0A565ALB0|A0A565ALB0_9BRAS	sp|Q1KPV0|FZL_ARATH	VVA89802.1	GO:0005525,GO:0009507,GO:0009707,GO:0010027,GO:0010228,GO:0031969,GO:0034051,GO:1900425	-	AT1G03160
MIN01G0326	28P77@1|root,2QVU6@2759|Eukaryota,37T4H@33090|Viridiplantae,3GC9D@35493|Streptophyta	FAF	tr|V4L2W2|V4L2W2_EUTSA	sp|Q8GXU9|FAF2_ARATH	XP_006418259.1	GO:0003674,GO:0005634,GO:0010075,	-	AT1G03170
MIN01G0327	2CMFD@1|root,2QQ77@2759|Eukaryota,37S6F@33090|Viridiplantae,3GEX5@35493|Streptophyta,3HU2C@3699|Brassicales	p31comet	tr|A0A1J3FIS7|A0A1J3FIS7_NOCCA	-	XP_010481683.1	GO:0005515,GO:0005634,GO:0005737,GO:0005739,GO:0007096,GO:0051026	-	AT1G03180
MIN01G0328	COG1199@1|root,KOG1131@2759|Eukaryota,37KDD@33090|Viridiplantae,3GGTH@35493|Streptophyta,3HWR9@3699|Brassicales	DEAD_2,HBB,Helicase_C_2	tr|A0A178W4P7|A0A178W4P7_ARATH	sp|Q8W4M7|ERCC2_ARATH	NP_171818.1	GO:0000717,GO:0003678,GO:0003684,GO:0005515,GO:0005634,GO:0006281,GO:0006366,GO:0009408,GO:0009411,GO:0033683,GO:0045951,	K10844	AT1G03190
MIN01G0329	KOG3221@1|root,KOG3221@2759|Eukaryota,37PW3@33090|Viridiplantae,3GGFI@35493|Streptophyta,3HX96@3699|Brassicales	GLTP	tr|D7L0Q8|D7L0Q8_ARALL	sp|Q9LU33|GLTP3_ARATH	XP_002885432.1	GO:0005737,GO:0005829,GO:0035627,GO:0120009,GO:1902387,GO:1902388	K08051	AT3G21260
MIN01G0330	KOG1339@1|root,KOG1339@2759|Eukaryota,37Q1N@33090|Viridiplantae,3G89Y@35493|Streptophyta,3HQE7@3699|Brassicales	TAXi_C,TAXi_N	tr|A0A1J3DY60|A0A1J3DY60_NOCCA	sp|P0DO21|GIP2_NICBE	VVA89809.1	GO:0004190,GO:0005576,GO:0005794,GO:0005829,GO:0005886,GO:0006508,GO:0009505,GO:0009506,GO:0071456,GO:0099503	-	AT1G03220
MIN01G0331	KOG1339@1|root,KOG1339@2759|Eukaryota,37Q1N@33090|Viridiplantae,3G89Y@35493|Streptophyta,3HQE7@3699|Brassicales	TAXi_C,TAXi_N	tr|A0A1J3DY60|A0A1J3DY60_NOCCA	sp|P0DO21|GIP2_NICBE	XP_013698477.1	GO:0004190,GO:0005576,GO:0005794,GO:0005829,GO:0005886,GO:0006508,GO:0009505,GO:0009506,GO:0071456,GO:0099503	-	AT1G03220
MIN01G0332	KOG1169@1|root,KOG1169@2759|Eukaryota,37I4A@33090|Viridiplantae,3G7Z5@35493|Streptophyta,3HT2X@3699|Brassicales	DAGK_acc,DAGK_cat	tr|A0A397Y5T3|A0A397Y5T3_BRACM	sp|Q9C5E5|DGK5_ARATH	RID48138.1	GO:0004143,GO:0007205,GO:0009266,GO:0009415,GO:0009620,GO:0009651,GO:0009737,GO:0031347,GO:0042742,GO:1901698,GO:1901701,	K00901	AT2G20900
MIN01G0333	2CMBZ@1|root,2QPXT@2759|Eukaryota,37NH3@33090|Viridiplantae,3G7NW@35493|Streptophyta	Transferase	tr|A0A565B352|A0A565B352_9BRAS	sp|Q9LR74|NAC6_ARATH	VVA95773.1	GO:0003700,GO:0005634,GO:0006355,	-	AT1G03490
MIN01G0334	28N8H@1|root,2QUTS@2759|Eukaryota,37IGG@33090|Viridiplantae,3G845@35493|Streptophyta	DUF220	tr|R0IIP2|R0IIP2_9BRAS	-	EOA36763.1	GO:0003674,GO:0005739,GO:0008150,	-	AT1G23690
MIN01G0335	-	-	-	-	-	-	-	-
MIN01G0336	2C7U7@1|root,2QQ6J@2759|Eukaryota,37RN8@33090|Viridiplantae,3GD82@35493|Streptophyta,3HRIH@3699|Brassicales	R3H,R3H-assoc	tr|A0A1J3J2J0|A0A1J3J2J0_NOCCA	-	KFK42686.1	GO:0003676,GO:0005634,GO:0009267,	-	AT1G03250
MIN01G0337	KOG1072@1|root,KOG1072@2759|Eukaryota,37KNG@33090|Viridiplantae,3GFV4@35493|Streptophyta,3HS74@3699|Brassicales	F-box,Kelch_1	tr|V4LZN9|V4LZN9_EUTSA	sp|Q9LU49|FK123_ARATH	XP_006414687.1	GO:0003674,GO:0005575,GO:0008150,	-	AT5G51250
MIN01G0338	COG2124@1|root,KOG0157@2759|Eukaryota,37JNT@33090|Viridiplantae,3G90U@35493|Streptophyta,3HNZ6@3699|Brassicales	p450	tr|A0A3N6QY46|A0A3N6QY46_BRACR	sp|O64697|C7101_ARATH	KAF3580091.1	GO:0000249,GO:0005506,GO:0005576,GO:0016125,GO:0016126,GO:0016491,GO:0020037,	K09832	AT2G34500
MIN01G0339	COG0398@1|root,KOG3140@2759|Eukaryota,37I5C@33090|Viridiplantae,3G79Q@35493|Streptophyta,3HZM8@3699|Brassicales	SNARE_assoc	tr|A0A1J3EXW6|A0A1J3EXW6_NOCCA	sp|Q55909|Y305_SYNY3	KFK42687.1	GO:0003674,GO:0005886,GO:0008104,GO:0016020,GO:0051641,	-	AT1G03260
MIN01G0340	COG1253@1|root,KOG2118@2759|Eukaryota,37HU1@33090|Viridiplantae,3G90N@35493|Streptophyta,3HXT1@3699|Brassicales	DUF21	tr|V4L2V4|V4L2V4_EUTSA	sp|Q9ZVS8|Y1327_ARATH	XP_006418249.1	GO:0003674,GO:0005886,GO:0009888,GO:0010960	K16302	AT1G03270
MIN01G0341	COG1675@1|root,KOG2593@2759|Eukaryota,37JAY@33090|Viridiplantae,3GCG6@35493|Streptophyta,3HXIU@3699|Brassicales	TFIIE_alpha	tr|D7KCD4|D7KCD4_ARALL	-	XP_019091957.1	GO:0001113,GO:0005634,GO:0005673,GO:0009892,GO:0009893,GO:0048367	K03136	AT1G03280
MIN01G0342	2CY2U@1|root,2S1IF@2759|Eukaryota,37WIS@33090|Viridiplantae,3GK23@35493|Streptophyta,3I1E9@3699|Brassicales	DNA_pol_A_exo1	tr|D7LGW5|D7LGW5_ARALL	-	XP_002880908.2	-	-	AT5G48350
MIN01G0343	COG0296@1|root,KOG0470@2759|Eukaryota,37HFJ@33090|Viridiplantae,3G8XW@35493|Streptophyta,3HVKI@3699|Brassicales	Alpha-amylase,CBM_48	tr|A0A565AK97|A0A565AK97_9BRAS	sp|Q8L735|ISOA2_ARATH	VVA89816.1	GO:0005977,GO:0009507,GO:0010021,GO:0019156,GO:0019252,	K01214	AT1G03310
MIN01G0344	28V3A@1|root,2R1UQ@2759|Eukaryota,383I7@33090|Viridiplantae,3GX2Q@35493|Streptophyta,3I1KC@3699|Brassicales	-	tr|D7KCD9|D7KCD9_ARALL	-	XP_002889453.1	GO:0003674,GO:0005634,GO:0008150,	-	AT1G03320
MIN01G0345	2CIZ2@1|root,2QUNS@2759|Eukaryota,37JSF@33090|Viridiplantae,3G7NM@35493|Streptophyta,3HT6I@3699|Brassicales	-	tr|A0A565ALD7|A0A565ALD7_9BRAS	-	VVA89819.1	GO:0003674,GO:0005739,GO:0008150,	-	AT1G03340
MIN01G0346	KOG4197@1|root,KOG4197@2759|Eukaryota,37HKG@33090|Viridiplantae,3G8N3@35493|Streptophyta,3HR4R@3699|Brassicales	PPR,PPR_2	tr|A0A6J0N468|A0A6J0N468_RAPSA	sp|Q9LEX5|PP290_ARATH	XP_018479229.1	GO:0005739,GO:0006979	-	AT3G60980
MIN01G0347	KOG4197@1|root,KOG4197@2759|Eukaryota	PPR,PPR_2	tr|A0A6D2KTD5|A0A6D2KTD5_9BRAS	-	CAA7055367.1	-	-	-
MIN01G0348	2CXWR@1|root,2S0BH@2759|Eukaryota,37US6@33090|Viridiplantae,3GIMW@35493|Streptophyta,3HUCI@3699|Brassicales	X8	tr|A0A1J3K1S9|A0A1J3K1S9_NOCCA	sp|Q9FZ86|PDCB3_ARATH	KAF2588720.1	GO:0003674,GO:0005886,GO:0019748,GO:0044248	-	AT1G13830
MIN01G0349	COG0596@1|root,KOG1454@2759|Eukaryota,37NX9@33090|Viridiplantae,3G771@35493|Streptophyta,3HXE1@3699|Brassicales	Abhydrolase_1,Abhydrolase_6,Hydrolase_4	tr|A0A1J3HT34|A0A1J3HT34_NOCCA	-	XP_023645650.1	GO:0003674,GO:0005737,GO:0009416,GO:0010035,GO:0044281,	-	AT1G13820
MIN01G0350	28MIT@1|root,2QU2E@2759|Eukaryota,37NAV@33090|Viridiplantae,3GHG9@35493|Streptophyta,3HTTW@3699|Brassicales	YqaJ	tr|A0A1J3JE38|A0A1J3JE38_NOCCA	-	XP_020869155.1	GO:0003674,GO:0005575,GO:0008150,	-	AT1G13810
MIN01G0351	KOG4197@1|root,KOG4197@2759|Eukaryota,37NCZ@33090|Viridiplantae,3G872@35493|Streptophyta,3HRCQ@3699|Brassicales	PPR,PPR_1,PPR_2,PPR_3	tr|A0A178WE79|A0A178WE79_ARATH	sp|Q9LMH5|PPR42_ARATH	NP_001318997.1	GO:0003674,GO:0005739,GO:0009793,	K17964	AT1G13800
MIN01G0352	KOG2690@1|root,KOG2690@2759|Eukaryota,37I75@33090|Viridiplantae,3GA6F@35493|Streptophyta,3HN7I@3699|Brassicales	BSD	tr|V4KFQ9|V4KFQ9_EUTSA	-	XP_010474958.1	GO:0003674,GO:0005737,GO:0008150,	-	AT1G03350
MIN01G0353	COG1097@1|root,KOG3013@2759|Eukaryota,37I35@33090|Viridiplantae,3GCIS@35493|Streptophyta,3HR1M@3699|Brassicales	KH_6	tr|R0I7E9|R0I7E9_9BRAS	sp|Q9ZVT7|RRP4_ARATH	XP_006305361.1	GO:0000176,GO:0000177,GO:0000178,GO:0000460,GO:0000467,GO:0003723,GO:0005654,GO:0005730,GO:0005737,GO:0034427,GO:0034475,GO:0043928,GO:0060149,GO:0071034,GO:0071035,GO:0071038,GO:0071051,	K03679	AT1G03360
MIN01G0354	KOG2109@1|root,KOG2109@2759|Eukaryota,37QRH@33090|Viridiplantae,3GFAP@35493|Streptophyta,3HR5B@3699|Brassicales	BCAS3,WD40	tr|D7KCE6|D7KCE6_ARALL	sp|Q8GUL1|AT18G_ARATH	XP_002889457.1	GO:0003674,GO:0005737,GO:0042594,	-	AT1G03380
MIN01G0355	28N77@1|root,2QV0F@2759|Eukaryota,37P8X@33090|Viridiplantae,3GCZN@35493|Streptophyta,3HT3V@3699|Brassicales	Transferase	tr|D7KCE7|D7KCE7_ARALL	sp|Q94CD1|HHT1_ARATH	XP_002892159.1	GO:0005737,GO:0016747	K15400	AT1G03390
MIN01G0356	COG3491@1|root,KOG0143@2759|Eukaryota,37PC4@33090|Viridiplantae,3GH2V@35493|Streptophyta	2OG-FeII_Oxy,DIOX_N	tr|A0A5S9SD67|A0A5S9SD67_ARATH	sp|Q43383|ACCH5_ARATH	CAA0160611.1	GO:0005737,	-	AT1G03410
MIN01G0357	COG3491@1|root,KOG0143@2759|Eukaryota,37PC4@33090|Viridiplantae,3GH2V@35493|Streptophyta	2OG-FeII_Oxy,DIOX_N	tr|A0A1J3J9C0|A0A1J3J9C0_NOCCA	sp|Q43383|ACCH5_ARATH	RID47659.1	GO:0005737,	-	AT1G03410
MIN01G0358	COG3491@1|root,KOG0143@2759|Eukaryota,37PC4@33090|Viridiplantae,3GH2V@35493|Streptophyta	2OG-FeII_Oxy,DIOX_N	tr|A0A1J3J9C0|A0A1J3J9C0_NOCCA	sp|Q43383|ACCH5_ARATH	RID47659.1	GO:0005737,	-	AT1G03410
MIN01G0359	COG3491@1|root,KOG0143@2759|Eukaryota,37PC4@33090|Viridiplantae,3GH2V@35493|Streptophyta	2OG-FeII_Oxy,DIOX_N	tr|A0A1J3J9C0|A0A1J3J9C0_NOCCA	sp|Q43383|ACCH5_ARATH	RID47659.1	GO:0005737,	-	AT1G03410
MIN01G0360	COG3491@1|root,KOG0143@2759|Eukaryota,37PC4@33090|Viridiplantae,3GH2V@35493|Streptophyta	2OG-FeII_Oxy,DIOX_N	tr|M4EX62|M4EX62_BRARP	sp|Q43383|ACCH5_ARATH	KAF3588503.1	GO:0005737,	-	AT1G03410
MIN01G0361	COG3491@1|root,KOG0143@2759|Eukaryota,37PC4@33090|Viridiplantae,3GH2V@35493|Streptophyta	2OG-FeII_Oxy,DIOX_N	tr|A0A384LLI4|A0A384LLI4_ARATH	sp|Q43383|ACCH5_ARATH	NP_171840.2	GO:0005737,	-	AT1G03410
MIN01G0362	KOG1072@1|root,KOG1072@2759|Eukaryota	F-box	tr|V4LUM0|V4LUM0_EUTSA	sp|Q9LU49|FK123_ARATH	XP_010421289.1	GO:0003674,GO:0005575,GO:0008150,	-	AT5G51250
MIN01G0363	COG3491@1|root,KOG0143@2759|Eukaryota,37PC4@33090|Viridiplantae,3GH2V@35493|Streptophyta	2OG-FeII_Oxy,DIOX_N	tr|A0A384LLI4|A0A384LLI4_ARATH	sp|Q43383|ACCH5_ARATH	NP_001323192.1	GO:0005737,	-	AT1G03410
MIN01G0364	COG4886@1|root,KOG0619@2759|Eukaryota,37M5C@33090|Viridiplantae,3GFG8@35493|Streptophyta,3HMRX@3699|Brassicales	LRRNT_2,LRR_1,LRR_6,LRR_8	tr|A0A565AME5|A0A565AME5_9BRAS	-	VVA89828.1	GO:0003674,GO:0005739,GO:0006952,GO:0007165	-	AT1G03440
MIN01G0365	COG0639@1|root,KOG0379@1|root,KOG0374@2759|Eukaryota,KOG0379@2759|Eukaryota,37QNV@33090|Viridiplantae,3GDBZ@35493|Streptophyta,3HXV3@3699|Brassicales	Kelch_1,Kelch_3,Kelch_4,Metallophos,STPPase_N	tr|A0A6J1DPU3|A0A6J1DPU3_MOMCH	sp|Q9LR78|BSU1_ARATH	XP_008234964.1	GO:0004722,GO:0005515,GO:0005634,GO:0005737,GO:0005886,GO:0009742,GO:0017018,GO:0032880,GO:1900459,	K14501	AT1G03445
MIN01G0366	KOG0144@1|root,KOG0144@2759|Eukaryota,37RPG@33090|Viridiplantae,3G7QD@35493|Streptophyta,3HSXX@3699|Brassicales	RRM_1	tr|V4KFQ1|V4KFQ1_EUTSA	sp|Q8GZ26|BRN2L_ARATH	XP_006418232.1	GO:0003723,GO:0003729,GO:0005515,GO:0005634,GO:0005737,GO:0006402,GO:0048573,GO:1990904,GO:2000028,	K13207	AT1G03457
MIN01G0367	2C248@1|root,2R3Z2@2759|Eukaryota,37RIS@33090|Viridiplantae,3GD3A@35493|Streptophyta,3I05N@3699|Brassicales	KIP1	tr|A0A1J3HNY0|A0A1J3HNY0_NOCCA	sp|Q66GR8|NET3A_ARATH	KAF2591204.1	GO:0003779,GO:0005634,GO:0005774,GO:0005884,GO:0009416,GO:0030163,GO:0031965,GO:0032787,GO:0044248,GO:0044255,GO:0065008,	-	AT1G03470
MIN01G0368	2EHZF@1|root,2SNHU@2759|Eukaryota,37ZQE@33090|Viridiplantae,3GR9H@35493|Streptophyta,3I053@3699|Brassicales	F-box,FBA_3	tr|A0A6D2IA77|A0A6D2IA77_9BRAS	sp|Q9LM89|FB12_ARATH	XP_024012909.1	GO:0003674,GO:0005634,GO:0005739,GO:0022607	-	AT3G61340
MIN01G0369	2EHZF@1|root,2SNHU@2759|Eukaryota,37ZQE@33090|Viridiplantae,3GR9H@35493|Streptophyta,3I053@3699|Brassicales	F-box,FBA_3	tr|A0A178V8V2|A0A178V8V2_ARATH	sp|Q9M2D0|FB214_ARATH	XP_024012909.1	GO:0003674,GO:0005634,GO:0005739,GO:0022607	-	AT3G61340
MIN01G0370	COG0408@1|root,KOG1518@2759|Eukaryota,37NFJ@33090|Viridiplantae,3GETE@35493|Streptophyta,3HWYD@3699|Brassicales	Coprogen_oxidas	tr|D7KCF3|D7KCF3_ARALL	sp|Q9LR75|HEM61_ARATH	XP_002892163.1	GO:0004109,GO:0005576,GO:0005737,GO:0006782,GO:0009507,GO:0009536,GO:0009570,GO:0015995,GO:0033014,GO:0042803,GO:0048046,	K00228	AT1G03475
MIN01G0371	293RU@1|root,2RANS@2759|Eukaryota,37P1B@33090|Viridiplantae	C1_2	tr|R0GSP9|R0GSP9_9BRAS	-	XP_006306044.2	GO:0005515,GO:0005575,GO:0030154,GO:0042546,GO:0048638,GO:0051128,GO:0051239,GO:0071669,GO:2000241,	-	AT2G43220
MIN01G0372	293RU@1|root,2RANS@2759|Eukaryota,37P1B@33090|Viridiplantae	C1_2	tr|R0GSP9|R0GSP9_9BRAS	-	XP_006306044.2	GO:0005515,GO:0005575,GO:0030154,GO:0042546,GO:0048638,GO:0051128,GO:0051239,GO:0071669,GO:2000241,	-	AT2G43220
MIN01G0373	28N8H@1|root,2QUTS@2759|Eukaryota,37IGG@33090|Viridiplantae,3G845@35493|Streptophyta	DUF220	tr|A0A6D2J3I0|A0A6D2J3I0_9BRAS	-	CAA7036041.1	GO:0003674,GO:0005634,GO:0008150,	-	AT1G23600
MIN01G0374	KOG1075@1|root,KOG1075@2759|Eukaryota	-	tr|A0A1J3ERD1|A0A1J3ERD1_NOCCA	sp|P0C2F6|RNHX1_ARATH	CAA7049077.1	GO:0003676,GO:0004523,GO:0009507,	-	AT4G29090
MIN01G0375	KOG0978@1|root,KOG0978@2759|Eukaryota,37MHZ@33090|Viridiplantae,3GBBB@35493|Streptophyta,3HNDQ@3699|Brassicales	zf-C3HC4_3	tr|A0A178WJX7|A0A178WJX7_ARATH	-	OAP17815.1	GO:0005634,GO:0009965,GO:0010162,GO:0010228,GO:0010390,GO:0033503,GO:0033523,GO:0042803,GO:0045087,GO:0061630,GO:0071894,	K10696	AT1G55250
MIN01G0376	28N8H@1|root,2QUTS@2759|Eukaryota,37IGG@33090|Viridiplantae,3G845@35493|Streptophyta	DUF220	tr|D7KNH7|D7KNH7_ARALL	-	EFH69558.1	GO:0003674,GO:0005634,GO:0008150,	-	AT1G23600
MIN01G0377	KOG1987@1|root,KOG1987@2759|Eukaryota	MATH,PEARLI-4	tr|V4LAF2|V4LAF2_EUTSA	sp|F4IN32|MCC06_ARATH	XP_024008324.1	-	-	AT3G58300
MIN01G0378	COG0515@1|root,KOG1187@2759|Eukaryota,37MGJ@33090|Viridiplantae,3G95Q@35493|Streptophyta,3HWA5@3699|Brassicales	Malectin_like,Pkinase_Tyr	tr|M4EI10|M4EI10_BRARP	sp|Q9FID8|Y5900_ARATH	XP_013647747.1	GO:0004672,GO:0004714,GO:0005886,GO:0009536,GO:0010038,GO:0016301,GO:0016310,GO:0046777	-	AT5G39000
MIN01G0379	2AAVC@1|root,2RYMX@2759|Eukaryota,37PN9@33090|Viridiplantae,3GHIR@35493|Streptophyta	-	tr|D7LIC0|D7LIC0_ARALL	sp|Q9LYZ4|FBL79_ARATH	XP_002880609.1	GO:0003674,GO:0008150	-	AT5G02910
MIN01G0380	COG4826@1|root,KOG2392@2759|Eukaryota,37ITN@33090|Viridiplantae,3GFCA@35493|Streptophyta,3HR1Y@3699|Brassicales	Serpin	tr|A0A087GRU1|A0A087GRU1_ARAAL	sp|Q9SIR9|SPZ10_ARATH	KFK32593.1	GO:0005576,GO:0005615	K05579,K13963	AT2G25240
MIN01G0381	COG2723@1|root,KOG0626@2759|Eukaryota,37JU0@33090|Viridiplantae,3GDUF@35493|Streptophyta,3HWG2@3699|Brassicales	Glyco_hydro_1	tr|Q5PXK2|Q5PXK2_ARMRU	sp|Q9C5C2|BGL37_ARATH	AAV71147.1	GO:0000325,GO:0002213,GO:0005576,GO:0005777,GO:0005975,GO:0008422,GO:0009506,GO:0009507,GO:0009536,GO:0009737,GO:0010119,GO:0019137,GO:0019762,GO:0022626,GO:0048046,GO:0099503,GO:0102799,	K01237	AT5G25980
MIN01G0382	COG4826@1|root,KOG2392@2759|Eukaryota,37ITN@33090|Viridiplantae,3GFCA@35493|Streptophyta,3HR1Y@3699|Brassicales	Serpin	tr|A0A087GRU1|A0A087GRU1_ARAAL	sp|Q9SIR9|SPZ10_ARATH	KFK32593.1	GO:0005576,GO:0005615	K05579,K13963	AT2G25240
MIN01G0383	COG2723@1|root,KOG0626@2759|Eukaryota,37JU0@33090|Viridiplantae,3GDUF@35493|Streptophyta,3HWG2@3699|Brassicales	Glyco_hydro_1	tr|Q5PXK2|Q5PXK2_ARMRU	sp|Q9C5C2|BGL37_ARATH	AAV71147.1	GO:0000325,GO:0002213,GO:0005576,GO:0005777,GO:0005975,GO:0008422,GO:0009506,GO:0009507,GO:0009536,GO:0009737,GO:0010119,GO:0019137,GO:0019762,GO:0022626,GO:0048046,GO:0099503,GO:0102799,	K01237	AT5G25980
MIN01G0384	2AAVC@1|root,2RYMX@2759|Eukaryota,37PN9@33090|Viridiplantae,3GHIR@35493|Streptophyta	-	tr|A0A565CHL7|A0A565CHL7_9BRAS	sp|Q9LYZ4|FBL79_ARATH	XP_024012508.1	GO:0003674,GO:0008150	-	AT5G02910
MIN01G0385	COG4826@1|root,KOG2392@2759|Eukaryota,37ITN@33090|Viridiplantae,3GFCA@35493|Streptophyta,3HR1Y@3699|Brassicales	Serpin	tr|A0A087GRU1|A0A087GRU1_ARAAL	sp|Q9SIR9|SPZ10_ARATH	KFK32593.1	GO:0005576,GO:0005615	K05579,K13963	AT2G25240
MIN01G0386	COG2723@1|root,KOG0626@2759|Eukaryota,37JU0@33090|Viridiplantae,3GDUF@35493|Streptophyta,3HWG2@3699|Brassicales	Glyco_hydro_1	tr|Q5PXK2|Q5PXK2_ARMRU	sp|Q9C5C2|BGL37_ARATH	AAV71147.1	GO:0000325,GO:0002213,GO:0005576,GO:0005777,GO:0005975,GO:0008422,GO:0009506,GO:0009507,GO:0009536,GO:0009737,GO:0010119,GO:0019137,GO:0019762,GO:0022626,GO:0048046,GO:0099503,GO:0102799,	K01237	AT5G25980
MIN01G0387	COG3914@1|root,KOG4626@2759|Eukaryota,37IV9@33090|Viridiplantae,3G9DX@35493|Streptophyta,3HPVG@3699|Brassicales	Glyco_transf_41,TPR_1,TPR_10,TPR_16,TPR_2,TPR_8	tr|A0A2P2KK83|A0A2P2KK83_RHIMU	-	KAF3586719.1	-	-	-
MIN01G0388	COG3914@1|root,KOG4626@2759|Eukaryota,37IV9@33090|Viridiplantae,3G9DX@35493|Streptophyta,3HPVG@3699|Brassicales	Glyco_transf_41,TPR_1,TPR_10,TPR_16,TPR_7,TPR_8	tr|V4LYF5|V4LYF5_EUTSA	sp|Q96301|SPY_ARATH	XP_006407436.1	GO:0005515,GO:0005634,GO:0005737,GO:0006486,GO:0009736,GO:0009740,GO:0009938,GO:0016262,GO:0016757,GO:0036066,GO:0046922,GO:0097363,GO:2000377,	K09667	AT3G11540
MIN01G0389	2E97R@1|root,2SFKZ@2759|Eukaryota,388XY@33090|Viridiplantae,3GXQW@35493|Streptophyta,3HWUS@3699|Brassicales	C1_2	tr|A0A0D3E3E0|A0A0D3E3E0_BRAOL	-	XP_020873924.1	GO:0005634,GO:0009888	-	AT3G21210
MIN01G0390	-	-	-	-	-	-	-	-
MIN01G0391	KOG0605@1|root,KOG1164@1|root,KOG3485@1|root,KOG0605@2759|Eukaryota,KOG1164@2759|Eukaryota,KOG3485@2759|Eukaryota,37KBQ@33090|Viridiplantae,3G8JB@35493|Streptophyta,3HTF8@3699|Brassicales	Pkinase,Pkinase_C	tr|A0A7G2DU36|A0A7G2DU36_ARATH	sp|Q9ZWB3|CKL9_ARATH	VDD11435.1	GO:0004674,GO:0005515,GO:0005634,GO:0005737,GO:0006468,GO:0009555,GO:0009846,GO:0016301,GO:0018105,GO:0035556,GO:0090406,	K08790	AT1G03920
MIN01G0392	COG4586@1|root,KOG2355@2759|Eukaryota,37PFS@33090|Viridiplantae,3GGI8@35493|Streptophyta,3HXR3@3699|Brassicales	ABC_tran	tr|A0A565AKE6|A0A565AKE6_9BRAS	sp|Q3EDJ0|AB19I_ARATH	VVA89876.1	GO:0005829,GO:0006970,GO:0009414,GO:0009416,GO:0044281,GO:0071478	K12608	AT1G03905
MIN01G0393	KOG2560@1|root,KOG2560@2759|Eukaryota,37RES@33090|Viridiplantae,3GGZ3@35493|Streptophyta,3HQAK@3699|Brassicales	Slu7	tr|V4KYV2|V4KYV2_EUTSA	sp|Q9SHY8|SLU7A_ARATH	XP_006418191.1	GO:0000398,GO:0003727,GO:0005634,GO:0005681,GO:0008284,GO:0008380,GO:0030628,	K12819	AT1G65660
MIN01G0394	28JMA@1|root,2RRNT@2759|Eukaryota,3899V@33090|Viridiplantae,3GRGU@35493|Streptophyta	DUF295,F-box	tr|V4LIR7|V4LIR7_EUTSA	sp|O49624|FB242_ARATH	ESQ43604.1	GO:0003674,GO:0005634,GO:0008150,	-	AT4G22180
MIN01G0395	2CN5W@1|root,2QU1J@2759|Eukaryota,37NQJ@33090|Viridiplantae,3GAPY@35493|Streptophyta,3HVQS@3699|Brassicales	Cupin_1	tr|A0A7G2DNE0|A0A7G2DNE0_ARATH	sp|Q9ZWA9|CRU4_ARATH	NP_171885.1	GO:0005576,GO:0010431,GO:0045735,	-	AT1G03890
MIN01G0396	2CN5W@1|root,2QU1J@2759|Eukaryota,37NQJ@33090|Viridiplantae,3GAPY@35493|Streptophyta,3HW07@3699|Brassicales	Cupin_1	tr|A0A565ALI8|A0A565ALI8_9BRAS	sp|P15456|CRU2_ARATH	VVA89872.1	GO:0009737,GO:0009845,GO:0010431,GO:0045735,GO:0071215,	-	AT1G03880
MIN01G0397	28HQD@1|root,2R770@2759|Eukaryota,37TN3@33090|Viridiplantae,3GH85@35493|Streptophyta,3HXPC@3699|Brassicales	Fasciclin	tr|A0A384LCI6|A0A384LCI6_ARATH	sp|Q9ZWA8|FLA9_ARATH	NP_563692.1	GO:0005576,GO:0005886,GO:0009834,GO:0031225,GO:0046658,GO:0099503	-	AT1G03870
MIN01G0398	-	-	tr|D7M914|D7M914_ARALL	-	XP_010439136.1	-	-	AT4G23770
MIN01G0399	COG0330@1|root,KOG3090@2759|Eukaryota,37MNX@33090|Viridiplantae,3GBKQ@35493|Streptophyta	Band_7	tr|A0A6J0M282|A0A6J0M282_RAPSA	sp|Q9ZNT7|PHB2_ARATH	KAF3495139.1	GO:0000325,GO:0005515,GO:0005576,GO:0005739,GO:0005747,GO:0007005,GO:0009505,GO:0009507	K17081	AT1G03860
MIN01G0400	COG0330@1|root,KOG3090@2759|Eukaryota,37MNX@33090|Viridiplantae,3GBKQ@35493|Streptophyta	Band_7	tr|A0A6J0M282|A0A6J0M282_RAPSA	sp|Q9ZNT7|PHB2_ARATH	XP_018466555.1	GO:0000325,GO:0005515,GO:0005576,GO:0005739,GO:0005747,GO:0007005,GO:0009505,GO:0009507	K17081	AT1G03860
MIN01G0401	COG0695@1|root,KOG1752@2759|Eukaryota,37WEB@33090|Viridiplantae,3GK8R@35493|Streptophyta,3I0JH@3699|Brassicales	Glutaredoxin	tr|A0A397Y8A3|A0A397Y8A3_BRACM	sp|Q84TF4|GRS13_ARATH	XP_009118687.1	GO:0000122,GO:0005515,GO:0005737,GO:0009735,GO:0050832,GO:0080183,GO:0097573,	K03676	AT1G03850
MIN01G0402	KOG1075@1|root,KOG1075@2759|Eukaryota,37Q53@33090|Viridiplantae,3GHAQ@35493|Streptophyta	DUF4283,RVT_1,RVT_3,zf-RVT	tr|A0A6D2L8V9|A0A6D2L8V9_9BRAS	sp|P92555|M1250_ARATH	CAA7062301.1	GO:0003674,GO:0005739,GO:0008150,	-	ATMG01250
MIN01G0403	KOG1075@1|root,KOG1075@2759|Eukaryota	-	tr|A0A6D2KLF1|A0A6D2KLF1_9BRAS	-	CAA7052734.1	GO:0003676,GO:0004523,GO:0009507,	-	AT4G29090
MIN01G0404	KOG1075@1|root,KOG1075@2759|Eukaryota,37TEA@33090|Viridiplantae,3GA49@35493|Streptophyta,3HW8M@3699|Brassicales	DUF4283,RVT_1,zf-CCHC_4,zf-RVT	tr|A0A6J0LJQ3|A0A6J0LJQ3_RAPSA	-	XP_009119170.2	GO:0003674,GO:0005576,GO:0005634,GO:0008150	-	AT3G24255
MIN01G0405	KOG1721@1|root,KOG1721@2759|Eukaryota,37R84@33090|Viridiplantae,3GBJ0@35493|Streptophyta	zf-C2H2	tr|A0A087HKS6|A0A087HKS6_ARAAL	sp|Q9ZWA6|IDD3_ARATH	KFK42728.1	GO:0000976,GO:0003700,GO:0005515,GO:0005634,GO:0006355,GO:0008356,GO:0009939,GO:0010075,GO:0034504,GO:0043565,GO:0045893,GO:0048364	K25870	AT1G03840
MIN01G0406	KOG1075@1|root,KOG1075@2759|Eukaryota,37Q53@33090|Viridiplantae,3GHAQ@35493|Streptophyta	DUF4283,RVT_1,RVT_3,zf-RVT	tr|A0A6D2JF08|A0A6D2JF08_9BRAS	-	XP_013699975.1	GO:0003682,GO:0003924,GO:0005525,GO:0005634,GO:0048316,GO:0048522,GO:0048523,GO:0048532,GO:1903046,GO:2000241	-	AT1G03830
MIN01G0407	2CH1J@1|root,2S3N4@2759|Eukaryota,37WHW@33090|Viridiplantae,3GJV6@35493|Streptophyta,3I08X@3699|Brassicales	-	tr|D7KD83|D7KD83_ARALL	-	XP_002892181.1	GO:0003674,GO:0009507,GO:0048522,	-	AT1G03820
MIN01G0408	2A1PQ@1|root,2RZ82@2759|Eukaryota,37V1M@33090|Viridiplantae,3GXHG@35493|Streptophyta,4JW9A@91835|fabids	-	tr|A0A6L2LVW7|A0A6L2LVW7_TANCI	-	-	-	K07466	-
MIN01G0409	290ZK@1|root,2R7V5@2759|Eukaryota,38AFZ@33090|Viridiplantae,3GW7X@35493|Streptophyta,3HXJU@3699|Brassicales	F-box	tr|D7M0Z5|D7M0Z5_ARALL	sp|Q9LIR3|FB181_ARATH	XP_002872649.1	GO:0004842,GO:0005575,GO:0031146,	-	AT3G23950
MIN01G0410	2APAF@1|root,2RZGB@2759|Eukaryota,37UXT@33090|Viridiplantae,3GIYY@35493|Streptophyta,3HUGN@3699|Brassicales	AP2	tr|A0A565AKE4|A0A565AKE4_9BRAS	sp|Q9FE67|ERF80_ARATH	VVA89865.1	GO:0000976,GO:0003677,GO:0003700,GO:0005515,GO:0005622,GO:0005634,GO:0006355,GO:0009873,GO:0019760,GO:0045892	K09286	AT5G44210
MIN01G0411	KOG1595@1|root,KOG1595@2759|Eukaryota,37NFW@33090|Viridiplantae,3GDV0@35493|Streptophyta,3HR3B@3699|Brassicales	zf-CCCH	tr|A0A565AMU9|A0A565AMU9_9BRAS	sp|Q9ZWA1|C3H2_ARATH	VVA89864.1	GO:0003700,GO:0005515,GO:0005634,GO:0005737,GO:0006355,GO:0010187	K23047	AT1G03790
MIN01G0412	28P45@1|root,2QVQS@2759|Eukaryota,37NVE@33090|Viridiplantae,3GB4E@35493|Streptophyta,3HRQQ@3699|Brassicales	TPX2,TPX2_importin	tr|A0A565ALX8|A0A565ALX8_9BRAS	sp|F4I2H7|TPX2_ARATH	VVA89863.1	GO:0000278,GO:0005515,GO:0005634,GO:0005654,GO:0005819,GO:0005874,GO:0005880,GO:0008017,GO:0009524,GO:0009941,GO:0030295,GO:0032147,GO:0051225,GO:0060236,GO:0072686,GO:0090307	K16812	AT1G03780
MIN01G0413	KOG0311@1|root,KOG0311@2759|Eukaryota,37MS6@33090|Viridiplantae,3G9U4@35493|Streptophyta,3HWCQ@3699|Brassicales	zf-C3HC4_2	tr|A0A565ALH8|A0A565ALH8_9BRAS	sp|Q9FKW0|RNG1A_ARATH	VVA89862.1	GO:0001709,GO:0005515,GO:0005634,GO:0005737,GO:0009845,GO:0010076,GO:0010077,GO:0010492,GO:0016567,GO:0035102,GO:0045814,GO:0045892,GO:0048364,	K10695	AT5G44280
MIN01G0414	KOG3130@1|root,KOG3130@2759|Eukaryota,37IVG@33090|Viridiplantae,3GBDV@35493|Streptophyta,3HRHR@3699|Brassicales	Prefoldin	tr|A0A0D3C7D5|A0A0D3C7D5_BRAOL	-	XP_013583661.1	GO:0000122,GO:0003682,GO:0003714,GO:0005634,GO:0010923,GO:0019212	K17560	AT1G03760
MIN01G0415	COG0553@1|root,KOG0387@2759|Eukaryota,37PT0@33090|Viridiplantae,3G7FM@35493|Streptophyta,3HVXD@3699|Brassicales	Helicase_C,SNF2_N	tr|A0A087HKR7|A0A087HKR7_ARAAL	sp|F4I2H2|CHR9_ARATH	XP_010457390.1	GO:0005634,GO:0009648,GO:0010228,GO:0010629,GO:0048523,GO:0050793,GO:0140658,	K20098	AT1G03750
MIN01G0416	KOG0600@1|root,KOG0600@2759|Eukaryota	Pkinase	tr|V4MW91|V4MW91_EUTSA	sp|Q9ZVM9|Y1461_ARATH	XP_006418208.1	GO:0000307,GO:0004672,GO:0004693,GO:0005576,GO:0005634,GO:0006468,GO:0008353,GO:0016310,GO:0032968,GO:0070816	K08819,K20098	AT1G03740
MIN01G0417	2CBKI@1|root,2RZST@2759|Eukaryota,37UPW@33090|Viridiplantae,3GIKM@35493|Streptophyta,3HXR6@3699|Brassicales	-	tr|R0GN07|R0GN07_9BRAS	-	XP_006304253.1	GO:0002682,GO:0003674,GO:0009507,GO:0009611,GO:0009737,GO:0009751,GO:0009753,GO:0009755,GO:0009966,GO:0010200,GO:0031347,GO:0042742,GO:0048523,GO:0050832,GO:0071407,GO:1901701	-	AT1G03730
MIN01G0418	COG2801@1|root,KOG0017@2759|Eukaryota,37V0Y@33090|Viridiplantae,3GIY6@35493|Streptophyta	Retrotran_gag_2,Retrotran_gag_3,gag_pre-integrs	tr|A0A1J3FUN5|A0A1J3FUN5_NOCCA	-	XP_010424251.1	-	-	-
MIN01G0419	COG2801@1|root,KOG0017@2759|Eukaryota,37THH@33090|Viridiplantae,3GG2K@35493|Streptophyta,44UC5@71274|asterids	RVT_2,Retrotran_gag_2,Retrotran_gag_3,Retrotrans_gag,gag_pre-integrs,rve,zf-CCHC	tr|A0A6A3AEQ3|A0A6A3AEQ3_HIBSY	sp|P92519|M810_ARATH	KAE8702283.1	GO:0003674,GO:0005634,GO:0019827,GO:0043412	-	AT1G03710
MIN01G0420	29IAN@1|root,2RRHW@2759|Eukaryota,388XG@33090|Viridiplantae,3GXQ8@35493|Streptophyta,3I10H@3699|Brassicales	-	tr|A0A087HKR5|A0A087HKR5_ARAAL	-	KFK42717.1	GO:0003674,GO:0005634,GO:0019827,GO:0043412	-	AT1G03710
MIN01G0421	29IAN@1|root,2RRHW@2759|Eukaryota,388XG@33090|Viridiplantae,3GXQ8@35493|Streptophyta,3I10H@3699|Brassicales	-	tr|A0A087HKR5|A0A087HKR5_ARAAL	-	KFK42717.1	GO:0003674,GO:0005634,GO:0019827,GO:0043412	-	AT1G03710
MIN01G0422	29IAN@1|root,2RRHW@2759|Eukaryota,388XG@33090|Viridiplantae,3GXQ8@35493|Streptophyta,3I10H@3699|Brassicales	-	tr|A0A087HKR5|A0A087HKR5_ARAAL	-	KFK42717.1	GO:0003674,GO:0005634,GO:0019827,GO:0043412	-	AT1G03710
MIN01G0423	29IAN@1|root,2RRHW@2759|Eukaryota,388XG@33090|Viridiplantae,3GXQ8@35493|Streptophyta,3I10H@3699|Brassicales	-	-	-	-	-	-	-
MIN01G0424	29IAN@1|root,2RRHW@2759|Eukaryota,388XG@33090|Viridiplantae,3GXQ8@35493|Streptophyta,3I10H@3699|Brassicales	-	tr|D7KCH3|D7KCH3_ARALL	-	EFH65727.1	GO:0003674,GO:0005634,GO:0019827,GO:0043412	-	AT1G03710
MIN01G0425	KOG1791@1|root,KOG1791@2759|Eukaryota,37INH@33090|Viridiplantae,3G8HY@35493|Streptophyta,3HRSP@3699|Brassicales	NopRA1,Npa1	tr|A0A484KN11|A0A484KN11_9ASTE	-	KAB8097029.1	-	K07766,K14861	-
MIN01G0426	COG0457@1|root,KOG1791@1|root,KOG0548@2759|Eukaryota,KOG1791@2759|Eukaryota,37INH@33090|Viridiplantae,3G8HY@35493|Streptophyta,3HRSP@3699|Brassicales	NopRA1,Npa1	tr|D7MEK1|D7MEK1_ARALL	-	XP_002869583.1	GO:0000463,GO:0000466,GO:0005634,GO:0005730	K07766,K14861	AT4G27010
MIN01G0427	28JHX@1|root,2QRX3@2759|Eukaryota,37MS0@33090|Viridiplantae,3GEBU@35493|Streptophyta,3HSXU@3699|Brassicales	DTW	tr|A0A6D2J5W9|A0A6D2J5W9_9BRAS	-	VVA89853.1	GO:0005575,GO:0008150,GO:0016432,	-	AT1G03687
MIN01G0428	COG0526@1|root,KOG0910@2759|Eukaryota,37UUM@33090|Viridiplantae,3GIDN@35493|Streptophyta	Thioredoxin	tr|A0A565ALG6|A0A565ALG6_9BRAS	sp|O48737|TRXM1_ARATH	VVA89852.1	GO:0004857,GO:0005515,GO:0005576,GO:0005737,GO:0006109,GO:0006979,GO:0008047,GO:0009409,GO:0009507,GO:0009534,GO:0009570,GO:0009579,GO:0009941,GO:0010319,GO:0015035,GO:0016491,GO:0016671,GO:0043085,GO:0043086,GO:0048046,GO:1901149,	K03671	AT1G03680
MIN01G0429	COG0666@1|root,KOG0504@2759|Eukaryota,37IQD@33090|Viridiplantae,3G8FY@35493|Streptophyta,3HWRR@3699|Brassicales	Ank,Ank_2,Ank_4,Ank_5,PGG	tr|V4LB81|V4LB81_EUTSA	sp|Q8LPS2|ACD6_ARATH	XP_006418558.1	GO:0003674,GO:0009507,GO:0016020,	-	AT1G03670
MIN01G0430	COG4886@1|root,KOG0619@2759|Eukaryota	Retrotrans_gag,zf-CCHC	tr|A0A0D3BG59|A0A0D3BG59_BRAOL	-	XP_023640321.1	-	-	-
MIN01G0431	COG0666@1|root,KOG0504@2759|Eukaryota,37IQD@33090|Viridiplantae,3G8FY@35493|Streptophyta,3HWRR@3699|Brassicales	Ank,Ank_2,Ank_4,Ank_5,PGG	tr|A0A7G2EYF1|A0A7G2EYF1_ARATH	sp|Q6Q151|CYP59_ARATH	XP_020876384.1	GO:0005737,GO:0016020	-	AT4G03500
MIN01G0432	COG0666@1|root,KOG0504@2759|Eukaryota,37IQD@33090|Viridiplantae,3G8FY@35493|Streptophyta,3HWRR@3699|Brassicales	Ank,Ank_2,Ank_4,Ank_5,PGG	tr|A0A6D2J154|A0A6D2J154_9BRAS	sp|Q8LPS2|ACD6_ARATH	CAA7035179.1	GO:0003674,GO:0009507,GO:0016020,	K15502	AT1G03670
MIN01G0433	COG0526@1|root,KOG0910@2759|Eukaryota,37UUM@33090|Viridiplantae,3GIDN@35493|Streptophyta	Thioredoxin	tr|A0A1J3JCP3|A0A1J3JCP3_NOCCA	-	CAA7035177.1	-	K03671	AT1G03660
MIN01G0434	COG0526@1|root,KOG0910@2759|Eukaryota,37UUM@33090|Viridiplantae,3GIDN@35493|Streptophyta	Thioredoxin	tr|A0A1J3JCP3|A0A1J3JCP3_NOCCA	-	CAA7035177.1	GO:0003674,GO:0005575,GO:0007165,GO:0023052	K03671	AT1G03660
MIN01G0435	COG0456@1|root,KOG3139@2759|Eukaryota,37U2Q@33090|Viridiplantae,3GI15@35493|Streptophyta,3HU6S@3699|Brassicales	Acetyltransf_1	tr|A0A565AKD1|A0A565AKD1_9BRAS	sp|Q4JBG0|NAT_SULAC	VVA89850.1	GO:0005737,GO:0008150,GO:0016407,	-	AT1G03650
MIN01G0436	COG0666@1|root,KOG0504@2759|Eukaryota,37IQD@33090|Viridiplantae,3G8FY@35493|Streptophyta,3HWRR@3699|Brassicales	Ank_2,Ank_4,Ank_5,PGG	tr|A0A6D2J154|A0A6D2J154_9BRAS	-	CAA7035179.1	GO:0005737,GO:0016020	-	AT4G03490
MIN01G0437	COG1028@1|root,KOG1208@2759|Eukaryota,37R40@33090|Viridiplantae,3GD2D@35493|Streptophyta,3HPN2@3699|Brassicales	adh_short	tr|A0A078IPM7|A0A078IPM7_BRANA	sp|O48741|PORC_ARATH	XP_013599572.1	GO:0003959,GO:0005576,GO:0009507,GO:0009534,GO:0009535,GO:0009941,GO:0015995,GO:0016630	K00218	AT1G03630
MIN01G0438	KOG2998@1|root,KOG2998@2759|Eukaryota,37SKW@33090|Viridiplantae,3G88Y@35493|Streptophyta,3HNKC@3699|Brassicales	ELMO_CED12	tr|A0A7G2DQY4|A0A7G2DQY4_ARATH	sp|Q8IZ81|ELMD2_HUMAN	XP_020868681.1	GO:0003674,GO:0005634,GO:0005737,GO:0008150	K23538	AT1G03620
MIN01G0439	2CMEE@1|root,2QQ4H@2759|Eukaryota,37JDB@33090|Viridiplantae,3GD3Q@35493|Streptophyta,3HQAN@3699|Brassicales	DUF789	tr|A0A6D2IX78|A0A6D2IX78_9BRAS	-	CAA7035184.1	GO:0003674,GO:0005634,GO:0009642,GO:0009755,GO:0010243,GO:0033993,GO:0042742,GO:0071456,GO:0097305,	-	AT1G03610
MIN01G0440	KOG1075@1|root,KOG1075@2759|Eukaryota,37TEA@33090|Viridiplantae,3GA49@35493|Streptophyta,3HW8M@3699|Brassicales	DUF4283,RVT_1,zf-CCHC_4,zf-RVT	tr|A0A0D3AY02|A0A0D3AY02_BRAOL	-	XP_022562555.1	GO:0003674,GO:0005576,GO:0005634,GO:0008150	-	AT3G24255
MIN01G0441	COG2801@1|root,KOG0017@2759|Eukaryota,37M1D@33090|Viridiplantae,3GCV5@35493|Streptophyta	RVT_1,Retrotrans_gag,rve,zf-CCHC,zf-H2C2	tr|A0A5B7C903|A0A5B7C903_DAVIN	sp|P04323|POL3_DROME	XP_022566409.1	-	-	-
MIN01G0442	2CXSW@1|root,2RZI3@2759|Eukaryota,37UX5@33090|Viridiplantae,3GJ0V@35493|Streptophyta,3I06V@3699|Brassicales	PSII_Pbs27	tr|A0A6D2J5X8|A0A6D2J5X8_9BRAS	sp|Q9LR64|PB27A_ARATH	CAA7035185.1	GO:0005576,GO:0009507,GO:0009523,GO:0009534,GO:0009535,GO:0009543,GO:0009579,GO:0010206,GO:0010207,GO:0071484	K08902	AT1G03600
MIN01G0443	COG0631@1|root,KOG0698@2759|Eukaryota,37K1F@33090|Viridiplantae,3G8NP@35493|Streptophyta,3HN75@3699|Brassicales	PP2C	tr|D7KCG3|D7KCG3_ARALL	sp|Q9LR65|P2C01_ARATH	XP_002892170.1	GO:0004722,GO:0017018,GO:0035970,	-	AT1G03590
MIN01G0444	KOG1075@1|root,KOG1075@2759|Eukaryota	RVT_3,zf-RVT	tr|A0A6J0N3V1|A0A6J0N3V1_RAPSA	sp|P93295|M310_ARATH	XP_018479119.1	GO:0003674,GO:0005739,GO:0008150,	-	ATMG00310
MIN01G0445	KOG4197@1|root,KOG4197@2759|Eukaryota,37PBA@33090|Viridiplantae,3GBGU@35493|Streptophyta,3HMG8@3699|Brassicales	PPR,PPR_1,PPR_2,PPR_3	tr|D7KCG2|D7KCG2_ARALL	sp|Q9LR67|PPR9_ARATH	XP_002892169.1	GO:0005739,GO:0006325	-	AT1G03560
MIN01G0446	KOG1987@1|root,KOG1987@2759|Eukaryota,37MVT@33090|Viridiplantae,3GHDV@35493|Streptophyta,3HWS0@3699|Brassicales	MATH	tr|V4NN07|V4NN07_EUTSA	sp|F4J4A0|MCC13_ARATH	XP_013680906.1	GO:0005576,GO:0005886,GO:0006520,GO:0006979,GO:0009506,GO:0009611,GO:0009753,GO:0014070,GO:0044085,GO:0090558,GO:0098542,	-	AT3G20370
MIN01G0447	KOG4197@1|root,KOG4197@2759|Eukaryota,37PBA@33090|Viridiplantae,3GBGU@35493|Streptophyta,3HMG8@3699|Brassicales	PPR,PPR_1,PPR_2,PPR_3	tr|V4L2T3|V4L2T3_EUTSA	sp|Q9LR67|PPR9_ARATH	XP_006418224.1	GO:0005739,GO:0006325	-	AT1G03560
MIN01G0448	COG2801@1|root,COG4284@1|root,KOG0017@2759|Eukaryota,KOG2388@2759|Eukaryota,37MVU@33090|Viridiplantae,3GGIU@35493|Streptophyta,3HSQP@3699|Brassicales	UDPGP	tr|A0A438EW68|A0A438EW68_VITVI	sp|Q9ZT94|POLR2_ARATH	XP_013654472.1	GO:0004672,GO:0004674,GO:0005886,GO:0006468,GO:0016301,GO:0042742	K12447	AT4G23160
MIN01G0449	COG2801@1|root,KOG0017@2759|Eukaryota,37W11@33090|Viridiplantae,3GWM3@35493|Streptophyta,3HZZJ@3699|Brassicales	Retrotran_gag_2,Retrotran_gag_3,Retrotrans_gag,gag_pre-integrs	tr|Q9M0P5|Q9M0P5_ARATH	-	XP_020868240.1	GO:0003674,GO:0005634,GO:0009416,GO:0009737,GO:0009892,GO:0034968	-	AT1G21280
MIN01G0450	KOG4197@1|root,KOG4197@2759|Eukaryota,37NPC@33090|Viridiplantae,3GDTF@35493|Streptophyta,3HNQR@3699|Brassicales	PPR,PPR_2	tr|A0A6D2J162|A0A6D2J162_9BRAS	sp|Q9LR69|PPR8_ARATH	CAA7035189.1	GO:0003723,GO:0009451,GO:0009507,GO:0043231	-	AT1G03540
MIN01G0451	KOG3088@1|root,KOG3088@2759|Eukaryota,37IN6@33090|Viridiplantae,3G877@35493|Streptophyta,3HVSR@3699|Brassicales	SCAMP	tr|A0A654E7W3|A0A654E7W3_ARATH	sp|Q9LR68|SCAM2_ARATH	NP_563686.1	GO:0005886,GO:0015031,GO:0032588,GO:0055038	K19995	AT1G03550
MIN01G0452	KOG2236@1|root,KOG2236@2759|Eukaryota,37MW1@33090|Viridiplantae,3GF5W@35493|Streptophyta,3HVZW@3699|Brassicales	Gar1	tr|A0A6D2J6I1|A0A6D2J6I1_9BRAS	-	CAA7035190.1	GO:0000493,GO:0001522,GO:0003723,GO:0005634,GO:0005732,GO:0009506,GO:0009793,GO:0042254	K14763	AT1G03530
MIN01G0453	KOG0799@1|root,KOG0799@2759|Eukaryota,37S5C@33090|Viridiplantae,3G774@35493|Streptophyta,3HR3N@3699|Brassicales	Branch	tr|R0ID10|R0ID10_9BRAS	sp|Q9LFQ0|GT14B_ARATH	XP_006307501.1	GO:0005634,GO:0005794,GO:0015020,GO:0016757,GO:0044248,GO:1901565	K14763,K20891	AT1G03520
MIN01G0454	KOG4197@1|root,KOG4197@2759|Eukaryota,37N74@33090|Viridiplantae,3GE9U@35493|Streptophyta,3HNJU@3699|Brassicales	PPR,PPR_2	tr|A0A565AMF4|A0A565AMF4_9BRAS	sp|Q9LR72|PPR7_ARATH	VVA89838.1	GO:0003723,GO:0009451,GO:0009507,GO:0043231	-	AT1G03510
MIN01G0455	2BYKQ@1|root,2QQ4A@2759|Eukaryota,37KIT@33090|Viridiplantae,3G7XG@35493|Streptophyta,3HY2X@3699|Brassicales	Cupin_1	tr|A0A654FPN6|A0A654FPN6_ARATH	sp|Q9LEA7|GL18_ARATH	CAA0395243.1	GO:0000325,GO:0005576,GO:0005886,GO:0019748,GO:0030145,GO:0043436	-	AT4G14630
MIN01G0456	KOG1075@1|root,KOG1075@2759|Eukaryota	-	tr|A0A6D2HRF0|A0A6D2HRF0_9BRAS	-	CAA7018071.1	-	-	-
MIN01G0457	COG0008@1|root,KOG1147@2759|Eukaryota,37Q9I@33090|Viridiplantae,3GA4G@35493|Streptophyta,3HPW8@3699|Brassicales	GST_C,GST_C_3,tRNA-synt_1c,tRNA-synt_1c_C	tr|A0A7G2FE50|A0A7G2FE50_ARATH	sp|O82462|SYEC_ARATH	NP_850874.1	GO:0004818,GO:0005829,GO:0006424,GO:0009507,GO:0009536,GO:0017102,GO:0046686,	K01885	AT5G26710
MIN01G0458	293RU@1|root,2RANS@2759|Eukaryota,37P1B@33090|Viridiplantae	C1_2	tr|R0GSP9|R0GSP9_9BRAS	-	XP_006306044.2	GO:0005515,GO:0005575,GO:0030154,GO:0042546,GO:0048638,GO:0051128,GO:0051239,GO:0071669,GO:2000241,	-	AT2G43220
MIN01G0459	COG5491@1|root,KOG3230@2759|Eukaryota,37PY1@33090|Viridiplantae,3GDS9@35493|Streptophyta,3HSWE@3699|Brassicales	Snf7	tr|A0A397XHR1|A0A397XHR1_BRACM	sp|Q941D5|VPS2C_ARATH	XP_009119347.1	GO:0000815,GO:0003674,GO:0005771,GO:0015031,GO:0016192,GO:0032509,GO:0045324,	K12192	AT1G03950
MIN01G0460	KOG0632@1|root,KOG0632@2759|Eukaryota,37RCM@33090|Viridiplantae,3GBA1@35493|Streptophyta,3HMBX@3699|Brassicales	Phytochelatin,Phytochelatin_C	tr|F1KLT6|F1KLT6_ARAHA	sp|Q9ZWB7|PCS2_ARATH	ADZ24787.1	GO:0005634,GO:0009507,GO:0010038,GO:0010273,GO:0016756,GO:0046938,GO:0098849,	K25587	AT1G03980
MIN01G0461	2C7YN@1|root,2RXGY@2759|Eukaryota,37U1B@33090|Viridiplantae,3GH4T@35493|Streptophyta,3HSXI@3699|Brassicales	bZIP_1	tr|V4MW79|V4MW79_EUTSA	sp|P42777|GBF4_ARATH	XP_006418183.1	GO:0000976,GO:0002376,GO:0003677,GO:0003700,GO:0005515,GO:0005634,GO:0007165,GO:0010243,GO:0043565,GO:0045893,GO:0098542,	K14432	AT1G03970
MIN01G0462	COG2303@1|root,2QSD8@2759|Eukaryota,37MRU@33090|Viridiplantae,3GCAQ@35493|Streptophyta,3HVX6@3699|Brassicales	GMC_oxred_C,GMC_oxred_N	tr|V4L2P6|V4L2P6_EUTSA	sp|Q9ZWB9|FAO1_ARATH	XP_006418179.1	GO:0005575,GO:0009611,GO:0009753,GO:0010017,GO:0046577,GO:0048316,GO:0048589,GO:0050660,GO:0065008,GO:0098542	K17756	AT1G03990
MIN01G0463	2CPR4@1|root,2S43B@2759|Eukaryota,37WEV@33090|Viridiplantae,3GKJV@35493|Streptophyta,3HUQ4@3699|Brassicales	-	tr|A0A565ALK4|A0A565ALK4_9BRAS	-	XP_020869564.1	GO:0003674,GO:0005634,GO:0008150,	-	AT1G04000
MIN01G0464	KOG2369@1|root,KOG2369@2759|Eukaryota,37KK1@33090|Viridiplantae,3GG14@35493|Streptophyta,3HN8S@3699|Brassicales	LCAT	tr|A0A1J3EWV6|A0A1J3EWV6_NOCCA	sp|Q4VCM1|LCAT2_ARATH	XP_024008864.1	GO:0004607,GO:0005737,GO:0006629,GO:0008374,GO:0010150,GO:0016127,GO:0016747,GO:0043231,GO:0080095,GO:0080096	-	AT1G04010
MIN01G0465	KOG4362@1|root,KOG4362@2759|Eukaryota,37RBX@33090|Viridiplantae,3GF1N@35493|Streptophyta,3HMZG@3699|Brassicales	BRCT,BRCT_2,PTCB-BRCT,zf-C3HC4,zf-C3HC4_2,zf-C3HC4_3,zf-HC5HC2H,zf-RING_UBOX	tr|V4KYU0|V4KYU0_EUTSA	sp|F4I443|BARD1_ARATH	XP_024008493.1	GO:0000724,GO:0003677,GO:0004842,GO:0005634,GO:0005886,GO:0006281,GO:0009934,GO:0031436,GO:0035066,GO:0035067,GO:0045717,GO:0045944,GO:0048366,GO:0070531	K10683	AT1G04020
MIN01G0466	28HB4@1|root,2QPPJ@2759|Eukaryota,37R32@33090|Viridiplantae,3GFZV@35493|Streptophyta,3HN6V@3699|Brassicales	-	tr|R0IG49|R0IG49_9BRAS	-	XP_006304427.1	GO:0003674,GO:0005634,GO:0007142,GO:0031324	-	AT1G04030
MIN01G0467	2C7MT@1|root,2QRRR@2759|Eukaryota,37JRQ@33090|Viridiplantae,3GA3D@35493|Streptophyta,3HMUQ@3699|Brassicales	Acid_phosphat_B	tr|A0A3P6G1S8|A0A3P6G1S8_BRAOL	-	XP_013602207.1	GO:0000325,GO:0003993,GO:0005576,GO:0005773,GO:0009505,GO:0009506,GO:0009888,GO:0010015,GO:0010035,GO:0043436,GO:0048523,GO:0048589	-	AT1G04040
MIN01G0468	COG2940@1|root,KOG1082@2759|Eukaryota,37KGT@33090|Viridiplantae,3G8YP@35493|Streptophyta,3HNRN@3699|Brassicales	Pre-SET,SET,WIYLD	tr|D7KDA9|D7KDA9_ARALL	sp|Q946J2|SUVR1_ARATH	XP_020870719.1	GO:0005515,GO:0005634,GO:0005730,GO:0008270,GO:0009892,GO:0018024,GO:0031047,GO:0034968,GO:0042802,GO:0044085,GO:0048316,GO:0051301,GO:1903046,	-	AT1G04050
MIN01G0469	2CN87@1|root,2QUFW@2759|Eukaryota,37KN1@33090|Viridiplantae,3G8AQ@35493|Streptophyta,3I25M@3699|Brassicales	HLH,bHLH-MYC_N	tr|V4KQI0|V4KQI0_EUTSA	sp|Q39204|MYC2_ARATH	KAF2547510.1	GO:0000976,GO:0003677,GO:0003700,GO:0005515,GO:0005634,GO:0006355,GO:0006568,GO:0009269,GO:0009611,GO:0009737,GO:0009753,GO:0009759,GO:0009867,GO:0009963,GO:0010374,GO:0019900,GO:0043565,GO:0043619,GO:0045893,GO:0046983,GO:0048364,GO:0051090,GO:0051289,GO:0090357,GO:0106167,GO:2000068,GO:2000652,	K13422	AT1G32640
MIN01G0470	KOG1075@1|root,KOG1075@2759|Eukaryota	DENN,DUF4283,PLAT,RUN,dDENN,uDENN,zf-CCHC_4	tr|V4L419|V4L419_EUTSA	-	XP_024009612.1	-	K20164	AT1G40390
MIN01G0471	KOG1075@1|root,KOG1075@2759|Eukaryota,37TEA@33090|Viridiplantae,3GA49@35493|Streptophyta,3HW8M@3699|Brassicales	DUF4283,RVT_1,zf-CCHC_4,zf-RVT	tr|A0A0D3AY02|A0A0D3AY02_BRAOL	-	XP_013746189.1	-	-	-
MIN01G0472	COG1132@1|root,KOG0054@2759|Eukaryota,37PA2@33090|Viridiplantae,3G99H@35493|Streptophyta,3HNSH@3699|Brassicales	ABC_membrane,ABC_tran	tr|V4L9V6|V4L9V6_EUTSA	sp|Q7GB25|AB5C_ARATH	XP_006418165.1	GO:0000325,GO:0005773,GO:0005774,GO:0008281,GO:0008559,GO:0009507,GO:0009651,GO:0016020,GO:0030007,GO:0042626,GO:0055085,GO:0140359,GO:1901527,GO:1990069	-	AT1G04120
MIN01G0473	2CMZX@1|root,2QT0P@2759|Eukaryota,37J6V@33090|Viridiplantae,3GCJR@35493|Streptophyta,3HU5T@3699|Brassicales	DNase-RNase,UVR	tr|A0A6D2KUW4|A0A6D2KUW4_9BRAS	sp|Q93VH2|BBD2_ARATH	CAA7056998.1	GO:0005634,GO:0016567,GO:0030891,	K08999	AT5G66050
MIN01G0474	COG2041@1|root,KOG0535@2759|Eukaryota	Cyt-b5,DUF295,Mo-co_dimer,Oxidored_molyb	tr|V4LGT0|V4LGT0_EUTSA	sp|Q9SRV0|KIB4_ARATH	ESQ49725.1	GO:0003674,GO:0005634,GO:0005730,GO:0005737,GO:0006511,GO:0009742,GO:1900459,	K00387	AT3G03730
MIN01G0475	COG1404@1|root,2QV3N@2759|Eukaryota,37HDS@33090|Viridiplantae,3G9AP@35493|Streptophyta,3HST3@3699|Brassicales	Inhibitor_I9,PA,Peptidase_S8	tr|A0A178WPN6|A0A178WPN6_ARATH	sp|O64495|SBT12_ARATH	NP_563701.1	GO:0004252,GO:0005576,GO:0009897,GO:0010103,GO:0042127,	-	AT1G04110
MIN01G0476	28TEP@1|root,2R053@2759|Eukaryota,37TIH@33090|Viridiplantae,3GGHB@35493|Streptophyta	AUX_IAA	tr|A0A1J3HRD0|A0A1J3HRD0_NOCCA	sp|Q38828|IAA10_ARATH	XP_019098781.1	GO:0000976,GO:0003700,GO:0005515,GO:0005634,GO:0006355,GO:0009733,GO:0042802,	K14484	AT1G04100
MIN01G0477	KOG1258@1|root,KOG1258@2759|Eukaryota,37NFX@33090|Viridiplantae,3GCG8@35493|Streptophyta,3HQRZ@3699|Brassicales	-	tr|Q501D1|Q501D1_ARATH	-	XP_020867265.1	GO:0003674,GO:0005575,GO:0008150,	K13217	AT1G04090
MIN01G0478	KOG1258@1|root,KOG1258@2759|Eukaryota,37NFX@33090|Viridiplantae,3GCG8@35493|Streptophyta,3HQRZ@3699|Brassicales	-	tr|A0A565AMN3|A0A565AMN3_9BRAS	sp|Q4KLU2|PRP39_XENLA	VVA89898.1	GO:0000243,GO:0000395,GO:0005515,GO:0005634,GO:0005685,GO:0006396,GO:0006397,GO:0048510,GO:0048573,GO:0071004	K13217	AT1G04080
MIN01G0479	COG0457@1|root,KOG0551@2759|Eukaryota,37MUZ@33090|Viridiplantae,3GETC@35493|Streptophyta,3HPJJ@3699|Brassicales	TPR_19,TPR_8	tr|A0A565AM20|A0A565AM20_9BRAS	sp|O13754|CNS1_SCHPO	VVA89903.1	GO:0005634,GO:0005737,GO:0006457,GO:0030544,GO:0051879,	K24927	AT1G04130
MIN01G0480	KOG0266@1|root,KOG0266@2759|Eukaryota,37IBU@33090|Viridiplantae,3G9SY@35493|Streptophyta,3HRWQ@3699|Brassicales	WD40	tr|D7KDB6|D7KDB6_ARALL	-	XP_023644461.1	GO:0005634,GO:0006914,GO:0043231,	K17985	AT1G04140
MIN01G0481	28K15@1|root,2QSFJ@2759|Eukaryota,37PXN@33090|Viridiplantae,3G8FM@35493|Streptophyta,3HSIC@3699|Brassicales	C2,PRT_C	tr|V4L9V2|V4L9V2_EUTSA	sp|Q9M2R0|FTIP3_ARATH	XP_010483147.1	GO:0005783,GO:0009888	-	AT1G04150
MIN01G0482	KOG1075@1|root,KOG1075@2759|Eukaryota	-	tr|Q9SZ87|Q9SZ87_ARATH	-	XP_022544143.1	-	-	AT3G26855
MIN01G0483	COG5022@1|root,KOG0160@2759|Eukaryota,37P6S@33090|Viridiplantae,3GBJ8@35493|Streptophyta,3HXN6@3699|Brassicales	DIL,IQ,Myosin_N,Myosin_head	tr|V4L2M7|V4L2M7_EUTSA	sp|F4I460|MYO8_ARATH	XP_006418159.1	GO:0000146,GO:0003774,GO:0005634,GO:0005737,GO:0007015,GO:0015629,GO:0030048,GO:0030050,GO:0031982,GO:0048767,GO:0051015,	K10357	AT1G04160
MIN01G0484	28UWA@1|root,2R1MC@2759|Eukaryota,383B6@33090|Viridiplantae,3GWV6@35493|Streptophyta,3I141@3699|Brassicales	NAM	tr|A0A565AMK9|A0A565AMK9_9BRAS	sp|K4BWV2|NAP1_SOLLC	VVA89784.1	-	-	AT4G10350
MIN01G0485	COG3276@1|root,KOG0466@2759|Eukaryota,37JZ9@33090|Viridiplantae,3G9BA@35493|Streptophyta,3HNUG@3699|Brassicales	GTP_EFTU,GTP_EFTU_D2,eIF2_C	tr|A0A565AKJ4|A0A565AKJ4_9BRAS	sp|P41091|IF2G_HUMAN	VVA89907.1	GO:0000049,GO:0001731,GO:0003743,GO:0003924,GO:0005576,GO:0005737,GO:0005850,GO:0010035,GO:0045903,GO:0048316	K03242	AT1G04170
MIN01G0486	COG0155@1|root,KOG0560@2759|Eukaryota,37JSJ@33090|Viridiplantae,3GGSU@35493|Streptophyta,3HPYN@3699|Brassicales	NIR_SIR,NIR_SIR_ferr	tr|A0A1J3H861|A0A1J3H861_NOCCA	-	XP_022572926.1	-	K00392	-
MIN01G0487	COG2072@1|root,KOG1399@2759|Eukaryota,37NQK@33090|Viridiplantae,3GGVD@35493|Streptophyta	FMO-like,K_oxygenase,Pyr_redox_3	tr|A0A565AMP5|A0A565AMP5_9BRAS	sp|O64489|YUC9_ARATH	VVA89908.1	GO:0004497,GO:0004499,GO:0009635,GO:0009723,GO:0009851,GO:0050660,GO:0050661,GO:0103075	K11816	AT1G04180
MIN01G0488	COG0457@1|root,KOG2449@1|root,KOG0548@2759|Eukaryota,KOG2449@2759|Eukaryota,37HMC@33090|Viridiplantae,3GDWU@35493|Streptophyta,3HUQX@3699|Brassicales	TPR_1,TPR_11,TPR_2,TPR_8	tr|M4EP37|M4EP37_BRARP	-	KAF3497745.1	GO:0005634,GO:0006457,GO:0010035,GO:0030544,GO:0051879,	-	AT1G04190
MIN01G0489	KOG2225@1|root,KOG2225@2759|Eukaryota,37KPT@33090|Viridiplantae,3GH2G@35493|Streptophyta,3HNKY@3699|Brassicales	Dymeclin	tr|A0A6J0K266|A0A6J0K266_RAPSA	sp|B4F766|DYM_RAT	XP_018442047.1	GO:0003674,GO:0005634,GO:0005794,GO:0007030	K23951	AT1G04200
MIN01G0490	-	-	tr|A0A565CFG5|A0A565CFG5_9BRAS	-	XP_013608547.1	-	-	AT4G09490
MIN01G0491	KOG1075@1|root,KOG1075@2759|Eukaryota	-	tr|A0A6D2JJY7|A0A6D2JJY7_9BRAS	sp|P93295|M310_ARATH	CAA7040252.1	GO:0003674,GO:0005739,GO:0008150,	-	ATMG00310
MIN01G0492	COG5169@1|root,KOG0627@2759|Eukaryota	HSF_DNA-bind	tr|A0A6J0NE81|A0A6J0NE81_RAPSA	sp|Q9SV12|HFA7A_ARATH	XP_010470854.1	-	K09419	AT3G51910
MIN01G0493	COG4886@1|root,2S6NQ@2759|Eukaryota,38939@33090|Viridiplantae,3GXYW@35493|Streptophyta,3HQNX@3699|Brassicales	EDR1,LRR_8,Pkinase	tr|A0A565AKJ8|A0A565AKJ8_9BRAS	-	VVA89915.1	GO:0004674,GO:0005524,GO:0005634,GO:0010228,GO:0018105,GO:0018107,GO:0048316,GO:0048367,GO:0050793,GO:0051301,GO:2000241,	-	AT1G04210
MIN01G0494	COG3424@1|root,2QPKZ@2759|Eukaryota,37K20@33090|Viridiplantae,3GA34@35493|Streptophyta,3HMWX@3699|Brassicales	ACP_syn_III_C,FAE1_CUT1_RppA	tr|A0A078FZL7|A0A078FZL7_BRANA	sp|Q5XEP9|KCS2_ARATH	CDY18212.1	GO:0005737,GO:0006633,GO:0006970,GO:0009611,GO:0009922,GO:0010345,GO:0102756,	K15397	AT1G04220
MIN01G0495	KOG1075@1|root,KOG1075@2759|Eukaryota,37Q53@33090|Viridiplantae,3GHAQ@35493|Streptophyta	DUF4283,RVT_1,RVT_3,zf-RVT	tr|A0A6D2L3A8|A0A6D2L3A8_9BRAS	-	XP_023641325.1	GO:0003676,GO:0004523,GO:0005575,GO:0008150	-	AT1G10000
MIN01G0496	28MQ3@1|root,2QU81@2759|Eukaryota,37QUC@33090|Viridiplantae,3GBDG@35493|Streptophyta,3HXQN@3699|Brassicales	AUX_IAA	tr|A0A078H428|A0A078H428_BRANA	sp|Q38822|IAA3_ARATH	CDY32536.1	GO:0000976,GO:0003700,GO:0005515,GO:0005634,GO:0006355,GO:0009733,GO:0042802,	K14484	AT1G04240
MIN01G0497	KOG1075@1|root,KOG1075@2759|Eukaryota	DUF4283,Exo_endo_phos_2,RVT_1,zf-CCHC_4	tr|A0A6D2IP65|A0A6D2IP65_9BRAS	-	XP_024015913.1	-	-	AT5G36228
MIN01G0498	KOG1075@1|root,KOG1075@2759|Eukaryota	-	tr|A0A6D2JKG6|A0A6D2JKG6_9BRAS	-	XP_013751124.1	GO:0003676,GO:0004523,GO:0005575,GO:0008150	-	AT4G09490
MIN01G0499	2CM8Z@1|root,2QPNB@2759|Eukaryota,37RDC@33090|Viridiplantae,3G7UR@35493|Streptophyta,3HX19@3699|Brassicales	AUX_IAA	tr|A0A565AKI0|A0A565AKI0_9BRAS	sp|P93830|IAA17_ARATH	VVA89911.1	GO:0003700,GO:0005515,GO:0005634,GO:0006355,GO:0009733,GO:0009734,GO:0042802,GO:1900057	K14484	AT1G04250
MIN01G0500	KOG3142@1|root,KOG3142@2759|Eukaryota,37VD9@33090|Viridiplantae,3GJXP@35493|Streptophyta,3HVKJ@3699|Brassicales	PRA1	tr|A0A654EHB9|A0A654EHB9_ARATH	sp|P93829|PRA1D_ARATH	XP_010483331.1	GO:0005515,GO:0005737,GO:0005783,GO:0005794,GO:0005886,GO:0016192,GO:0046739,	K20359	AT1G04260
MIN01G0501	-	-	tr|A0A1J3HWS1|A0A1J3HWS1_NOCCA	-	XP_013617563.1	-	-	-
MIN01G0502	28HDN@1|root,2QPRV@2759|Eukaryota,37R4U@33090|Viridiplantae,3G8CU@35493|Streptophyta,3HPX4@3699|Brassicales	Zeta_toxin	tr|A0A6D2HMF9|A0A6D2HMF9_9BRAS	sp|Q0WUY1|NADKC_ARATH	CAA7015347.1	GO:0003951,GO:0005516,GO:0005634,GO:0005741,GO:0006741,GO:0009611,GO:0009617,GO:0009888,GO:0010015,GO:0040007,GO:0050832,	-	AT1G04280
MIN01G0503	KOG1075@1|root,KOG1075@2759|Eukaryota	RVT_1,zf-RVT	tr|A0A3P6G697|A0A3P6G697_BRAOL	-	VDD49839.1	-	-	-
MIN01G0504	28PIK@1|root,2QW6P@2759|Eukaryota,37MRK@33090|Viridiplantae,3G8BG@35493|Streptophyta,3HVNF@3699|Brassicales	MATH	tr|V4KFH6|V4KFH6_EUTSA	sp|A8MQL1|TRF1B_ARATH	XP_020870453.1	GO:0005515,GO:0005576,GO:0005634,GO:0005737,GO:0005776,GO:0005829,GO:0005886,GO:0045087,GO:1905037,	-	AT1G04300
MIN01G0505	COG0642@1|root,KOG0519@2759|Eukaryota,37JVJ@33090|Viridiplantae,3GCQ7@35493|Streptophyta	GAF,HATPase_c,HisKA,Response_reg	tr|A0A565AMR7|A0A565AMR7_9BRAS	sp|P93825|ERS2_ARATH	XP_006418141.1	GO:0000155,GO:0004673,GO:0004674,GO:0005515,GO:0005576,GO:0005783,GO:0010105,GO:0038199,GO:0042802,GO:0051740	K14509	AT1G04310
MIN01G0506	2C0HV@1|root,2S0F8@2759|Eukaryota,37UQV@33090|Viridiplantae,3GIK5@35493|Streptophyta,3HW61@3699|Brassicales	HR_lesion	tr|O22690|O22690_ARATH	-	NP_171929.1	GO:0003674,GO:0008150,GO:0009507,	-	AT1G04340
MIN01G0507	COG3491@1|root,KOG0143@2759|Eukaryota,37PC4@33090|Viridiplantae,3GH2V@35493|Streptophyta,3HWD3@3699|Brassicales	2OG-FeII_Oxy,DIOX_N	tr|A0A565AKK0|A0A565AKK0_9BRAS	sp|P93824|ACCH6_ARATH	VVA89931.1	GO:0005576,GO:0005737,GO:0016706,	-	AT1G04350
MIN01G0508	KOG0804@1|root,KOG0804@2759|Eukaryota,37HX1@33090|Viridiplantae,3G7U7@35493|Streptophyta,4JH26@91835|fabids	BRAP2,zf-RING_2,zf-UBP	-	-	-	-	K10632	-
MIN01G0509	28M63@1|root,2QTNU@2759|Eukaryota,37RB0@33090|Viridiplantae,3GFBY@35493|Streptophyta	DUF1338	tr|A0A3P6EP60|A0A3P6EP60_BRAOL	-	XP_013594676.1	GO:0003674,GO:0005575,GO:0009737,GO:0010035,GO:0032870,GO:0048364,GO:1901701,	-	AT1G27030
MIN01G0510	COG3491@1|root,KOG0143@2759|Eukaryota,37PC4@33090|Viridiplantae,3GH2V@35493|Streptophyta,3HWD3@3699|Brassicales	2OG-FeII_Oxy,DIOX_N	tr|A0A087HKX2|A0A087HKX2_ARAAL	sp|P93824|ACCH6_ARATH	KFK42774.1	GO:0005576,GO:0005737,GO:0016706,	-	AT1G04350
MIN01G0511	COG3491@1|root,KOG0143@2759|Eukaryota,37PC4@33090|Viridiplantae,3GH2V@35493|Streptophyta,3HWD3@3699|Brassicales	2OG-FeII_Oxy,DIOX_N	tr|A0A1J3ERZ9|A0A1J3ERZ9_NOCCA	sp|P93824|ACCH6_ARATH	KFK42773.1	GO:0005576,GO:0005737,GO:0016706,	-	AT1G04350
MIN01G0512	COG3491@1|root,KOG0143@2759|Eukaryota,37PC4@33090|Viridiplantae,3GH2V@35493|Streptophyta,3HWD3@3699|Brassicales	2OG-FeII_Oxy,DIOX_N	tr|V4N9F2|V4N9F2_EUTSA	sp|P93824|ACCH6_ARATH	ESQ42401.1	GO:0005576,GO:0005737,GO:0016706,	-	AT1G04350
MIN01G0513	COG3491@1|root,KOG0143@2759|Eukaryota,37PC4@33090|Viridiplantae,3GH2V@35493|Streptophyta,3HWD3@3699|Brassicales	2OG-FeII_Oxy,DIOX_N	tr|A0A087HKX2|A0A087HKX2_ARAAL	sp|P93824|ACCH6_ARATH	KFK42774.1	GO:0005576,GO:0005737,GO:0016706,	-	AT1G04350
MIN01G0514	COG3491@1|root,KOG0143@2759|Eukaryota,37PC4@33090|Viridiplantae,3GH2V@35493|Streptophyta,3HWD3@3699|Brassicales	2OG-FeII_Oxy,DIOX_N	tr|A0A087HKX2|A0A087HKX2_ARAAL	sp|Q9LTH8|ACH11_ARATH	KFK42774.1	GO:0005737,GO:0006778,GO:0006979,GO:0009737,GO:0010035,GO:0016757,GO:0019748,GO:0042430,GO:0042440,GO:0048878,GO:0098542,	-	AT5G59530
MIN01G0515	KOG0800@1|root,KOG0800@2759|Eukaryota,37I71@33090|Viridiplantae,3GDCH@35493|Streptophyta,3HP76@3699|Brassicales	zf-RING_2	tr|R0IEJ7|R0IEJ7_9BRAS	sp|P93823|ATL1_ARATH	XP_006303772.1	GO:0006778,GO:0009888,GO:0010015,GO:0016567,GO:0019748,GO:0030154,GO:0042742,GO:0090558	K19041	AT1G04360
MIN01G0516	KOG1075@1|root,KOG1075@2759|Eukaryota	DUF4283,zf-CCHC_4	tr|V4KPW4|V4KPW4_EUTSA	-	ESQ33354.1	GO:0003674,GO:0005634,GO:0008150,	-	AT5G36228
MIN01G0517	KOG1075@1|root,KOG1075@2759|Eukaryota	RVT_3,zf-RVT	tr|A0A3P6AU44|A0A3P6AU44_BRAOL	-	XP_013658093.1	-	-	-
MIN01G0518	2C7ZM@1|root,2S124@2759|Eukaryota,37VAH@33090|Viridiplantae,3GJFN@35493|Streptophyta,3I0F1@3699|Brassicales	AP2	tr|R0GSM3|R0GSM3_9BRAS	sp|P93822|ERF97_ARATH	XP_006305893.1	GO:0000976,GO:0003700,GO:0005622,GO:0005634,GO:0006355,GO:0009873	-	AT1G04370
MIN01G0519	2C7ZM@1|root,2S124@2759|Eukaryota,37VAH@33090|Viridiplantae,3GJFN@35493|Streptophyta,3I0F1@3699|Brassicales	AP2	tr|A0A1J3EG12|A0A1J3EG12_NOCCA	sp|P93822|ERF97_ARATH	CDY53187.1	GO:0000976,GO:0003700,GO:0005622,GO:0005634,GO:0006355,GO:0009873	-	AT1G04370
MIN01G0520	COG3491@1|root,KOG0143@2759|Eukaryota,37PC4@33090|Viridiplantae,3GH2V@35493|Streptophyta,3HWD3@3699|Brassicales	2OG-FeII_Oxy,DIOX_N	tr|A0A565AKL6|A0A565AKL6_9BRAS	sp|P93821|ACCH7_ARATH	VVA89935.1	GO:0005737,GO:0016706	-	AT1G04380
MIN01G0521	COG3491@1|root,KOG0143@2759|Eukaryota,37PC4@33090|Viridiplantae,3GH2V@35493|Streptophyta,3HWD3@3699|Brassicales	2OG-FeII_Oxy,DIOX_N	tr|V4L9S7|V4L9S7_EUTSA	sp|P93821|ACCH7_ARATH	XP_006418135.1	GO:0005737,GO:0016706	-	AT1G04380
MIN01G0522	COG3491@1|root,KOG0143@2759|Eukaryota,37PC4@33090|Viridiplantae,3GH2V@35493|Streptophyta,3HWD3@3699|Brassicales	2OG-FeII_Oxy,DIOX_N	tr|A0A5S9SIU1|A0A5S9SIU1_ARATH	sp|P93821|ACCH7_ARATH	CAA0163998.1	GO:0005737,GO:0016706	-	AT1G04380
MIN01G0523	COG0515@1|root,2RMXX@2759|Eukaryota,37NC8@33090|Viridiplantae	EGF_CA,GUB_WAK_bind,Pkinase,Pkinase_Tyr,WAK	tr|M4DFT8|M4DFT8_BRARP	sp|Q8VYA3|WAKLJ_ARATH	XP_033138191.1	GO:0004383,GO:0005509,GO:0005576,GO:0005886,GO:0006468,GO:0006952,GO:0007166,GO:0009617,GO:0009620,GO:0009751,GO:0016301,GO:0030247	-	AT1G79680
MIN01G0524	28IWP@1|root,2QR8C@2759|Eukaryota,37K51@33090|Viridiplantae,3GEZA@35493|Streptophyta,3HSBW@3699|Brassicales	BTB	tr|A0A5S9SJL7|A0A5S9SJL7_ARATH	sp|P93820|Y1439_ARATH	XP_024008113.1	GO:0009507,GO:0016567	-	AT1G04390
MIN01G0525	COG0415@1|root,KOG0133@2759|Eukaryota,37JTK@33090|Viridiplantae,3GGIT@35493|Streptophyta,3HMYH@3699|Brassicales	DNA_photolyase,FAD_binding_7	tr|A0A6D2HP79|A0A6D2HP79_9BRAS	sp|Q96524|CRY2_ARATH	CAA7015335.1	GO:0000325,GO:0003677,GO:0003904,GO:0005515,GO:0005524,GO:0005634,GO:0005737,GO:0006325,GO:0006338,GO:0007623,GO:0009414,GO:0009416,GO:0009637,GO:0009638,GO:0009646,GO:0009785,GO:0009882,GO:0009909,GO:0009911,GO:0010075,GO:0010118,GO:0010244,GO:0010617,GO:0016301,GO:0016604,GO:0032922,GO:0042752,GO:0042802,GO:0042803,GO:0043153,GO:0046777,GO:0048574,GO:0051607,GO:0071949,GO:0072387,GO:1901371,GO:…	K12119	AT1G04400
MIN01G0526	COG0039@1|root,KOG1496@2759|Eukaryota,37N4Q@33090|Viridiplantae,3GAE1@35493|Streptophyta,3HQ98@3699|Brassicales	Ldh_1_C,Ldh_1_N	tr|A0A6J0LNQ2|A0A6J0LNQ2_RAPSA	sp|P93819|MDHC1_ARATH	XP_018461439.1	GO:0000325,GO:0003729,GO:0005515,GO:0005576,GO:0005634,GO:0005737,GO:0005794,GO:0005829,GO:0005886,GO:0006099,GO:0006107,GO:0006108,GO:0006734,GO:0009506,GO:0009507,GO:0009570,GO:0010043,GO:0030060,GO:0048046,	K00025	AT1G04410
MIN01G0527	COG0667@1|root,KOG1575@2759|Eukaryota,37JKW@33090|Viridiplantae,3G9Q9@35493|Streptophyta,3HRZ1@3699|Brassicales	Aldo_ket_red	tr|A0A1J3DBR5|A0A1J3DBR5_NOCCA	sp|P0A9T4|TAS_ECOLI	XP_018488128.1	GO:0005576,GO:0009416,GO:0009507,GO:0009570,GO:0009941,GO:0010035,GO:0065003,	-	AT1G04420
MIN01G0528	KOG3178@1|root,KOG3178@2759|Eukaryota,37PBP@33090|Viridiplantae,3GGBD@35493|Streptophyta,3HS91@3699|Brassicales	Dimerisation,Methyltransf_2	tr|V4NB21|V4NB21_EUTSA	sp|Q9FK25|OMT1_ARATH	XP_006401613.1	GO:0005634,GO:0005737,GO:0005829,GO:0008171,GO:0008757,GO:0009506,GO:0009536,GO:0009809,GO:0017096,GO:0019438,GO:0030187,GO:0030744,GO:0030755,GO:0032259,GO:0033799,GO:0046983,GO:0047763,GO:0051555,GO:0102822,	K13066	AT5G54160
MIN01G0529	KOG3178@1|root,KOG3178@2759|Eukaryota,37PBP@33090|Viridiplantae,3GGBD@35493|Streptophyta,3HS91@3699|Brassicales	Dimerisation,Methyltransf_2	tr|V4NB21|V4NB21_EUTSA	sp|Q9FK25|OMT1_ARATH	XP_006401613.1	GO:0005634,GO:0005737,GO:0005829,GO:0008171,GO:0008757,GO:0009506,GO:0009536,GO:0009809,GO:0017096,GO:0019438,GO:0030187,GO:0030744,GO:0030755,GO:0032259,GO:0033799,GO:0046983,GO:0047763,GO:0051555,GO:0102822,	K13066	AT5G54160
MIN01G0530	KOG1075@1|root,KOG1075@2759|Eukaryota	-	tr|A0A3P6FPT5|A0A3P6FPT5_BRAOL	-	XP_013632831.1	-	-	-
MIN01G0531	KOG3178@1|root,KOG3178@2759|Eukaryota,37PBP@33090|Viridiplantae,3GGBD@35493|Streptophyta	Dimerisation,Methyltransf_2	tr|F6H775|F6H775_VITVI	sp|Q9FK25|OMT1_ARATH	VVB15900.1	GO:0005634,GO:0005737,GO:0005829,GO:0008171,GO:0008757,GO:0009506,GO:0009536,GO:0009809,GO:0017096,GO:0019438,GO:0030187,GO:0030744,GO:0030755,GO:0032259,GO:0033799,GO:0046983,GO:0047763,GO:0051555,GO:0102822,	K13066	AT5G54160
MIN01G0532	KOG3178@1|root,KOG3178@2759|Eukaryota,37PBP@33090|Viridiplantae,3GGBD@35493|Streptophyta,3HS91@3699|Brassicales	Dimerisation,Methyltransf_2	tr|A0A565CQE3|A0A565CQE3_9BRAS	sp|Q9FK25|OMT1_ARATH	VVB15900.1	GO:0005634,GO:0005737,GO:0005829,GO:0008171,GO:0008757,GO:0009506,GO:0009536,GO:0009809,GO:0017096,GO:0019438,GO:0030187,GO:0030744,GO:0030755,GO:0032259,GO:0033799,GO:0046983,GO:0047763,GO:0051555,GO:0102822,	K13066	AT5G54160
MIN01G0533	KOG3178@1|root,KOG3178@2759|Eukaryota,37PBP@33090|Viridiplantae,3GGBD@35493|Streptophyta,3HS91@3699|Brassicales	Dimerisation,Methyltransf_2	tr|A0A223FPR2|A0A223FPR2_RAPSA	sp|Q9FK25|OMT1_ARATH	AST09964.1	GO:0005634,GO:0005737,GO:0005829,GO:0008171,GO:0008757,GO:0009506,GO:0009536,GO:0009809,GO:0017096,GO:0019438,GO:0030187,GO:0030744,GO:0030755,GO:0032259,GO:0033799,GO:0046983,GO:0047763,GO:0051555,GO:0102822,	K13066	AT5G54160
MIN01G0534	COG2801@1|root,KOG0017@2759|Eukaryota,37THH@33090|Viridiplantae,3GHHH@35493|Streptophyta	RVT_2,Retrotran_gag_3,Retrotrans_gag,gag_pre-integrs,rve	tr|A0A1J3C8E2|A0A1J3C8E2_NOCCA	sp|Q94HW2|POLR1_ARATH	AAB61111.1	GO:0004672,GO:0004674,GO:0005886,GO:0006468,GO:0016301,GO:0042742	K12447	AT4G23160
MIN01G0535	COG2801@1|root,KOG0017@2759|Eukaryota,38080@33090|Viridiplantae,3GNWW@35493|Streptophyta	RVT_2,Retrotran_gag_3,Retrotrans_gag,gag_pre-integrs,rve	tr|A0A1J3G2T7|A0A1J3G2T7_NOCCA	-	XP_020876686.1	GO:0003674,GO:0005634,GO:0009416,GO:0009737,GO:0009892,GO:0034968	-	AT1G21280
MIN01G0536	KOG3178@1|root,KOG3178@2759|Eukaryota,37PBP@33090|Viridiplantae,3GGBD@35493|Streptophyta,3HS91@3699|Brassicales	Dimerisation,Methyltransf_2	tr|A0A397XQI1|A0A397XQI1_BRACM	sp|Q9FK25|OMT1_ARATH	XP_013689166.1	GO:0005634,GO:0005737,GO:0005829,GO:0008171,GO:0008757,GO:0009506,GO:0009536,GO:0009809,GO:0017096,GO:0019438,GO:0030187,GO:0030744,GO:0030755,GO:0032259,GO:0033799,GO:0046983,GO:0047763,GO:0051555,GO:0102822,	K13066	AT5G54160
MIN01G0537	28I6U@1|root,2QTWS@2759|Eukaryota,37MA0@33090|Viridiplantae,3GFWP@35493|Streptophyta,3HWCD@3699|Brassicales	Methyltransf_29	tr|R0I918|R0I918_9BRAS	sp|Q940J9|PMT8_ARATH	XP_010483777.1	GO:0000138,GO:0000325,GO:0005737,GO:0005768,GO:0005794,GO:0005802,GO:0014070,GO:0033993,GO:0040007,	-	AT1G04430
MIN01G0538	KOG1164@1|root,KOG1164@2759|Eukaryota,37I0S@33090|Viridiplantae,3G73Q@35493|Streptophyta	Pkinase	tr|D7KDE7|D7KDE7_ARALL	sp|Q5XF24|CKL13_ARATH	XP_002889505.1	GO:0004674,GO:0005634,GO:0005737,GO:0006897,GO:0007165,GO:0018105	K08960	AT1G04440
MIN01G0539	2CV8R@1|root,2RRIV@2759|Eukaryota,380UI@33090|Viridiplantae	-	tr|A0A0D3AQN0|A0A0D3AQN0_BRAOL	-	XP_013617283.1	GO:0004364,GO:0006559,GO:0006749,GO:0009507,GO:0016034,	-	AT3G47680
MIN01G0540	2BYYC@1|root,2SSMW@2759|Eukaryota	PBD	tr|R0GL60|R0GL60_9BRAS	sp|F4I5N6|RIC3_ARATH	XP_006303814.1	GO:0005515,GO:0005634,GO:0005737,GO:0007204,GO:0009860,GO:0017157,GO:0030834,GO:0050848,GO:0050850,GO:0051650	-	AT1G04450
MIN01G0541	28Q4K@1|root,2QWTE@2759|Eukaryota,37PNX@33090|Viridiplantae,3G8QK@35493|Streptophyta,3HNCS@3699|Brassicales	DUF810	tr|V4L9R2|V4L9R2_EUTSA	sp|Q8RX56|UNC13_ARATH	XP_006418125.1	GO:0003674,GO:0005575,GO:0008150,	-	AT1G04470
MIN01G0542	COG0093@1|root,KOG0901@2759|Eukaryota,3874P@33090|Viridiplantae,3GV3X@35493|Streptophyta,3HXHI@3699|Brassicales	Ribosomal_L14	tr|A0A087GMF1|A0A087GMF1_ARAAL	sp|P49690|RL23_ARATH	NP_180895.1	GO:0003729,GO:0003735,GO:0005576,GO:0009507,GO:0022625,GO:0070180	K02894	AT1G04480
MIN01G0543	28JZ0@1|root,2QSDE@2759|Eukaryota,37PCK@33090|Viridiplantae,3GATV@35493|Streptophyta,3HPSQ@3699|Brassicales	DUF3527	tr|Q67XK9|Q67XK9_ARATH	-	NP_001077456.1	GO:0003674,GO:0005634,GO:0009414,	-	AT1G04490
MIN01G0544	COG0515@1|root,2RMXX@2759|Eukaryota,37NC8@33090|Viridiplantae	EGF_CA,GUB_WAK_bind,Pkinase,Pkinase_Tyr,WAK	tr|M4DFT8|M4DFT8_BRARP	sp|Q8VYA3|WAKLJ_ARATH	XP_033138191.1	GO:0004383,GO:0005509,GO:0005576,GO:0005886,GO:0006468,GO:0006952,GO:0007166,GO:0009617,GO:0009620,GO:0009751,GO:0016301,GO:0030247	-	AT1G79680
MIN01G0545	KOG0289@1|root,KOG0289@2759|Eukaryota,37QEM@33090|Viridiplantae,3GCEA@35493|Streptophyta,3HSRR@3699|Brassicales	Prp19,U-box,WD40	tr|A0A565AKM5|A0A565AKM5_9BRAS	sp|Q94BR4|PR19A_ARATH	VVA89950.1	GO:0000398,GO:0000974,GO:0004842,GO:0005576,GO:0005634,GO:0005730,GO:0005737,GO:0042742,GO:0061630,GO:0070534,GO:0071006,GO:0080008	K10599	AT1G04510
MIN01G0546	28NBH@1|root,2QUWZ@2759|Eukaryota,37PXU@33090|Viridiplantae,3GFWQ@35493|Streptophyta,3HP8T@3699|Brassicales	Stress-antifung	tr|V4KYM7|V4KYM7_EUTSA	sp|Q6NM73|PDLP2_ARATH	XP_006418121.1	GO:0003674,GO:0005576,GO:0009506,GO:0010497,GO:0046739,	-	AT1G04520
MIN01G0547	28PAW@1|root,2QTTN@2759|Eukaryota,37QWP@33090|Viridiplantae,3GAFJ@35493|Streptophyta,3HU6V@3699|Brassicales	TPR_8	tr|A0A397XQC1|A0A397XQC1_BRACM	-	XP_013666473.1	GO:0005576,GO:0005634,GO:0006396,GO:0009637,GO:0010629,GO:0044248,GO:1901575,	-	AT1G04530
MIN01G0548	KOG1075@1|root,KOG1075@2759|Eukaryota	-	tr|A0A6D2KTZ4|A0A6D2KTZ4_9BRAS	sp|O48706|SPZ3_ARATH	CAA7055588.1	GO:0005576,GO:0005615	-	AT2G26390
MIN01G0549	COG4826@1|root,KOG2392@2759|Eukaryota,37ITN@33090|Viridiplantae,3GFCA@35493|Streptophyta,3HR1Y@3699|Brassicales	Serpin	tr|A0A565BUQ0|A0A565BUQ0_9BRAS	sp|Q9SIR9|SPZ10_ARATH	VVB05102.1	GO:0005576,GO:0005615	K05579,K13963	AT2G25240
MIN01G0550	COG4826@1|root,KOG2392@2759|Eukaryota,37ITN@33090|Viridiplantae,3GFCA@35493|Streptophyta,3HR1Y@3699|Brassicales	Serpin	tr|A0A565BUN5|A0A565BUN5_9BRAS	sp|Q9SIR9|SPZ10_ARATH	VVB05097.1	GO:0005576,GO:0005615	K05579,K13963	AT2G25240
MIN01G0551	28J6U@1|root,2QRJ2@2759|Eukaryota,37HVD@33090|Viridiplantae,3G76J@35493|Streptophyta,3HVR1@3699|Brassicales	C2	tr|A0A565AM69|A0A565AM69_9BRAS	-	VVA89953.1	GO:0003674,GO:0005575,GO:0006952,GO:0030154	-	AT1G04540
MIN01G0552	COG0515@1|root,2QQCZ@2759|Eukaryota,37PZK@33090|Viridiplantae,3GA01@35493|Streptophyta,3HZIY@3699|Brassicales	LRR_8,Malectin_like,Pkinase,Pkinase_Tyr	tr|A0A0D3DYK1|A0A0D3DYK1_BRAOL	sp|C0LGD9|Y1756_ARATH	XP_023645282.1	GO:0004674,GO:0005515,GO:0005575,GO:0006468,GO:0006875,GO:0015698,GO:0016301,GO:0016310,GO:0031668,	K04733	AT1G07560
MIN01G0553	28JYJ@1|root,2R8MA@2759|Eukaryota,37MX5@33090|Viridiplantae,3GHF2@35493|Streptophyta,3HUMC@3699|Brassicales	AUX_IAA	tr|A0A087HKZ2|A0A087HKZ2_ARAAL	sp|Q38830|IAA12_ARATH	KFK42794.1	GO:0000976,GO:0003700,GO:0005515,GO:0005634,GO:0006355,GO:0009733,GO:0009880,GO:0010051,GO:0042802,GO:0045892,GO:0048364,	K14484	AT1G04550
MIN01G0554	COG2036@1|root,KOG1745@2759|Eukaryota,37TVG@33090|Viridiplantae,3GI0A@35493|Streptophyta,3M2K7@4447|Liliopsida,3IH2G@38820|Poales	Histone	tr|A0A0E0L7C3|A0A0E0L7C3_ORYPU	sp|P59169|H33_ARATH	XP_024005718.1	GO:0000786,GO:0003677,GO:0005634,GO:0005886,GO:0006996,GO:0030527,GO:0033993,GO:0046982	K11253	AT4G40030
MIN01G0555	2BE6N@1|root,2S143@2759|Eukaryota,37VTM@33090|Viridiplantae,3GJNJ@35493|Streptophyta,3HV21@3699|Brassicales	-	tr|R0I4I1|R0I4I1_9BRAS	-	XP_006304286.1	GO:0003674,GO:0005739,GO:0008150,	-	AT1G04555
MIN01G0556	COG1199@1|root,KOG1132@2759|Eukaryota,37JR1@33090|Viridiplantae,3G8F1@35493|Streptophyta,3HPIR@3699|Brassicales	DEAD_2,Helicase_C_2	tr|A0A178WI34|A0A178WI34_ARATH	sp|F4HQE2|RTEL1_ARATH	CAA0226267.1	GO:0003678,GO:0005634,GO:0005739,GO:0006139,GO:0006289,GO:0016818,GO:1990918,	K15362	AT1G20720
MIN01G0557	COG0507@1|root,KOG0987@2759|Eukaryota,37Q72@33090|Viridiplantae,3GCCF@35493|Streptophyta,3HWI1@3699|Brassicales	Helitron_like_N,Herpes_Helicase,PIF1	tr|A0A6D2HC38|A0A6D2HC38_9BRAS	sp|Q9CAP3|FB89_ARATH	XP_010489664.1	GO:0003674,GO:0005576,GO:0008150,	K15255	AT1G77650
MIN01G0558	29T1F@1|root,2RXK5@2759|Eukaryota,37TUH@33090|Viridiplantae,3GIC9@35493|Streptophyta,3HTTC@3699|Brassicales	AWPM-19	tr|V4KYK3|V4KYK3_EUTSA	sp|Q6L4D2|PM19L_ORYSJ	XP_006418116.1	GO:0003674,GO:0005576,GO:0008150,	-	AT1G04560
MIN01G0559	2BXCW@1|root,2QSTI@2759|Eukaryota,37IK0@33090|Viridiplantae,3G98I@35493|Streptophyta,3HS6Z@3699|Brassicales	BT1	tr|R0I3L0|R0I3L0_9BRAS	sp|F4I5Q2|FBT8_ARATH	XP_006303956.1	GO:0003674,GO:0005575,GO:0009414,GO:0009651,GO:0009737,GO:0009892,GO:0010114,	-	AT1G04570
MIN01G0560	COG4631@1|root,KOG0430@2759|Eukaryota,37N1E@33090|Viridiplantae,3GFV1@35493|Streptophyta,3HXVX@3699|Brassicales	Ald_Xan_dh_C,Ald_Xan_dh_C2,CO_deh_flav_C,FAD_binding_5,Fer2,Fer2_2	tr|A0A565AM87|A0A565AM87_9BRAS	sp|Q7G191|ALDO4_ARATH	XP_010483972.1	GO:0004031,GO:0005506,GO:0005634,GO:0005829,GO:0009414,GO:0016491,GO:0018479,GO:0018488,GO:0019760,GO:0042542,GO:0050302,GO:0071949,GO:0110096,	K22417	AT1G04580
MIN01G0561	2CMBR@1|root,2QPWW@2759|Eukaryota,37MHS@33090|Viridiplantae,3GGEB@35493|Streptophyta,3HUUG@3699|Brassicales	-	tr|A0A087HKZ7|A0A087HKZ7_ARAAL	sp|Q2V3H0|PP322_ARATH	KFK42799.1	GO:0003674,GO:0009507,GO:0009892,	-	AT1G04590
MIN01G0562	COG5022@1|root,KOG0160@2759|Eukaryota,3884X@33090|Viridiplantae,3GW8A@35493|Streptophyta,3HYX0@3699|Brassicales	DIL,IQ,Myosin_N,Myosin_head	tr|D7KE56|D7KE56_ARALL	sp|F4I5Q6|MYO7_ARATH	EFH65775.1	GO:0000146,GO:0003774,GO:0005737,GO:0007015,GO:0015629,GO:0030048,GO:0030050,GO:0031982,GO:0051015,	K10357	AT1G04600
MIN01G0563	COG4886@1|root,KOG0619@2759|Eukaryota	Retrotrans_gag,zf-CCHC	tr|A0A6D2KUU3|A0A6D2KUU3_9BRAS	-	CAA7058263.1	-	-	-
MIN01G0564	2B53S@1|root,2RXHQ@2759|Eukaryota,37U5Z@33090|Viridiplantae,3GI2X@35493|Streptophyta,3HTZ1@3699|Brassicales	DUF679	tr|A0A565BB47|A0A565BB47_9BRAS	sp|Q9LVF1|DMP2_ARATH	VVA98858.1	GO:0003674,GO:0005783,GO:0009705,GO:0009838,GO:0010256,	-	AT3G21550
MIN01G0565	COG2072@1|root,KOG1399@2759|Eukaryota,37NQK@33090|Viridiplantae,3GGVD@35493|Streptophyta,3HR75@3699|Brassicales	FMO-like,K_oxygenase,Pyr_redox_3	tr|V4L2F6|V4L2F6_EUTSA	sp|O23024|YUC3_ARATH	XP_006418109.1	GO:0004497,GO:0004499,GO:0005634,GO:0009723,GO:0009851,GO:0050660,GO:0050661,GO:0103075	K11816	AT1G04610
MIN01G0566	COG1035@1|root,2QR65@2759|Eukaryota,37K6P@33090|Viridiplantae,3GAIA@35493|Streptophyta,3HPDU@3699|Brassicales	FrhB_FdhB_C,FrhB_FdhB_N	tr|A0A087HL01|A0A087HL01_ARAAL	sp|Q8GS60|HCAR_ARATH	KFK42803.1	GO:0005576,GO:0009507,GO:0015994,GO:0033354,GO:0052592,GO:0090415	K18010	AT1G04620
MIN01G0567	KOG3300@1|root,KOG3300@2759|Eukaryota,37TQA@33090|Viridiplantae,3GI2M@35493|Streptophyta,3HTRH@3699|Brassicales	GRIM-19	tr|V4KFA8|V4KFA8_EUTSA	sp|O49313|NDADB_ARATH	XP_006418107.1	GO:0005739,GO:0005747,GO:0005783,GO:0009853,GO:0031966,GO:0045271	K11353	AT2G33220
MIN01G0568	COG1369@1|root,KOG4639@2759|Eukaryota,37U47@33090|Viridiplantae,3GI0R@35493|Streptophyta,3HU7U@3699|Brassicales	RNase_P_Rpp14	tr|R0IDL5|R0IDL5_9BRAS	sp|Q6AWV1|POP5_ARATH	XP_020867467.1	GO:0000172,GO:0000325,GO:0001682,GO:0004526,GO:0005515,GO:0005634,GO:0005655,GO:0006364,GO:0008033,GO:0009793,GO:0033204,	K03537	AT1G04635
MIN01G0569	COG0321@1|root,KOG0325@2759|Eukaryota,37I4U@33090|Viridiplantae,3GD2J@35493|Streptophyta,3HY65@3699|Brassicales	BPL_LplA_LipB	tr|A0A178WI01|A0A178WI01_ARATH	sp|Q9SXP7|LIP2M_ARATH	NP_001030961.1	GO:0000172,GO:0005576,GO:0005655,GO:0005737,GO:0005739,GO:0006364,GO:0008033,GO:0009106,GO:0009249,GO:0017118,GO:0033819,	K23735	AT1G04640
MIN01G0570	KOG1075@1|root,KOG1075@2759|Eukaryota	RVT_3	tr|A0A3P6C7R9|A0A3P6C7R9_BRACM	-	XP_013589715.1	-	-	AT4G09490
MIN01G0571	2AI81@1|root,2RZ47@2759|Eukaryota,37UR1@33090|Viridiplantae,3GIM2@35493|Streptophyta,3HUEC@3699|Brassicales	-	tr|A0A6D2JW59|A0A6D2JW59_9BRAS	-	CAA7044508.1	GO:0003674,GO:0009507,GO:0048316,	-	AT5G52930
MIN01G0572	2AI81@1|root,2RZ47@2759|Eukaryota,37UR1@33090|Viridiplantae,3GIM2@35493|Streptophyta,3HUEC@3699|Brassicales	-	tr|A0A6D2JS11|A0A6D2JS11_9BRAS	-	XP_010444978.1	GO:0003674,GO:0009507,GO:0048316,	-	AT5G52930
MIN01G0573	2B53S@1|root,2RXHQ@2759|Eukaryota,37U5Z@33090|Viridiplantae,3GI2X@35493|Streptophyta,3HTZ1@3699|Brassicales	DUF679	tr|A0A565BB47|A0A565BB47_9BRAS	sp|Q9LVF1|DMP2_ARATH	VVA98858.1	GO:0003674,GO:0005783,GO:0009705,GO:0009838,GO:0010256,	-	AT3G21550
MIN01G0574	28J9B@1|root,2QRN1@2759|Eukaryota,37QJ8@33090|Viridiplantae,3GA89@35493|Streptophyta,3HQ1U@3699|Brassicales	DUF4487	tr|A0A7G2DQL7|A0A7G2DQL7_ARATH	-	XP_020870628.1	GO:0005515,GO:0005575,GO:0043621,GO:0045128	-	AT1G04650
MIN01G0575	KOG1947@1|root,KOG1947@2759|Eukaryota,37MPT@33090|Viridiplantae,3GAM6@35493|Streptophyta,3HWQG@3699|Brassicales	F-box,F-box-like,LRR_6	tr|A0A565AKP1|A0A565AKP1_9BRAS	sp|Q9M096|FBL19_ARATH	VVA89981.1	GO:0003674,GO:0005737,GO:0006511,GO:0019005,GO:0031146,	K10268	AT4G30640
MIN01G0576	KOG1947@1|root,KOG1947@2759|Eukaryota,37MPT@33090|Viridiplantae,3GAM6@35493|Streptophyta,3HWQG@3699|Brassicales	F-box,F-box-like,LRR_6	tr|V4LK96|V4LK96_EUTSA	sp|Q9M096|FBL19_ARATH	XP_006401419.1	GO:0003674,GO:0005737,GO:0006511,GO:0019005,GO:0031146,	K10268	AT4G30640
MIN01G0577	2CMPM@1|root,2QR80@2759|Eukaryota,388Y2@33090|Viridiplantae,3GXR0@35493|Streptophyta,3I1VY@3699|Brassicales	GH3	tr|A0A1J3EBL1|A0A1J3EBL1_NOCCA	sp|Q9LYU4|GH312_ARATH	CAA7024315.1	GO:0005737,GO:0006082,GO:0009416,GO:0016881	K14487	AT1G48660
MIN01G0578	KOG1947@1|root,KOG1947@2759|Eukaryota,37MPT@33090|Viridiplantae,3GAM6@35493|Streptophyta,3HWQG@3699|Brassicales	F-box,F-box-like,LRR_6	tr|A0A3P6FLD2|A0A3P6FLD2_BRAOL	sp|Q9M096|FBL19_ARATH	VDD48424.1	GO:0003674,GO:0005737,GO:0006511,GO:0019005,GO:0031146,	K10268	AT4G30640
MIN01G0579	KOG1947@1|root,KOG1947@2759|Eukaryota,37MPT@33090|Viridiplantae,3GAM6@35493|Streptophyta,3HWQG@3699|Brassicales	F-box,F-box-like,LRR_6	tr|A0A1J3JSR9|A0A1J3JSR9_NOCCA	sp|Q9M096|FBL19_ARATH	XP_024011800.1	GO:0003674,GO:0005737,GO:0006511,GO:0019005,GO:0031146,	K10268	AT4G30640
MIN01G0580	COG2801@1|root,KOG0017@2759|Eukaryota,38220@33090|Viridiplantae,3GPPE@35493|Streptophyta	RVT_2,gag_pre-integrs,rve	tr|A0A5N5FQC6|A0A5N5FQC6_9ROSA	sp|P92519|M810_ARATH	KAB2605107.1	-	-	ATMG00810
MIN01G0581	2D55C@1|root,2S545@2759|Eukaryota,37VWI@33090|Viridiplantae,3GJMT@35493|Streptophyta,3I0UY@3699|Brassicales	-	tr|A0A6J0MHY8|A0A6J0MHY8_RAPSA	-	XP_018471126.1	-	-	AT1G04660
MIN01G0582	2E6AM@1|root,2SD17@2759|Eukaryota,37XHD@33090|Viridiplantae,3GMP3@35493|Streptophyta,3HV88@3699|Brassicales	-	tr|V4KFA6|V4KFA6_EUTSA	-	XP_006418102.1	GO:0003674,GO:0005575,GO:0008150,	-	AT1G04670
MIN01G0583	COG3866@1|root,2QQ5F@2759|Eukaryota,37HIU@33090|Viridiplantae,3G7PT@35493|Streptophyta,3HR4Z@3699|Brassicales	Pec_lyase_C	tr|A0A397Y866|A0A397Y866_BRACM	-	RID49008.1	GO:0005575,GO:0016020	K01728	-
MIN01G0584	KOG1075@1|root,KOG1075@2759|Eukaryota,37TIF@33090|Viridiplantae,3G9IZ@35493|Streptophyta	DUF4283,RVT_1,RVT_3,zf-CCHC_4,zf-RVT	tr|A0A1J3FMQ9|A0A1J3FMQ9_NOCCA	-	XP_020888529.1	GO:0003676,GO:0004523,GO:0009507,	-	AT4G29090
MIN01G0585	KOG1075@1|root,KOG1075@2759|Eukaryota,37TIF@33090|Viridiplantae,3G9IZ@35493|Streptophyta	DUF4283,RVT_1,RVT_3,zf-CCHC_4,zf-RVT	tr|A0A6D2LAL0|A0A6D2LAL0_9BRAS	-	XP_013668513.1	-	-	-
MIN01G0586	COG0667@1|root,KOG1575@2759|Eukaryota,37KG8@33090|Viridiplantae,3G8DZ@35493|Streptophyta,3HPFB@3699|Brassicales	Aldo_ket_red	tr|V4KYI7|V4KYI7_EUTSA	sp|O23016|KCAB_ARATH	XP_006418101.1	GO:0000910,GO:0005576,GO:0005737,GO:0005829,GO:0005886,GO:0009506,GO:0010035,GO:0030163,GO:0040007,GO:0044248,GO:1901135,	-	AT1G04690
MIN01G0587	COG0515@1|root,KOG0192@2759|Eukaryota,37HID@33090|Viridiplantae,3G7DX@35493|Streptophyta,3HQUJ@3699|Brassicales	PB1,Pkinase_Tyr	tr|A0A565AKQ2|A0A565AKQ2_9BRAS	sp|Q9FPR3|EDR1_ARATH	XP_020867116.1	GO:0004672,GO:0004712,GO:0005634,GO:0005737,GO:0006468,GO:0007165	-	AT1G04700
MIN01G0588	COG1084@1|root,KOG1490@2759|Eukaryota,37J09@33090|Viridiplantae,3GA59@35493|Streptophyta,3HS6V@3699|Brassicales	MMR_HSR1,NOG1,NOGCT	tr|A0A6J0JQ55|A0A6J0JQ55_RAPSA	sp|Q9C6I8|NOG1_ARATH	XP_018437802.1	GO:0003723,GO:0003729,GO:0003924,GO:0005634,GO:0005730,GO:0042273	K06943	AT1G50920
MIN01G0589	COG0373@1|root,2QQ1H@2759|Eukaryota,37HHJ@33090|Viridiplantae,3G9FS@35493|Streptophyta,3HT1N@3699|Brassicales	GlutR_N,GlutR_dimer,Shikimate_DH	tr|A0A0D3C9J8|A0A0D3C9J8_BRAOL	sp|P49294|HEM12_ARATH	KAF3606426.1	GO:0006779,GO:0006782,GO:0006783,GO:0006979,GO:0008883,GO:0009507,GO:0009536,GO:0015995,GO:0033014,GO:0050661	K02492	AT1G09940
MIN01G0590	COG0183@1|root,KOG1389@2759|Eukaryota,37NKG@33090|Viridiplantae,3GB8R@35493|Streptophyta,3HMEP@3699|Brassicales	Thiolase_C,Thiolase_N	tr|A0A178W7T5|A0A178W7T5_ARATH	sp|Q8LF48|THIK1_ARATH	XP_020867120.1	GO:0000325,GO:0003988,GO:0005515,GO:0005777,GO:0006635,GO:0009507,GO:0010124,	K07513	AT1G04710
MIN01G0591	KOG1969@1|root,KOG1969@2759|Eukaryota,37KA9@33090|Viridiplantae,3GEPE@35493|Streptophyta,3HVUX@3699|Brassicales	AAA	tr|A0A178WFM0|A0A178WFM0_ARATH	sp|Q6NU40|CTF18_XENLA	NP_171966.2	GO:0005524,GO:0005634,GO:0005657,GO:0007062,GO:0016887,	K11269	AT1G04730
MIN01G0592	COG5143@1|root,KOG0859@2759|Eukaryota,37IQZ@33090|Viridiplantae,3GAY2@35493|Streptophyta,3HW2Z@3699|Brassicales	Longin,Synaptobrevin	tr|A0A6J0NQF8|A0A6J0NQF8_RAPSA	sp|Q9ZTW3|VA721_ARATH	XP_018486715.1	GO:0005515,GO:0005768,GO:0005886,GO:0009504,GO:0009506,GO:0009920,GO:0016192,GO:0034976,GO:0072659,	K08511	AT1G04750
MIN01G0593	2CMAJ@1|root,2QPT4@2759|Eukaryota,37PPF@33090|Viridiplantae,3GDJ2@35493|Streptophyta,3HP7H@3699|Brassicales	SCAI	tr|A0A1J3CBG2|A0A1J3CBG2_NOCCA	-	XP_019089669.1	-	-	-
MIN01G0594	KOG1075@1|root,KOG1075@2759|Eukaryota,37Q53@33090|Viridiplantae,3GHAQ@35493|Streptophyta	DUF4283,RVT_1,RVT_3,zf-RVT	tr|A0A6D2KPX3|A0A6D2KPX3_9BRAS	sp|P93295|M310_ARATH	CAA7055148.1	GO:0003674,GO:0005739,GO:0008150,	-	ATMG00310
MIN01G0595	KOG1075@1|root,KOG1075@2759|Eukaryota	DUF4283,Exo_endo_phos_2,RVT_1,zf-CCHC_4	tr|A0A7G2F5W4|A0A7G2F5W4_ARATH	-	CAA7050642.1	GO:0003674,GO:0005575,GO:0008150,	-	AT3G31430
MIN01G0596	COG5143@1|root,KOG0859@2759|Eukaryota,37IQZ@33090|Viridiplantae,3GAY2@35493|Streptophyta,3HW2Z@3699|Brassicales	Longin,Synaptobrevin	tr|A0A087HL09|A0A087HL09_ARAAL	sp|Q9MAS5|VA726_ARATH	KFK42811.1	GO:0005768,GO:0005886,GO:0016192,	K08511	AT1G04760
MIN01G0597	28KBX@1|root,2QSSW@2759|Eukaryota,37HNM@33090|Viridiplantae,3G8K0@35493|Streptophyta,3HR97@3699|Brassicales	TPR_1,TPR_2,TPR_8	tr|A0A178WHH9|A0A178WHH9_ARATH	sp|Q8L730|SDI2_ARATH	NP_171969.2	GO:0009658,GO:0010438,GO:0010439,	-	AT1G04770
MIN01G0598	COG0451@1|root,KOG1502@2759|Eukaryota,37KA3@33090|Viridiplantae,3GDKR@35493|Streptophyta	3Beta_HSD,Epimerase,NAD_binding_10	-	-	-	-	K09753	-
MIN01G0599	KOG0522@1|root,KOG0522@2759|Eukaryota,37PEP@33090|Viridiplantae,3GBCU@35493|Streptophyta,3HS6E@3699|Brassicales	Ank_2,Ank_5,GPCR_chapero_1	tr|A0A178WJQ3|A0A178WJQ3_ARATH	sp|Q9LSY9|U71B1_ARATH	NP_563716.3	GO:0003674,GO:0005634,GO:0005737,GO:0009414,GO:0009966,GO:0019752,GO:0033993,GO:0048522,GO:0097305,GO:1901701	K21437	AT1G04780
MIN01G0600	2ESYM@1|root,2SVE3@2759|Eukaryota	Transposase_24	tr|A0A178UHA9|A0A178UHA9_ARATH	sp|Q9XEC1|Y4443_ARATH	XP_010415371.1	-	-	-
MIN01G0601	KOG2390@1|root,KOG2390@2759|Eukaryota,37P0P@33090|Viridiplantae,3G7V2@35493|Streptophyta,3HNQJ@3699|Brassicales	BSD,Rab3-GTPase_cat	tr|M4F3A0|M4F3A0_BRARP	-	KAF3535635.1	-	K18270	-
MIN01G0602	COG0515@1|root,2QPUR@2759|Eukaryota,37JPK@33090|Viridiplantae,3G7U2@35493|Streptophyta,3HPC7@3699|Brassicales	LRRNT_2,LRR_1,LRR_4,LRR_8,Pkinase,Pkinase_Tyr	tr|A0A3P6AI02|A0A3P6AI02_BRAOL	sp|Q9SJQ1|PXC1_ARATH	XP_013630630.1	GO:0004672,GO:0005886,GO:0006468,GO:0009834,GO:0016301,	-	AT2G36570
MIN01G0603	-	-	tr|A0A6J0L2A4|A0A6J0L2A4_RAPSA	sp|Q9M8Y9|KTI7_ARATH	XP_018454003.1	-	-	AT3G04330
MIN01G0604	COG2801@1|root,KOG0017@2759|Eukaryota,38A0D@33090|Viridiplantae,3GW7H@35493|Streptophyta,3I0KZ@3699|Brassicales	-	tr|A0A1J3DQ82|A0A1J3DQ82_NOCCA	sp|P0CV72|RL161_PLAVT	CAA7042495.1	GO:0003674,GO:0005575,GO:0008150,	-	ATMG00810
MIN01G0605	COG0515@1|root,KOG1187@2759|Eukaryota,37IK1@33090|Viridiplantae,3G8DU@35493|Streptophyta,4JG4N@91835|fabids	Pkinase,Pkinase_Tyr	tr|A0A060CHE5|A0A060CHE5_9BACT	sp|Q0WNE5|KTI6_ARATH	XP_018454003.1	-	K04733	AT3G04320
MIN01G0606	KOG2190@1|root,KOG2190@2759|Eukaryota	KH_1	tr|D7L0H1|D7L0H1_ARALL	sp|Q9LP59|FBK20_ARATH	EFH60636.1	GO:0003674,GO:0005575,GO:0008150,	-	AT3G23680
MIN01G0607	KOG1075@1|root,KOG1075@2759|Eukaryota	RVT_1,zf-RVT	tr|A0A6D2K3M1|A0A6D2K3M1_9BRAS	sp|Q9LRZ2|FB147_ARATH	CAA7048764.1	GO:0003674,GO:0005576,GO:0005634,GO:0008150	-	AT3G24255
MIN01G0608	KOG0800@1|root,KOG0800@2759|Eukaryota,37IKX@33090|Viridiplantae,3GGWM@35493|Streptophyta,3HQ5C@3699|Brassicales	zf-RING_2	tr|D7KE78|D7KE78_ARALL	-	XP_020868343.1	GO:0005737,GO:0006511,GO:0061630,	-	AT1G04790
MIN01G0609	2BMHN@1|root,2S1KZ@2759|Eukaryota,37YSW@33090|Viridiplantae,3GJJF@35493|Streptophyta,3HVR9@3699|Brassicales	-	tr|A0A087HL15|A0A087HL15_ARAAL	-	KFK42817.1	GO:0001101,GO:0008150,GO:0009719,GO:0009725,GO:0009737,GO:0009751,GO:0010033,GO:0014070,GO:0033993,GO:0042221,GO:0042493,GO:0046677,GO:0050896,GO:0097305,GO:1901700	-	AT1G04800
MIN01G0610	KOG1075@1|root,KOG1075@2759|Eukaryota	-	tr|A0A6D2JK79|A0A6D2JK79_9BRAS	-	CAA7040352.1	GO:0003676,GO:0004523,GO:0009507,	-	AT4G29090
MIN01G0611	KOG1075@1|root,KOG1075@2759|Eukaryota	-	tr|O22148|O22148_ARATH	-	AAB82639.1	-	-	-
MIN01G0612	KOG1075@1|root,KOG1075@2759|Eukaryota	-	tr|A0A6D2HL91|A0A6D2HL91_9BRAS	-	XP_013731539.1	-	-	-
MIN01G0613	KOG1075@1|root,KOG1075@2759|Eukaryota	RVT_3,zf-RVT	tr|A0A3P6EXW4|A0A3P6EXW4_BRAOL	-	VDD40921.1	-	-	AT2G34320
MIN01G0614	KOG1075@1|root,KOG1075@2759|Eukaryota	-	tr|A0A3P6D2L4|A0A3P6D2L4_BRAOL	-	XP_020891791.1	-	-	AT5G33330
MIN01G0615	COG0265@1|root,KOG1320@2759|Eukaryota,37RXY@33090|Viridiplantae,3GFNX@35493|Streptophyta	PDZ_2,Trypsin_2	tr|D7KP91|D7KP91_ARALL	-	XP_002889947.1	-	K08669	-
MIN01G0616	COG5116@1|root,KOG2062@2759|Eukaryota,37SBQ@33090|Viridiplantae,3G944@35493|Streptophyta,3HMJR@3699|Brassicales	PC_rep	tr|D7KE80|D7KE80_ARALL	sp|Q9MAT0|PSD1B_ARATH	XP_010484287.1	GO:0000502,GO:0005576,GO:0005634,GO:0006511,GO:0008540,GO:0009507,GO:0030163,GO:0030234,GO:0034515,GO:0042176,GO:0043161,	K03032	AT1G04810
MIN01G0617	COG0009@1|root,KOG3051@2759|Eukaryota,37NBX@33090|Viridiplantae,3GAUJ@35493|Streptophyta,3HQ4J@3699|Brassicales	Sua5_yciO_yrdC	tr|A0A565CSP7|A0A565CSP7_9BRAS	sp|Q0VC80|YRDC_BOVIN	XP_010443860.1	GO:0000049,GO:0003725,GO:0005737,GO:0006450,GO:0009507,GO:0016779	-	AT5G60590
MIN01G0618	KOG1075@1|root,KOG1075@2759|Eukaryota	Exo_endo_phos_2,RVT_1,RVT_3,zf-RVT	tr|A0A397L3F3|A0A397L3F3_BRACM	-	XP_022563888.1	GO:0003676,GO:0004523,GO:0005575,GO:0008150	K12492	AT3G09510
MIN01G0619	COG5210@1|root,KOG4567@2759|Eukaryota,37IC9@33090|Viridiplantae,3GBC1@35493|Streptophyta	RabGAP-TBC	tr|A0A654EHH3|A0A654EHH3_ARATH	sp|Q9NVG8|TBC13_HUMAN	VYS45021.1	GO:0005096,GO:0005737,GO:0006886,GO:0090630	-	AT1G04830
MIN01G0620	COG5210@1|root,KOG4567@2759|Eukaryota,37IC9@33090|Viridiplantae,3GBC1@35493|Streptophyta,3HY9M@3699|Brassicales	RabGAP-TBC	tr|A0A1J3K3M2|A0A1J3K3M2_NOCCA	sp|Q9NVG8|TBC13_HUMAN	XP_006418091.1	GO:0005096,GO:0005737,GO:0006886,GO:0090630	K24796	AT1G04830
MIN01G0621	KOG4197@1|root,KOG4197@2759|Eukaryota,37R5X@33090|Viridiplantae,3GCS2@35493|Streptophyta,3HVE3@3699|Brassicales	DYW_deaminase,PPR,PPR_2	tr|A0A565AKT1|A0A565AKT1_9BRAS	sp|Q9MAT2|PPR10_ARATH	VVA90007.1	GO:0003723,GO:0005739,GO:0008270,GO:0009451,GO:0043231,	-	AT1G04840
MIN01G0622	KOG2699@1|root,KOG2699@2759|Eukaryota,37HQ9@33090|Viridiplantae,3GF2S@35493|Streptophyta,3HR74@3699|Brassicales	PUB,UBA	tr|A0A565AKS7|A0A565AKS7_9BRAS	-	VVA90010.1	GO:0005576,GO:0005737,GO:0008150,	K24348	AT1G04850
MIN01G0623	KOG2896@1|root,KOG2896@2759|Eukaryota,37KIH@33090|Viridiplantae,3G99E@35493|Streptophyta,3HPE9@3699|Brassicales	Atg14	tr|A0A087HL21|A0A087HL21_ARAAL	-	KFK42823.1	GO:0005515,GO:0005737,GO:0005768,GO:0005770,GO:0005771,GO:0005829,GO:0005942,GO:0006623,GO:0036313,GO:0043548,GO:0071985,GO:1905394,GO:1990019,GO:2000012	K21249	AT2G32760
MIN01G0624	COG5560@1|root,KOG1873@2759|Eukaryota,37MAY@33090|Viridiplantae,3G74P@35493|Streptophyta,3HR6S@3699|Brassicales	UCH,zf-UBP	tr|A0A565ALX0|A0A565ALX0_9BRAS	sp|Q8W4N3|UBP2_ARATH	XP_010475153.1	GO:0000502,GO:0004197,GO:0004843,GO:0005634,GO:0005829,GO:0006511,GO:0008270,GO:0016579	K11844	AT1G04860
MIN01G0625	COG5648@1|root,KOG2744@1|root,KOG0381@2759|Eukaryota,KOG2744@2759|Eukaryota,37SW8@33090|Viridiplantae,3GGSF@35493|Streptophyta,3HRK3@3699|Brassicales	ARID,HMG_box	tr|A0A565AMD1|A0A565AMD1_9BRAS	sp|Q9MAT6|HMG15_ARATH	XP_006418086.2	GO:0000400,GO:0000976,GO:0003700,GO:0005634,GO:0006355,GO:0008134,GO:0009846,GO:0009860,GO:0019760,GO:0090406	-	AT1G04880
MIN01G0626	29IAN@1|root,2RRHW@2759|Eukaryota,388XG@33090|Viridiplantae,3GXQ8@35493|Streptophyta,3I10H@3699|Brassicales	-	tr|Q5Q0J0|Q5Q0J0_ARATH	-	XP_020866476.1	GO:0003674,GO:0005634,GO:0019827,GO:0043412	-	AT1G03710
MIN01G0627	COG4870@1|root,KOG1543@2759|Eukaryota	Granulin,Inhibitor_I29,Kringle,Peptidase_C1	tr|D7KCH8|D7KCH8_ARALL	sp|P00786|CATH_RAT	EFH68435.1	GO:0005575,GO:0006508,GO:0008234,GO:0048507	K01363,K01365,K01366,K01371,K11446,K16290,K16292	AT1G03720
MIN01G0628	COG4870@1|root,KOG1543@2759|Eukaryota	Granulin,Inhibitor_I29,Kringle,Peptidase_C1	tr|D7KCH8|D7KCH8_ARALL	-	XP_020866875.1	GO:0005575,GO:0006508,GO:0008234,GO:0048507	K01363,K01365,K01366,K01371,K11446,K16290,K16292	AT1G03720
MIN01G0629	29IAN@1|root,2RRHW@2759|Eukaryota,388XG@33090|Viridiplantae,3GXQ8@35493|Streptophyta,3I10H@3699|Brassicales	-	tr|A0A397XJ66|A0A397XJ66_BRACM	-	XP_020869168.1	GO:0003674,GO:0005634,GO:0019827,GO:0043412	-	AT1G03710
MIN01G0630	290ZK@1|root,2R7V5@2759|Eukaryota,38AFZ@33090|Viridiplantae,3GW7X@35493|Streptophyta,3HXJU@3699|Brassicales	F-box	tr|D7M0Z5|D7M0Z5_ARALL	sp|Q9LIR3|FB181_ARATH	XP_002872649.1	GO:0004842,GO:0005575,GO:0031146,	-	AT3G23950
MIN01G0631	2CNDX@1|root,2QVIB@2759|Eukaryota,37I07@33090|Viridiplantae,3G9DQ@35493|Streptophyta,3HVAJ@3699|Brassicales	Zein-binding	tr|A0A565ANA8|A0A565ANA8_9BRAS	-	VVA90014.1	GO:0003674,GO:0005737,GO:0008150,	-	AT1G04890
MIN01G0632	COG0515@1|root,2RMXX@2759|Eukaryota,37NC8@33090|Viridiplantae	EGF_CA,GUB_WAK_bind,Pkinase,Pkinase_Tyr,WAK	tr|M4DFT8|M4DFT8_BRARP	sp|Q8VYA3|WAKLJ_ARATH	XP_033138191.1	GO:0004383,GO:0005509,GO:0005576,GO:0005886,GO:0006468,GO:0006952,GO:0007166,GO:0009617,GO:0009620,GO:0009751,GO:0016301,GO:0030247	-	AT1G79680
MIN01G0633	COG0028@1|root,KOG4166@2759|Eukaryota,37P7Q@33090|Viridiplantae,3GCIZ@35493|Streptophyta,3KWIQ@4447|Liliopsida,3I95Q@38820|Poales	TPP_enzyme_C,TPP_enzyme_M,TPP_enzyme_N	tr|Q8LPP6|Q8LPP6_AMAPO	sp|P0DP89|ILVGP_ECOLI	AAM21966.1	-	K01652	-
MIN01G0634	COG0515@1|root,2QQPF@2759|Eukaryota,37R7I@33090|Viridiplantae,3GB3T@35493|Streptophyta	EGF_CA,GUB_WAK_bind,Pkinase,Pkinase_Tyr,WAK	tr|A0A6N2M6I6|A0A6N2M6I6_SALVM	sp|Q9C9L5|WAKLH_ARATH	KAF2608540.1	GO:0005509,GO:0005576,GO:0005886,GO:0006468,GO:0007166,GO:0016301,GO:0030247,	-	AT1G69730
MIN01G0635	2CMRH@1|root,2QRKD@2759|Eukaryota,37HTZ@33090|Viridiplantae,3G86H@35493|Streptophyta,3HQT6@3699|Brassicales	Methyltransf_28	tr|A0A087HL36|A0A087HL36_ARAAL	-	KFK42838.1	GO:0005739,GO:0008150,GO:0035243,	-	AT1G04900
MIN01G0636	COG1019@1|root,KOG3351@2759|Eukaryota,37U57@33090|Viridiplantae,3GI2C@35493|Streptophyta	CTP_transf_like	tr|V4M6K4|V4M6K4_EUTSA	sp|Q9ZPV8|COAD_ARATH	XP_006409174.1	GO:0004140,GO:0004595,GO:0005737,GO:0006629,GO:0006970,GO:0009651,GO:0015937,GO:0019915,GO:0080020,	K02201	AT2G18250
MIN01G0637	COG2939@1|root,KOG1282@2759|Eukaryota,37QTA@33090|Viridiplantae,3GBT8@35493|Streptophyta,3HPHZ@3699|Brassicales	Peptidase_S10	tr|A0A3P6EQF4|A0A3P6EQF4_BRAOL	sp|O04084|SCP31_ARATH	CDY19338.1	GO:0004185,GO:0005576,GO:0009888,	K16297	AT1G11080
MIN01G0638	290ZK@1|root,2R7V5@2759|Eukaryota,38AFZ@33090|Viridiplantae,3GW7X@35493|Streptophyta,3HXJU@3699|Brassicales	F-box	tr|D7M0Z5|D7M0Z5_ARALL	sp|Q9LIR3|FB181_ARATH	XP_010438256.1	GO:0004842,GO:0005575,GO:0031146,	-	AT3G23950
MIN01G0639	COG1035@1|root,2QR65@2759|Eukaryota,37K6P@33090|Viridiplantae,3GAIA@35493|Streptophyta,3HPDU@3699|Brassicales	FrhB_FdhB_C,FrhB_FdhB_N	tr|A0A087HL01|A0A087HL01_ARAAL	sp|Q8GS60|HCAR_ARATH	KFK42803.1	GO:0005576,GO:0009507,GO:0015994,GO:0033354,GO:0052592,GO:0090415	K18010	AT1G04620
MIN01G0640	29CIJ@1|root,2RJNC@2759|Eukaryota,37THD@33090|Viridiplantae,3GEBB@35493|Streptophyta,3HZE1@3699|Brassicales	DBD_Tnp_Mut,MULE,Plant_all_beta,SWIM	tr|A0A6J0KLM2|A0A6J0KLM2_RAPSA	-	XP_013672834.1	-	-	-
MIN01G0641	2CMDV@1|root,2QQ2D@2759|Eukaryota,381U2@33090|Viridiplantae,3GX4D@35493|Streptophyta	-	tr|A0A5S9TQY7|A0A5S9TQY7_ARATH	sp|Q1PEB4|Y4498_ARATH	XP_024008731.1	GO:0005737,GO:0009416,GO:0009658,GO:0009707	-	AT1G11070
MIN01G0642	KOG2152@1|root,KOG2152@2759|Eukaryota,37HMF@33090|Viridiplantae,3GGIV@35493|Streptophyta,3HPBE@3699|Brassicales	WAPL	tr|A0A6D2HX29|A0A6D2HX29_9BRAS	sp|F4I7C7|WAPL1_ARATH	XP_010458484.1	GO:0000070,GO:0003674,GO:0005739,GO:0009793,GO:0010789,GO:0045132,GO:0045144,GO:0060623,GO:0071922,GO:0090306,GO:1990571,	K25163	AT1G11060
MIN01G0643	-	-	tr|A0A1J3EH56|A0A1J3EH56_NOCCA	-	XP_013617596.1	-	-	-
MIN01G0644	COG0515@1|root,KOG1187@2759|Eukaryota,37K1S@33090|Viridiplantae,3G7RV@35493|Streptophyta,3HQSI@3699|Brassicales	Pkinase,Pkinase_Tyr	tr|A0A565APT8|A0A565APT8_9BRAS	sp|O04086|Y1105_ARATH	VVA90913.1	GO:0004674,GO:0004714,GO:0005886,GO:0006979,GO:0009414,GO:0009507,GO:0009611,GO:0009737,GO:0009753,GO:0009755,GO:0009863,GO:0010200,GO:0016301,GO:0016310,GO:0019760,GO:0031347,GO:0042430,GO:0042742,GO:0050832,	-	AT1G11050
MIN01G0645	COG0484@1|root,KOG0714@2759|Eukaryota,37N5R@33090|Viridiplantae,3GDAB@35493|Streptophyta,3HR11@3699|Brassicales	DnaJ_C	tr|V4KWM0|V4KWM0_EUTSA	-	XP_013617205.1	GO:0005829,GO:0009507,GO:0051082,GO:0051085,GO:0051087,	K09519	AT1G11040
MIN01G0646	COG5183@1|root,KOG1609@2759|Eukaryota,37PYG@33090|Viridiplantae,3GX7A@35493|Streptophyta,3HN6C@3699|Brassicales	RINGv	tr|D7KLL6|D7KLL6_ARALL	-	XP_002889844.1	GO:0005737,GO:0008270,GO:0009894,GO:0010243,GO:0023052,GO:0030163	-	AT1G11020
MIN01G0647	28I9N@1|root,2QQK2@2759|Eukaryota,37S3Z@33090|Viridiplantae,3G8XM@35493|Streptophyta,3HYEM@3699|Brassicales	Mlo	tr|E4MXQ3|E4MXQ3_EUTHA	sp|O23693|MLO4_ARATH	XP_006417398.1	GO:0005739,GO:0016049,GO:0048364,GO:0060560,GO:0071669,GO:0098542	K08472	AT1G11000
MIN01G0648	KOG2568@1|root,KOG2568@2759|Eukaryota,37HZU@33090|Viridiplantae,3G99J@35493|Streptophyta,3HQW3@3699|Brassicales	Lung_7-TM_R	tr|R0GH80|R0GH80_9BRAS	-	XP_006302148.1	GO:0003674,GO:0005794,GO:0006810,GO:0016020	-	AT1G61670
MIN01G0649	KOG3150@1|root,KOG3150@2759|Eukaryota,37Q4P@33090|Viridiplantae,3G8HH@35493|Streptophyta,3HR6V@3699|Brassicales	DUF778	tr|A0A1J3DTC9|A0A1J3DTC9_NOCCA	sp|Q9SD42|RTH_ARATH	CAA7019364.1	GO:0005515,GO:0005783,GO:0005794,GO:0009723,GO:0010104,GO:0023056	K20726	AT3G51040
MIN01G0650	KOG2568@1|root,KOG2568@2759|Eukaryota,37HZU@33090|Viridiplantae,3G99J@35493|Streptophyta,3HQW3@3699|Brassicales	Lung_7-TM_R	tr|A0A6D2HYF3|A0A6D2HYF3_9BRAS	-	CAA7020788.1	GO:0000325,GO:0005794,GO:0006810,GO:0009506,GO:0009507,GO:0016020	-	AT1G10980
MIN01G0651	KOG1558@1|root,KOG1558@2759|Eukaryota,37QKB@33090|Viridiplantae,3G9RN@35493|Streptophyta,3HRXE@3699|Brassicales	Zip	tr|V4L0C3|V4L0C3_EUTSA	sp|O04089|ZIP4_ARATH	XP_006417399.1	GO:0005375,GO:0005385,GO:0005515,GO:0005886,GO:0009507,GO:0016020,GO:0071577,	K14709	AT1G10970
MIN01G0652	KOG1075@1|root,KOG1075@2759|Eukaryota,37TIF@33090|Viridiplantae,3G9IZ@35493|Streptophyta	DUF4283,RVT_1,RVT_3,zf-CCHC_4,zf-RVT	tr|A0A1J3G0X8|A0A1J3G0X8_NOCCA	-	CAA7061809.1	GO:0003676,GO:0004523,GO:0009507,	-	AT4G29090
MIN01G0653	KOG1075@1|root,KOG1075@2759|Eukaryota	RVT_1,zf-RVT	tr|A0A6D2KPD0|A0A6D2KPD0_9BRAS	-	XP_013607484.1	-	-	-
MIN01G0654	KOG1075@1|root,KOG1075@2759|Eukaryota	DUF4283,Exo_endo_phos_2,RVT_1,zf-CCHC_4	tr|A0A398A819|A0A398A819_BRACM	-	XP_024015913.1	GO:0003674,GO:0005634,GO:0008150,	-	AT5G36228
MIN01G0655	COG0633@1|root,2S1GZ@2759|Eukaryota,37VM8@33090|Viridiplantae,3GYZ7@35493|Streptophyta,3I22H@3699|Brassicales	Fer2	tr|A0A6D2HZB7|A0A6D2HZB7_9BRAS	sp|O04090|FER1_ARATH	CAA7020786.1	GO:0009055,GO:0009507,GO:0009570,	K02639	AT1G10960
MIN01G0656	KOG1278@1|root,KOG1277@2759|Eukaryota,37QY7@33090|Viridiplantae,3GBC8@35493|Streptophyta,3HVMC@3699|Brassicales	EMP70	tr|V4KWM4|V4KWM4_EUTSA	sp|Q940G0|TMN1_ARATH	XP_006417401.1	GO:0000137,GO:0005576,GO:0005768,GO:0005794,GO:0005797,GO:0005801,GO:0005802,GO:0016020,GO:0045489,GO:0072657	K17087	AT1G10950
MIN01G0657	COG0514@1|root,KOG0351@2759|Eukaryota,37NQ4@33090|Viridiplantae,3GBMR@35493|Streptophyta,3HPTT@3699|Brassicales	DEAD,HRDC,Helicase_C,RQC,RecQ_Zn_bind	tr|D7KLK9|D7KLK9_ARALL	sp|Q8L840|RQL4A_ARATH	XP_020866950.1	GO:0000723,GO:0000724,GO:0003676,GO:0005634,GO:0005694,GO:0005737,GO:0006268,GO:0006281,GO:0006310,GO:0006974,GO:0009378,GO:0009506,GO:0032508,GO:0043138,GO:0051276,GO:0070417,GO:0071215,	K10901	AT1G10930
MIN01G0658	KOG4658@1|root,KOG4658@2759|Eukaryota,37SST@33090|Viridiplantae,3GEUD@35493|Streptophyta,3HWHA@3699|Brassicales	NB-ARC	tr|R0GKP8|R0GKP8_9BRAS	sp|Q8W4J9|RPP8_ARATH	XP_019089600.1	GO:0000166,GO:0002230,GO:0002239,GO:0005515,GO:0005886,GO:0006952,GO:0009416,GO:0009536,GO:0009611,GO:0009626,GO:0009637,GO:0009646,GO:0009751,GO:0043531,GO:0051607,GO:0051707,GO:0071446,	-	AT5G43470
MIN01G0659	KOG4197@1|root,KOG4197@2759|Eukaryota,37PN4@33090|Viridiplantae,3GEYB@35493|Streptophyta,3HU95@3699|Brassicales	PPR,PPR_2	tr|A0A397YV70|A0A397YV70_BRACM	sp|Q0WVV0|PPR31_ARATH	RID57357.1	GO:0003729,GO:0005515,GO:0005739,GO:0009507,GO:0009658,GO:1900865	K17710	AT1G10910
MIN01G0660	COG5253@1|root,KOG0229@2759|Eukaryota,37MD9@33090|Viridiplantae,3GG28@35493|Streptophyta,3HVM1@3699|Brassicales	MORN,PIP5K	tr|V4KWM9|V4KWM9_EUTSA	-	XP_024008999.1	GO:0005575,GO:0005623,GO:0005886,GO:0016020,GO:0044464,GO:0071944	K00889	-
MIN01G0661	2BZMG@1|root,2QPR5@2759|Eukaryota,37M89@33090|Viridiplantae,3GG2Z@35493|Streptophyta,3HZ0U@3699|Brassicales	ARGLU	tr|A0A6J0JBI6|A0A6J0JBI6_RAPSA	sp|P0CB26|Y1089_ARATH	XP_024009003.1	GO:0003674,GO:0005634,GO:0005654,GO:0005739,GO:0005886,GO:0008150	K13173	AT1G10890
MIN01G0662	COG0143@1|root,KOG1247@2759|Eukaryota,KOG2241@2759|Eukaryota,37SYT@33090|Viridiplantae,3G9MH@35493|Streptophyta,3HT32@3699|Brassicales	tRNA-synt_1g,tRNA_bind	tr|R0GGY3|R0GGY3_9BRAS	sp|Q9SVN5|SYMC_ARATH	XP_010495831.1	GO:0004825,GO:0005737,GO:0005829,GO:0006431,GO:0017101,	K01874	AT4G13780
MIN01G0663	28PPX@1|root,2QWC4@2759|Eukaryota,37MBG@33090|Viridiplantae,3GA2F@35493|Streptophyta,3HZT4@3699|Brassicales	Branch	tr|Q0WR07|Q0WR07_ARATH	sp|Q65XS5|BC10_ORYSJ	NP_001318976.1	GO:0005739,GO:0009651,GO:0016757,	-	AT1G10880
MIN01G0664	28PPX@1|root,2QWC4@2759|Eukaryota,37MBG@33090|Viridiplantae,3GA2F@35493|Streptophyta	Branch	tr|A0A6J0JMM8|A0A6J0JMM8_RAPSA	-	XP_018436271.1	-	-	-
MIN01G0665	-	-	tr|A0A0D3C967|A0A0D3C967_BRAOL	-	-	-	-	-
MIN01G0666	2CE0D@1|root,2SBQ4@2759|Eukaryota,37WZT@33090|Viridiplantae,3GMCS@35493|Streptophyta	-	tr|A0A0D3C967|A0A0D3C967_BRAOL	-	XP_022576350.1	-	-	-
MIN01G0667	2CPIF@1|root,2R1T4@2759|Eukaryota,383GX@33090|Viridiplantae,3GX19@35493|Streptophyta,3I1HQ@3699|Brassicales	-	tr|A0A1J3GWF6|A0A1J3GWF6_NOCCA	-	XP_018436272.1	GO:0005739,GO:0009651,GO:0016757,	-	AT1G10880
MIN01G0668	KOG1075@1|root,KOG1075@2759|Eukaryota	-	tr|A0A6D2J334|A0A6D2J334_9BRAS	-	CAA7031764.1	GO:0003674,GO:0005576,GO:0005634,GO:0008150	-	AT3G24255
MIN01G0669	28PPX@1|root,2QWC4@2759|Eukaryota,37MBG@33090|Viridiplantae,3GA2F@35493|Streptophyta	Branch	tr|A0A1J3GWF6|A0A1J3GWF6_NOCCA	-	XP_033133576.1	GO:0005739,GO:0009651,GO:0016757,	-	AT1G10880
MIN01G0670	KOG1075@1|root,KOG1075@2759|Eukaryota	-	tr|A0A6D2J334|A0A6D2J334_9BRAS	-	CAA7031764.1	GO:0003674,GO:0005576,GO:0005634,GO:0008150	-	AT3G24255
MIN01G0671	2CPIF@1|root,2R1T4@2759|Eukaryota,383GX@33090|Viridiplantae,3GX19@35493|Streptophyta,3I1HQ@3699|Brassicales	-	tr|A0A1J3GWF6|A0A1J3GWF6_NOCCA	-	XP_033133576.1	GO:0005739,GO:0009651,GO:0016757,	-	AT1G10880
MIN01G0672	KOG2434@1|root,KOG2434@2759|Eukaryota,37QQU@33090|Viridiplantae,3GG87@35493|Streptophyta,3HW37@3699|Brassicales	RRN3	tr|A0A078JWA5|A0A078JWA5_BRANA	-	XP_013702971.2	-	K15216	-
MIN01G0673	KOG1075@1|root,KOG1075@2759|Eukaryota	RVT_1,zf-RVT	tr|A0A6D2HYA3|A0A6D2HYA3_9BRAS	-	XP_033136094.1	-	-	-
MIN01G0674	2CPIF@1|root,2R1T4@2759|Eukaryota,383GX@33090|Viridiplantae,3GX19@35493|Streptophyta,3I1HQ@3699|Brassicales	-	tr|A0A1J3GWF6|A0A1J3GWF6_NOCCA	-	XP_033133576.1	GO:0005739,GO:0009651,GO:0016757,	-	AT1G10880
MIN01G0675	2CPIF@1|root,2R1T4@2759|Eukaryota,383GX@33090|Viridiplantae,3GX19@35493|Streptophyta,3I1HQ@3699|Brassicales	-	tr|A0A1J3GWF6|A0A1J3GWF6_NOCCA	-	XP_033133576.1	GO:0005739,GO:0009651,GO:0016757,	-	AT1G10880
MIN01G0676	COG3175@1|root,KOG2540@2759|Eukaryota,37K4J@33090|Viridiplantae,3GBDR@35493|Streptophyta,3HZBB@3699|Brassicales	CtaG_Cox11	tr|A0A1J3I0P1|A0A1J3I0P1_NOCCA	sp|Q8GWR0|COX11_ARATH	VVA89723.1	GO:0005507,GO:0005739,GO:0008150,GO:0009507,GO:0009846,GO:0010101,GO:0031304,GO:0032592,GO:0042803,GO:1904960	K02258	AT1G02410
MIN01G0677	2BYKQ@1|root,2QQ4A@2759|Eukaryota,37KIT@33090|Viridiplantae,3GCHI@35493|Streptophyta,3HXGA@3699|Brassicales	Cupin_1	tr|R0IN30|R0IN30_9BRAS	sp|Q9FZ27|GL22_ARATH	XP_010480887.1	GO:0005576,GO:0009506,GO:0010497,GO:0030145,GO:2000280,	-	AT1G02335
MIN01G0678	COG5347@1|root,KOG0521@2759|Eukaryota,37MIK@33090|Viridiplantae,3GCAB@35493|Streptophyta,3HWDI@3699|Brassicales	Ank,Ank_2,Ank_3,Ank_5,ArfGap,BAR_3,PH	tr|A0A565ANC6|A0A565ANC6_9BRAS	sp|Q9SMX5|AGD4_ARATH	VVA90896.1	GO:0005634,GO:0005737,GO:0009793,GO:0009908,GO:0048589,	K12489	AT1G10870
MIN01G0679	COG0515@1|root,2QTF1@2759|Eukaryota,37T30@33090|Viridiplantae,3GDNG@35493|Streptophyta,3HS1D@3699|Brassicales	LRRNT_2,LRR_1,LRR_8,Pkinase	tr|V4L7L7|V4L7L7_EUTSA	sp|Q84MA9|Y1063_ARATH	XP_006417410.1	GO:0004672,GO:0005524,GO:0006468,GO:0019752,GO:0044085,GO:0071554	-	AT1G10850
MIN01G0680	COG1404@1|root,2QRA7@2759|Eukaryota,37PHN@33090|Viridiplantae,3G8AA@35493|Streptophyta,3HYB3@3699|Brassicales	Inhibitor_I9,Peptidase_S8	tr|V4LRM5|V4LRM5_EUTSA	sp|Q9FIM6|SBT48_ARATH	ESQ42488.1	GO:0004252,GO:0005576	-	AT5G58830
MIN01G0681	KOG1560@1|root,KOG1560@2759|Eukaryota,37N7K@33090|Viridiplantae,3GE6C@35493|Streptophyta,3HQ7X@3699|Brassicales	JAB	tr|V4KWN4|V4KWN4_EUTSA	sp|Q9C5Z2|EIF3H_ARATH	XP_010458448.1	GO:0003729,GO:0003743,GO:0005515,GO:0005576,GO:0005634,GO:0005852,GO:0008237,GO:0009733,GO:0009737,GO:0009744,GO:0009749,GO:0016282,GO:0034286,GO:0042788,GO:0045948,	K03247	AT1G10840
MIN01G0682	COG4094@1|root,2QSJ3@2759|Eukaryota,37HNP@33090|Viridiplantae,3G8DF@35493|Streptophyta,3HYPD@3699|Brassicales	NnrU	tr|A0A6D2I6G3|A0A6D2I6G3_9BRAS	sp|Q9SAC0|ZCIS_ARATH	CAA7020772.1	GO:0009507,GO:0016120,GO:0090471,	K15744	AT1G10830
MIN01G0683	COG0028@1|root,KOG4166@2759|Eukaryota,37P7Q@33090|Viridiplantae,3GCIZ@35493|Streptophyta,3KWIQ@4447|Liliopsida,3I95Q@38820|Poales	TPP_enzyme_C,TPP_enzyme_M,TPP_enzyme_N	tr|V5UNM1|V5UNM1_IPOPC	-	AHB79101.1	-	K01652	-
MIN01G0684	28JBB@1|root,2QRQ9@2759|Eukaryota,37SQ7@33090|Viridiplantae,3GA29@35493|Streptophyta,3HVDY@3699|Brassicales	DUF3755	tr|A0A178WJ19|A0A178WJ19_ARATH	-	XP_020869790.1	GO:0003674,GO:0005634,GO:0008150,	-	AT1G10820
MIN01G0685	COG0667@1|root,KOG1575@2759|Eukaryota,37HT0@33090|Viridiplantae,3GB6U@35493|Streptophyta,3HWNY@3699|Brassicales	Aldo_ket_red	tr|A0A5S9TSK9|A0A5S9TSK9_ARATH	sp|Q9C5B9|ALKR1_ARATH	XP_010475965.1	GO:0004033,GO:0005737,GO:0008150,	-	AT1G10810
MIN01G0686	COG1643@1|root,KOG0924@2759|Eukaryota,37PQU@33090|Viridiplantae,3G73B@35493|Streptophyta,3HQZA@3699|Brassicales	DEAD,DUF2075,HA2,Helicase_C,OB_NTP_bind	tr|V4LC22|V4LC22_EUTSA	sp|F4K2E9|PRP16_ARATH	XP_006399786.1	GO:0000398,GO:0003723,GO:0003724,GO:0005622,GO:0005634,GO:0005681,GO:0008380,GO:0009793,GO:0010051,GO:0010467,GO:0031053,GO:0031334,GO:0033120,GO:0035194,GO:0048364,GO:0048767,GO:0050832,	K12815	AT5G13010
MIN01G0687	COG0017@1|root,KOG0556@2759|Eukaryota	tRNA-synt_2,tRNA_anti-codon	tr|A0A1J3HIX4|A0A1J3HIX4_NOCCA	-	KAF3599687.1	-	K02357,K22503	-
MIN01G0688	28IAV@1|root,2QQMB@2759|Eukaryota,37N7N@33090|Viridiplantae,3GA2J@35493|Streptophyta,3I297@3699|Brassicales	-	tr|A0A087HML7|A0A087HML7_ARAAL	-	KFK43369.1	GO:0003674,GO:0005575,GO:0008150,	-	AT1G10790
MIN01G0689	28JPS@1|root,2QS32@2759|Eukaryota,37N4J@33090|Viridiplantae,3GCPZ@35493|Streptophyta,3HT5G@3699|Brassicales	F-box-like	tr|A0A565AN73|A0A565AN73_9BRAS	sp|Q9SAC4|FB2_ARATH	XP_020866024.1	GO:0005515,GO:0005634,GO:0009506,GO:0009966,GO:0048522,	-	AT1G10780
MIN01G0690	28UQD@1|root,2R1FC@2759|Eukaryota,3835J@33090|Viridiplantae,3GWNH@35493|Streptophyta,3I088@3699|Brassicales	PMEI	tr|A0A565AQR6|A0A565AQR6_9BRAS	-	VVA90884.1	GO:0009860,GO:0030599,GO:0046910,	-	AT1G10770
MIN01G0691	COG0574@1|root,2QQ6R@2759|Eukaryota,37KSG@33090|Viridiplantae,3GDUC@35493|Streptophyta,3HSJB@3699|Brassicales	PPDK_N	tr|A0A565APQ6|A0A565APQ6_9BRAS	sp|Q9SAC6|GWD1_ARATH	VVA90883.1	GO:0003729,GO:0005515,GO:0005739,GO:0005983,GO:0009507,GO:0009570,GO:0009610,GO:0009631,GO:0009941,GO:0050521,GO:0102216,GO:0102218	K08244	AT1G10760
MIN01G0692	KOG1075@1|root,KOG1075@2759|Eukaryota	RVT_3,zf-RVT	tr|A0A6D2IE60|A0A6D2IE60_9BRAS	-	CAA7028386.1	GO:0003676,GO:0004523,GO:0005575,GO:0008150	-	AT1G10000
MIN01G0693	KOG1075@1|root,KOG1075@2759|Eukaryota	-	tr|A0A6D2J6B1|A0A6D2J6B1_9BRAS	-	XP_010463404.1	-	-	-
MIN01G0694	-	-	tr|V4NC89|V4NC89_EUTSA	-	XP_009129192.2	-	-	-
MIN01G0695	-	-	tr|A0A397YJZ9|A0A397YJZ9_BRACM	-	XP_024013675.1	-	-	-
MIN01G0696	COG1075@1|root,2RZHX@2759|Eukaryota,38A5D@33090|Viridiplantae,3GXQD@35493|Streptophyta,3HN80@3699|Brassicales	-	tr|V4L7N2|V4L7N2_EUTSA	-	XP_006417425.1	GO:0005576,GO:0005811,GO:0009637,GO:0010015,GO:0030154,GO:0048638,GO:0090558,GO:2000241	-	AT1G10740
MIN01G0697	KOG0937@1|root,KOG0937@2759|Eukaryota,37HYS@33090|Viridiplantae,3G7SP@35493|Streptophyta	Adap_comp_sub,Clat_adaptor_s	tr|A0A397Y686|A0A397Y686_BRACM	sp|O22715|AP1M2_ARATH	XP_013716517.1	GO:0005634,GO:0005802,GO:0006886,GO:0006892,GO:0007034,GO:0012510,GO:0016192,GO:0030121,GO:0031410,GO:0035653	K12393	AT1G60780
MIN01G0698	28NEY@1|root,2QRY4@2759|Eukaryota,37P40@33090|Viridiplantae,3GGAA@35493|Streptophyta,3HMXQ@3699|Brassicales	BSD	tr|A0A1J3D2P8|A0A1J3D2P8_NOCCA	-	CAA7020762.1	GO:0003674,GO:0005634,GO:0044255,GO:0098542	-	AT1G10720
MIN01G0699	KOG1075@1|root,KOG1075@2759|Eukaryota	-	tr|A0A6J0NUZ6|A0A6J0NUZ6_RAPSA	-	XP_018487573.1	-	-	-
MIN01G0700	KOG1075@1|root,KOG1075@2759|Eukaryota	Glyco_hydro_10	tr|A0A0D3DY45|A0A0D3DY45_BRAOL	-	XP_013616771.1	-	K10908	-
MIN01G0701	2AAMB@1|root,2RYMD@2759|Eukaryota,37UAY@33090|Viridiplantae,3GFRN@35493|Streptophyta,3HUFG@3699|Brassicales	-	tr|A0A565AN80|A0A565AN80_9BRAS	sp|Q45GQ7|POHS1_ARATH	VVA90877.1	GO:0003674,GO:0005634,GO:0005737,GO:0007129	-	AT1G10710
MIN01G0702	COG0462@1|root,KOG1448@2759|Eukaryota,37M9U@33090|Viridiplantae,3G96U@35493|Streptophyta,3HNMP@3699|Brassicales	Pribosyltran,Pribosyltran_N	tr|R0GXE5|R0GXE5_9BRAS	sp|Q93Z66|KPRS3_ARATH	XP_006307578.2	GO:0000287,GO:0002189,GO:0004749,GO:0005737,GO:0006015,GO:0006164,GO:0009507,	-	AT1G10700
MIN01G0703	2BMPP@1|root,2R1KK@2759|Eukaryota,383AG@33090|Viridiplantae,3GWUG@35493|Streptophyta,3I11R@3699|Brassicales	-	tr|V4L7N7|V4L7N7_EUTSA	sp|Q9SAD3|SMR8_ARATH	XP_020870806.1	GO:0005515,GO:0005634,GO:0019748,GO:0032875,GO:0045839,	-	AT1G10690
MIN01G0704	KOG0800@1|root,KOG0800@2759|Eukaryota,37TKN@33090|Viridiplantae,3GFGC@35493|Streptophyta,3HYHI@3699|Brassicales	zf-RING_2	tr|A0A0D2ZQC4|A0A0D2ZQC4_BRAOL	sp|P0C034|ATL10_ARATH	CDY70578.1	-	K19040	AT1G49220
MIN01G0705	2E774@1|root,2SDUC@2759|Eukaryota,380KJ@33090|Viridiplantae,3GQ4U@35493|Streptophyta	Transposase_24	tr|A0A6D2HDN8|A0A6D2HDN8_9BRAS	-	XP_020867633.1	GO:0003674,GO:0005634,GO:0008150,	-	AT1G40087
MIN01G0706	COG1132@1|root,KOG0055@2759|Eukaryota,37J93@33090|Viridiplantae,3GDPD@35493|Streptophyta,3HR1U@3699|Brassicales	ABC_membrane,ABC_tran	tr|V4KWQ3|V4KWQ3_EUTSA	sp|Q9SGY1|AB10B_ARATH	XP_006417431.1	GO:0005634,GO:0005739,GO:0016021,GO:0042626,GO:0055085,GO:0140359	K05658	AT1G10680
MIN01G0707	COG2801@1|root,KOG0017@2759|Eukaryota,37RKH@33090|Viridiplantae,3GGZK@35493|Streptophyta,3HZ1D@3699|Brassicales	ATHILA,RVT_1,Retrotrans_gag,rve	tr|A0A6D2KFH5|A0A6D2KFH5_9BRAS	sp|P04323|POL3_DROME	XP_019089243.1	-	K03124	-
MIN01G0708	COG2801@1|root,KOG0017@2759|Eukaryota,37RKH@33090|Viridiplantae,3GGZK@35493|Streptophyta	rve	tr|A0A1J3JZF2|A0A1J3JZF2_NOCCA	-	CAA7018813.1	-	-	-
MIN01G0709	COG1132@1|root,KOG0055@2759|Eukaryota,37J93@33090|Viridiplantae,3GDPD@35493|Streptophyta,3HR1U@3699|Brassicales	ABC_membrane,ABC_tran	tr|V4KWQ3|V4KWQ3_EUTSA	sp|Q9SGY1|AB10B_ARATH	XP_006417431.1	GO:0005634,GO:0005739,GO:0016021,GO:0042626,GO:0055085,GO:0140359	K05658	AT1G10680
MIN01G0710	COG0045@1|root,KOG1254@2759|Eukaryota,37IP2@33090|Viridiplantae,3GCZE@35493|Streptophyta	ATP-grasp_2,Citrate_bind	tr|A0A178W4V2|A0A178W4V2_ARATH	sp|Q9SGY2|ACLA1_ARATH	NP_001184954.1	GO:0003878,GO:0005737,GO:0005829,GO:0006085,GO:0006633,GO:0007568,GO:0009911,GO:0010025,GO:0015995,GO:0016117,GO:0019252,GO:0043481,GO:0045793,GO:0045995,GO:0048366,GO:0140615	K01648	AT1G10670
MIN01G0711	28MG6@1|root,2QTZM@2759|Eukaryota,37HWQ@33090|Viridiplantae,3GGUK@35493|Streptophyta,3HWYH@3699|Brassicales	-	tr|R0GMC5|R0GMC5_9BRAS	-	XP_006304028.1	GO:0003674,GO:0006082,GO:0009416,GO:0009860,GO:0016020,GO:0044248,GO:0050793,GO:0051239,GO:1901575,GO:2000241	-	AT1G10660
MIN01G0712	2CIV4@1|root,2S3S9@2759|Eukaryota,37WCV@33090|Viridiplantae,3GK8I@35493|Streptophyta,3I14J@3699|Brassicales	A_thal_3526	tr|D7KLG8|D7KLG8_ARALL	-	XP_010458425.1	GO:0003674,GO:0005739,GO:0006996,GO:0009416,GO:0009888,GO:0009956,GO:0033013,	-	AT1G10657
MIN01G0713	COG2273@1|root,2QQC7@2759|Eukaryota,37K4Z@33090|Viridiplantae,3GA9M@35493|Streptophyta,3HSJ0@3699|Brassicales	Glyco_hydro_16,XET_C	tr|A0A087H361|A0A087H361_ARAAL	sp|Q9SJL9|XTH32_ARATH	KFK36563.1	GO:0004553,GO:0005576,GO:0005975,GO:0009507,GO:0010411,GO:0016762,GO:0016998,GO:0030247,GO:0042546,	K08235	AT2G36870
MIN01G0714	28KBK@1|root,2QSSK@2759|Eukaryota,383W4@33090|Viridiplantae,3GS6I@35493|Streptophyta	DUF1985,Peptidase_C48	tr|A0A3P6GUS1|A0A3P6GUS1_BRAOL	-	XP_033131463.1	GO:0003674,GO:0005634,GO:0008150,	-	AT3G31910
MIN01G0715	KOG1075@1|root,KOG1075@2759|Eukaryota	Glyco_hydro_10	tr|A0A6D2HKE8|A0A6D2HKE8_9BRAS	-	CAA7014090.1	GO:0003676,GO:0004523,GO:0009507,	K10908	AT4G29090
MIN01G0716	28MZB@1|root,2QUI6@2759|Eukaryota	Myb_DNA-bind_3,vWA-TerF-like	tr|A0A565AYC1|A0A565AYC1_9BRAS	-	VVA94408.1	-	-	AT5G36080
MIN01G0717	KOG1100@1|root,KOG1100@2759|Eukaryota,37PMI@33090|Viridiplantae,3G7K2@35493|Streptophyta,3HP6D@3699|Brassicales	zf-C3HC4_3	tr|V4L7P5|V4L7P5_EUTSA	sp|Q9LDD1|BRG3_ARATH	XP_006417440.1	GO:0004842,GO:0005515,GO:0005737,GO:0006952,GO:0009639,GO:0010200,GO:0071478,	K19042	AT1G10650
MIN01G0718	COG0617@1|root,KOG2159@2759|Eukaryota,37S1D@33090|Viridiplantae,3GBE9@35493|Streptophyta,3HSUD@3699|Brassicales	PolyA_pol,PolyA_pol_RNAbd	tr|A0A1J3F891|A0A1J3F891_NOCCA	sp|P21269|CCA1_YEAST	VDC62082.1	GO:0001680,GO:0005739,GO:0006396,GO:0009507,GO:0016779,GO:0052928,GO:0052929,	K00974	AT1G22660
MIN01G0719	-	-	-	-	-	-	-	-
MIN01G0720	KOG1075@1|root,KOG1075@2759|Eukaryota,37TIF@33090|Viridiplantae,3G9IZ@35493|Streptophyta	DUF4283,RVT_1,RVT_3,zf-CCHC_4,zf-RVT	tr|Q9SZ87|Q9SZ87_ARATH	-	XP_013650862.1	GO:0003676,GO:0004523,GO:0009507,	-	AT4G29090
MIN01G0721	COG5434@1|root,2QWCM@2759|Eukaryota,37SD7@33090|Viridiplantae,3GEWR@35493|Streptophyta,3HW03@3699|Brassicales	Glyco_hydro_28	tr|M4DTR9|M4DTR9_BRARP	sp|Q949Z1|PGLR4_ARATH	XP_009148407.1	GO:0004650,GO:0005576,GO:0005975,GO:0006952,GO:0007389,GO:0009892,GO:0030154,GO:0048364,GO:1905392,	K01213	AT1G10640
MIN01G0722	28PIG@1|root,2QW6K@2759|Eukaryota,37ND5@33090|Viridiplantae,3GHQE@35493|Streptophyta	EAR,Jas,NINJA_B	tr|A0A087HGU8|A0A087HGU8_ARAAL	sp|Q9LQ98|AFP1_ARATH	KFK41350.1	GO:0005634,GO:0009737,GO:0009738,GO:0045892	-	AT1G69260
MIN01G0723	-	-	tr|D7KFJ8|D7KFJ8_ARALL	sp|Q75HE5|NAC2_ORYSJ	EFH69883.1	-	-	AT3G17730
MIN01G0724	2EHZF@1|root,2SNHU@2759|Eukaryota,37ZQE@33090|Viridiplantae,3GR9H@35493|Streptophyta,3I053@3699|Brassicales	F-box,FBA_3	tr|A0A1J3IRG2|A0A1J3IRG2_NOCCA	sp|Q9SY20|FB20_ARATH	XP_010463006.1	GO:0003674,GO:0005634,GO:0005737,GO:0008150	-	AT1G30790
MIN01G0725	KOG1075@1|root,KOG1075@2759|Eukaryota	DUF4283,Exo_endo_phos_2,RVT_1,zf-CCHC_4	tr|A0A6J0MMV8|A0A6J0MMV8_RAPSA	-	XP_018473832.1	GO:0003674,GO:0005634,GO:0008150,	-	AT5G36228
MIN01G0726	KOG1075@1|root,KOG1075@2759|Eukaryota	-	tr|A0A6D2JRW3|A0A6D2JRW3_9BRAS	-	CAA7038820.1	-	-	-
MIN01G0727	COG5434@1|root,2QWCM@2759|Eukaryota,37SD7@33090|Viridiplantae,3GEWR@35493|Streptophyta,3HW03@3699|Brassicales	Glyco_hydro_28	tr|A0A1J3FY79|A0A1J3FY79_NOCCA	sp|Q949Z1|PGLR4_ARATH	XP_010491600.1	GO:0004650,GO:0005576,GO:0005975,GO:0006952,GO:0007389,GO:0009892,GO:0030154,GO:0048364,GO:1905392,	K01213	AT1G10640
MIN01G0728	COG0515@1|root,KOG1187@2759|Eukaryota,37R0M@33090|Viridiplantae,3G8VZ@35493|Streptophyta,3HWRX@3699|Brassicales	Pkinase,Pkinase_Tyr	tr|A0A565AN94|A0A565AN94_9BRAS	sp|Q9SGY7|PEK11_ARATH	VVA90866.1	GO:0004674,GO:0005634,GO:0006468,GO:0016310	K04733	AT1G10620
MIN01G0729	2CN21@1|root,2QTEQ@2759|Eukaryota,37T5H@33090|Viridiplantae,3GE38@35493|Streptophyta,3HU4V@3699|Brassicales	HLH,bHLH-MYC_N	tr|R0GTT2|R0GTT2_9BRAS	sp|Q0WNR2|BH090_ARATH	XP_006306313.1	GO:0003700,GO:0005515,GO:0005634,GO:0006355,GO:0009507,GO:0043565,GO:0046983,	-	AT1G10610
MIN01G0730	COG1310@1|root,KOG2880@2759|Eukaryota,37TIV@33090|Viridiplantae,3GG08@35493|Streptophyta,3HS3S@3699|Brassicales	JAB	tr|V4KDJ4|V4KDJ4_EUTSA	sp|Q6NKP9|AMSH2_ARATH	XP_006417447.1	GO:0005634,GO:0005739,GO:0005768,GO:0016020,GO:0061578,GO:0070536,GO:0071108,GO:0140492	K11866	AT1G10600
MIN01G0731	2A1PQ@1|root,2RY17@2759|Eukaryota,37TZN@33090|Viridiplantae,3GHVV@35493|Streptophyta,3HZXS@3699|Brassicales	-	tr|A0A565APN2|A0A565APN2_9BRAS	sp|O49453|Y4844_ARATH	VVA90863.1	GO:0003729,GO:0005576,GO:0005829,GO:0005886,GO:0008150,	K07466	AT1G10590
MIN01G0732	COG2801@1|root,KOG0017@2759|Eukaryota,37THH@33090|Viridiplantae,3GG2K@35493|Streptophyta,44UC5@71274|asterids	RVT_2,Retrotran_gag_2,Retrotran_gag_3,Retrotrans_gag,gag_pre-integrs,rve,zf-CCHC	tr|A0A2P5AAW9|A0A2P5AAW9_PARAD	sp|P0CV72|RL161_PLAVT	PON33692.1	GO:0003674,GO:0005575,GO:0008150,	-	ATMG00810
MIN01G0733	28KBK@1|root,2QSSK@2759|Eukaryota,383W4@33090|Viridiplantae,3GS6I@35493|Streptophyta	DUF1985,NB-ARC,TIR	tr|V4KGX0|V4KGX0_EUTSA	-	ESQ37045.1	-	-	-
MIN01G0734	2D43K@1|root,2STRJ@2759|Eukaryota,381CM@33090|Viridiplantae,3GM92@35493|Streptophyta,3HV2M@3699|Brassicales	HLH	tr|M4EJ32|M4EJ32_BRARP	-	XP_020867234.1	-	-	-
MIN01G0735	KOG0282@1|root,KOG0282@2759|Eukaryota,37IZX@33090|Viridiplantae,3G7NG@35493|Streptophyta,3HREF@3699|Brassicales	WD40	tr|V4KWR8|V4KWR8_EUTSA	sp|O60508|PRP17_HUMAN	XP_006417451.1	GO:0000398,GO:0003729,GO:0005576,GO:0005634,GO:0071013,GO:0080008	K12816	AT1G10580
MIN01G0736	-	-	-	-	-	-	-	-
MIN01G0737	COG5409@1|root,KOG1162@2759|Eukaryota	Ank_2,Ank_4,GDPD,SPX	tr|D7KBG2|D7KBG2_ARALL	-	XP_020870495.1	GO:0003674,GO:0005634,GO:0008150,	K08874,K14430,K18696	AT1G14060
MIN01G0738	COG5409@1|root,KOG1162@2759|Eukaryota	Ank_2,Ank_4,GDPD,SPX	tr|D7KBG2|D7KBG2_ARALL	-	XP_020870495.1	GO:0003674,GO:0005634,GO:0008150,	K08874,K14430,K18696	AT1G14060
MIN01G0739	COG0515@1|root,2RMXX@2759|Eukaryota,37NC8@33090|Viridiplantae	EGF_CA,GUB_WAK_bind,Pkinase,Pkinase_Tyr,WAK	tr|M4DFT8|M4DFT8_BRARP	sp|Q9C9L5|WAKLH_ARATH	XP_033138191.1	GO:0005509,GO:0005576,GO:0005886,GO:0006468,GO:0007166,GO:0016301,GO:0030247,	-	AT1G69730
MIN01G0740	2CMPM@1|root,2QR80@2759|Eukaryota,388Y2@33090|Viridiplantae,3GXR0@35493|Streptophyta,3I1VY@3699|Brassicales	GH3	tr|A0A0D3DY48|A0A0D3DY48_BRAOL	sp|Q9LYU4|GH312_ARATH	XP_013603699.1	GO:0005634,GO:0005737,GO:0016881,GO:0048364	K14487	AT5G51470
MIN01G0741	COG5160@1|root,KOG0779@2759|Eukaryota,37HSJ@33090|Viridiplantae,3GG88@35493|Streptophyta,3HSM4@3699|Brassicales	Peptidase_C48	tr|V4KDJ8|V4KDJ8_EUTSA	sp|Q8RWN0|ULP1C_ARATH	ESQ35805.1	GO:0005634,GO:0009651,GO:0010228,GO:0016926,GO:0070139,	K16287	AT1G10570
MIN01G0742	COG2801@1|root,KOG0017@2759|Eukaryota,37U5S@33090|Viridiplantae,3GICG@35493|Streptophyta,3HX0J@3699|Brassicales	bZIP_1,bZIP_2	tr|V4K6S2|V4K6S2_EUTSA	sp|Q9C7S0|BZP60_ARATH	XP_006395999.1	GO:0003700,GO:0005634,GO:0005789,GO:0006355,GO:0030968,GO:0043565	K21548	AT1G42990
MIN01G0743	COG1697@1|root,KOG2795@2759|Eukaryota,37QGK@33090|Viridiplantae,3G85Y@35493|Streptophyta	TP6A_N	tr|A0A6P5RCI2|A0A6P5RCI2_PRUAV	-	XP_021800639.1	-	K10878	-
MIN01G0744	KOG0167@1|root,KOG0167@2759|Eukaryota,37N73@33090|Viridiplantae,3G7NU@35493|Streptophyta,3HYA1@3699|Brassicales	Arm,U-box	tr|D7KKS9|D7KKS9_ARALL	sp|Q9XIJ5|PUB18_ARATH	XP_020870869.1	GO:0004842,GO:0005515,GO:0005634,GO:0005737,GO:0009787,GO:0010029,GO:0010119,GO:0016567,GO:0061630,	-	AT1G10560
MIN01G0745	COG2273@1|root,2QQMG@2759|Eukaryota,37NI6@33090|Viridiplantae,3GCCD@35493|Streptophyta,3HP6F@3699|Brassicales	Glyco_hydro_16,XET_C	tr|A0A3P6GFG2|A0A3P6GFG2_BRAOL	sp|Q8LC45|XTH33_ARATH	XP_013602447.1	GO:0004553,GO:0005576,GO:0005886,GO:0005887,GO:0009831,GO:0010411,GO:0016762,GO:0030247,GO:0042546,	K08235	AT1G10550
MIN01G0746	COG4638@1|root,2QR6Q@2759|Eukaryota,37ND1@33090|Viridiplantae,3G8FE@35493|Streptophyta,3HQTV@3699|Brassicales	PaO,Rieske	tr|A0A398AM58|A0A398AM58_BRACM	sp|Q8W496|PTC52_ARATH	RID78765.1	GO:0005737,GO:0005829,GO:0006721,GO:0006970,GO:0009266,GO:0009414,GO:0009416,GO:0009507,GO:0009536,GO:0009737,GO:0009941,GO:0010277,GO:0016491,GO:1901575	-	AT4G25650
MIN01G0747	COG2233@1|root,KOG1292@2759|Eukaryota,37NPT@33090|Viridiplantae,3G7TA@35493|Streptophyta	Xan_ur_permease	tr|A0A565AQN7|A0A565AQN7_9BRAS	sp|Q8VZQ5|NAT8_ARATH	VVA90854.1	GO:0005215,GO:0005634,GO:0009506,GO:0022857	K14611	AT1G10540
MIN01G0748	2CXIQ@1|root,2RXVQ@2759|Eukaryota,37TSF@33090|Viridiplantae,3GIBK@35493|Streptophyta,3HUKU@3699|Brassicales	DUF4228	tr|D7KKS4|D7KKS4_ARALL	-	XP_010475920.1	GO:0003674,GO:0005575,GO:0006520,GO:0009414,GO:0009611,GO:0009753,GO:0019748,GO:0046394,GO:0048364,	-	AT1G10530
MIN01G0749	2C0F9@1|root,2S2MJ@2759|Eukaryota,37VRN@33090|Viridiplantae,3GIMF@35493|Streptophyta,3I04M@3699|Brassicales	-	tr|V4KWS2|V4KWS2_EUTSA	sp|Q9XIK0|PRIN2_ARATH	XP_006417456.1	GO:0000427,GO:0003677,GO:0005515,GO:0009642,GO:0010468,GO:0042646	-	AT1G10522
MIN01G0750	COG1796@1|root,KOG2534@2759|Eukaryota,37KPK@33090|Viridiplantae,3GFR8@35493|Streptophyta,3HTPU@3699|Brassicales	BRCT,DNA_pol_B_palm,DNA_pol_B_thumb,DNA_pol_lambd_f,HHH_8,LIM	tr|R0GTX0|R0GTX0_9BRAS	sp|Q9FNY4|DPOLL_ARATH	EOA39382.1	GO:0003887,GO:0005515,GO:0005634,GO:0006289,GO:0006302,GO:0006303,GO:0010224,	K03512	AT1G10520
MIN01G0751	KOG4308@1|root,KOG4308@2759|Eukaryota,37HVF@33090|Viridiplantae,3G9SB@35493|Streptophyta,3HZV3@3699|Brassicales	LRR_6	tr|Q93ZV8|Q93ZV8_ARATH	-	NP_563871.1	GO:0003674,GO:0005576,GO:0009507,GO:0009793,GO:0009941,	K22614	AT1G10510
MIN01G0752	COG0316@1|root,KOG1120@2759|Eukaryota,37TVN@33090|Viridiplantae,3GHWZ@35493|Streptophyta,3HU1K@3699|Brassicales	Fe-S_biosyn	tr|E4MXL6|E4MXL6_EUTHA	sp|Q9XIK3|ISCAP_ARATH	XP_024008160.1	GO:0009507,GO:0009570,GO:0016226,GO:0030674	K22063	AT1G10500
MIN01G0753	COG1444@1|root,KOG2036@2759|Eukaryota,37P7K@33090|Viridiplantae,3G84Q@35493|Streptophyta,3HS4A@3699|Brassicales	DUF1726,GNAT_acetyltr_2,Helicase_RecD,tRNA_bind_2	tr|V4KWS6|V4KWS6_EUTSA	sp|Q9XIK4|NT101_ARATH	XP_006417461.1	GO:0000049,GO:0005634,GO:0005730,GO:1904812,GO:1990883,	K14521	AT1G10490
MIN01G0754	COG4886@1|root,2SUNR@2759|Eukaryota	LRR_3,NB-ARC,TIR	tr|A0A0D3CTA3|A0A0D3CTA3_BRAOL	sp|Q9CAK1|RLM1B_ARATH	XP_019057480.1	GO:0007165,GO:0009507,GO:0043531,	-	AT5G17970
MIN01G0755	KOG0568@1|root,KOG0568@2759|Eukaryota,37T5A@33090|Viridiplantae,3G78I@35493|Streptophyta,3HQJJ@3699|Brassicales	PPR,PPR_2,Ribosomal_L15e	tr|D7LWR3|D7LWR3_ARALL	-	XP_020876514.1	GO:0005739,GO:0006970,GO:0009507,GO:0015391	K03457	AT5G03560
MIN01G0756	28J9H@1|root,2QRN8@2759|Eukaryota,37SJR@33090|Viridiplantae,3G7GZ@35493|Streptophyta,3HPF7@3699|Brassicales	DUF1664	tr|A0A5S9W0E6|A0A5S9W0E6_ARATH	-	CAA0245511.1	GO:0003674,GO:0005575,GO:0007568,GO:0032787,GO:0044248,GO:0044255,GO:1901575,GO:1901701	-	AT1G27000
MIN01G0757	2C40P@1|root,2R7FT@2759|Eukaryota,387UQ@33090|Viridiplantae,3GRJ5@35493|Streptophyta,3HV4T@3699|Brassicales	zf-C2H2_6	tr|A0A6D2I1D6|A0A6D2I1D6_9BRAS	sp|Q39264|ZFP5_ARATH	CAA7020731.1	GO:0000976,GO:0003700,GO:0005515,GO:0005634,GO:0006355,GO:0009736,GO:0009740,GO:0010026,GO:0010090,GO:0048510,GO:0048766,GO:0048767	-	AT1G10480
MIN01G0758	COG5641@1|root,KOG1601@2759|Eukaryota,37TVR@33090|Viridiplantae,3GAFH@35493|Streptophyta,3HRR9@3699|Brassicales	Response_reg	tr|A0A6D2HX15|A0A6D2HX15_9BRAS	sp|O82798|ARR4_ARATH	CAA7020730.1	GO:0000156,GO:0004674,GO:0005515,GO:0005634,GO:0005737,GO:0006355,GO:0007623,GO:0009735,GO:0009736,GO:0009793,GO:0010017,GO:0010114,GO:0042752,GO:0046777	K14492	AT1G10470
MIN01G0759	2BYKQ@1|root,2QQ4A@2759|Eukaryota,37TE3@33090|Viridiplantae,3G8S4@35493|Streptophyta,3HTPC@3699|Brassicales	Cupin_1	tr|A0A565AN22|A0A565AN22_9BRAS	sp|P92998|GL11_ARATH	VVA90835.1	GO:0005576,GO:0030145,GO:2000652,	-	AT1G10460
MIN01G0760	COG5602@1|root,KOG4204@2759|Eukaryota,37NWC@33090|Viridiplantae,3G9Z6@35493|Streptophyta,3HVUB@3699|Brassicales	PAH,Sin3_corepress,Sin3a_C	tr|A0A565AQL6|A0A565AQL6_9BRAS	sp|Q9XIK6|SNL6_ARATH	VVA90834.1	GO:0000118,GO:0000122,GO:0000785,GO:0003714,GO:0005634,GO:0016575,GO:0016580,	K11644	AT1G10450
MIN01G0761	KOG1075@1|root,KOG1075@2759|Eukaryota	RVT_1	tr|A0A6J0MNJ7|A0A6J0MNJ7_RAPSA	-	XP_018474062.1	-	-	-
MIN01G0762	COG0639@1|root,KOG0371@2759|Eukaryota,37JWZ@33090|Viridiplantae,3G904@35493|Streptophyta,3HYYB@3699|Brassicales	Metallophos	tr|A0A087HMI4|A0A087HMI4_ARAAL	sp|Q07098|PP2A2_ARATH	KFK43336.1	GO:0000278,GO:0004722,GO:0005515,GO:0005634,GO:0005737,GO:0005777,GO:0005829,GO:0005886,GO:0006470,GO:0009788,GO:0009903,GO:0017018,GO:0032000,	K04382	AT1G10430
MIN01G0763	COG0474@1|root,KOG0206@2759|Eukaryota,37IA9@33090|Viridiplantae,3G86W@35493|Streptophyta,3HVBC@3699|Brassicales	Cation_ATPase,E1-E2_ATPase,PhoLip_ATPase_C,PhoLip_ATPase_N	tr|V4KWT0|V4KWT0_EUTSA	sp|Q9XIE6|ALA3_ARATH	XP_006417466.1	GO:0000287,GO:0002237,GO:0002238,GO:0005515,GO:0005634,GO:0005768,GO:0005783,GO:0005794,GO:0005802,GO:0005886,GO:0006893,GO:0008104,GO:0015247,GO:0015662,GO:0016192,GO:0016887,GO:0031982,GO:0042742,GO:0045332,GO:0048194,GO:0048364,GO:0048367,GO:0050832,GO:0055037,GO:0090404,GO:0140326,GO:1901703,	K14802	AT1G59820
MIN01G0764	2CMWP@1|root,2QSEM@2759|Eukaryota,37J4H@33090|Viridiplantae,3GBH0@35493|Streptophyta,3HSPD@3699|Brassicales	HLH	tr|V4KDL1|V4KDL1_EUTSA	sp|Q0JXE7|BPE_ARATH	XP_006417467.1	GO:0003700,GO:0005634,GO:0006355,GO:0046983,GO:0048446,	-	AT1G59640
MIN01G0765	KOG1075@1|root,KOG1075@2759|Eukaryota	DUF4283,zf-CCHC_4	tr|A0A6J0JJR8|A0A6J0JJR8_RAPSA	-	XP_024004809.1	-	-	AT2G41590
MIN01G0766	28HRQ@1|root,2QQ30@2759|Eukaryota,37M5S@33090|Viridiplantae,3GG1Z@35493|Streptophyta,3HTQ9@3699|Brassicales	-	tr|A0A0D3C919|A0A0D3C919_BRAOL	-	XP_020866023.1	GO:0003674,GO:0005737,GO:0009507,GO:0009620,GO:0042742,	-	AT1G10417
MIN01G0767	28MXX@1|root,2QUGE@2759|Eukaryota,37MTR@33090|Viridiplantae,3G73N@35493|Streptophyta,3HRC9@3699|Brassicales	DUF1336	tr|A0A087HMH9|A0A087HMH9_ARAAL	-	KFK43331.1	GO:0003674,GO:0005634,GO:0006631,GO:0006970,GO:0009414,GO:0009737,GO:0009753,GO:0030163,GO:0042742,GO:0044248,GO:0071482,	-	AT1G10410
MIN01G0768	KOG0845@1|root,KOG0845@2759|Eukaryota,37P9N@33090|Viridiplantae,3GEMW@35493|Streptophyta,3HTF1@3699|Brassicales	Nucleoporin2	tr|V4KWT4|V4KWT4_EUTSA	sp|Q8RY25|NU98A_ARATH	XP_010491057.1	GO:0000973,GO:0005515,GO:0005634,GO:0005635,GO:0005737,GO:0006405,GO:0006406,GO:0006606,GO:0017056,GO:0031965,GO:0044614,GO:0048573,GO:1902446,	K14297	AT1G10390
MIN01G0769	KOG2215@1|root,KOG2215@2759|Eukaryota,37T2E@33090|Viridiplantae,3GGKN@35493|Streptophyta,3HQVA@3699|Brassicales	Exo84_C,Vps51	tr|A0A565AMS4|A0A565AMS4_9BRAS	sp|F4I4B6|EX84A_ARATH	VVA90717.1	GO:0000145,GO:0003674,GO:0006893,GO:0008104	K19986	AT1G10385
MIN01G0770	28IEV@1|root,2QQRK@2759|Eukaryota,37STB@33090|Viridiplantae,3GC9B@35493|Streptophyta,3HQ7V@3699|Brassicales	GUB_WAK_bind,WAK_assoc	tr|A0A1J3DSI8|A0A1J3DSI8_NOCCA	-	XP_010458384.1	GO:0005576,GO:0009416,GO:0030247,GO:0071669	-	AT1G10380
MIN01G0771	28KBK@1|root,2QSSK@2759|Eukaryota,383W4@33090|Viridiplantae,3GS6I@35493|Streptophyta	DUF1985,Peptidase_C48	tr|A0A1J3FBC1|A0A1J3FBC1_NOCCA	-	XP_033131463.1	GO:0003674,GO:0005634,GO:0008150,	-	AT3G31910
MIN01G0772	KOG0406@1|root,KOG0406@2759|Eukaryota,37P8V@33090|Viridiplantae,3GBW7@35493|Streptophyta,3HW22@3699|Brassicales	GST_C,GST_C_2,GST_N,GST_N_3	tr|D7KKP8|D7KKP8_ARALL	sp|Q9FUS8|GSTUH_ARATH	XP_010475898.1	GO:0004364,GO:0005737,GO:0006749,GO:0009407,GO:0009507,GO:0009651,GO:0009704,GO:0048527,GO:0060416,GO:0080148	K00799	AT1G10370
MIN01G0773	KOG0406@1|root,KOG0406@2759|Eukaryota,37P8V@33090|Viridiplantae,3GBW7@35493|Streptophyta,3HW22@3699|Brassicales	GST_C,GST_C_2,GST_N,GST_N_3	tr|A0A565AP95|A0A565AP95_9BRAS	sp|Q9FUS8|GSTUH_ARATH	VVA90713.1	GO:0004364,GO:0005737,GO:0006749,GO:0009407,GO:0009507,GO:0009651,GO:0009704,GO:0048527,GO:0060416,GO:0080148	K00799	AT1G10370
MIN01G0774	KOG0406@1|root,KOG0406@2759|Eukaryota,37P8V@33090|Viridiplantae,3GBW7@35493|Streptophyta,3HW22@3699|Brassicales	GST_C,GST_C_2,GST_N,GST_N_3	tr|A0A087HMH2|A0A087HMH2_ARAAL	sp|Q9FUS9|GSTUI_ARATH	KFK43324.1	GO:0004364,GO:0005737,GO:0006749,GO:0009407	K00799	AT1G10360
MIN01G0775	COG0484@1|root,KOG0714@2759|Eukaryota,37NEN@33090|Viridiplantae,3GFMT@35493|Streptophyta,3HVHM@3699|Brassicales	DnaJ,DnaJ_C	tr|D7KKP6|D7KKP6_ARALL	sp|P25685|DNJB1_HUMAN	XP_020867484.1	GO:0005737,GO:0005829,GO:0051082,GO:0051085,GO:0051087,	K09510	AT1G10350
MIN01G0776	2D7W5@1|root,2S59X@2759|Eukaryota,37W2H@33090|Viridiplantae,3GK95@35493|Streptophyta,3I0IB@3699|Brassicales	LTP_2	tr|A0A397YKJ8|A0A397YKJ8_BRACM	sp|Q9ZVC7|LTG12_ARATH	XP_006408648.2	GO:0003674,GO:0005777,GO:0008150,GO:0009507,GO:0031225,GO:0046658	-	AT2G27130
MIN01G0777	28JYJ@1|root,2QQSN@2759|Eukaryota,37Q3A@33090|Viridiplantae,3G7MN@35493|Streptophyta,3HZP5@3699|Brassicales	AUX_IAA,Auxin_resp,B3	tr|A0A5S9WNB3|A0A5S9WNB3_ARATH	sp|Q8L7G0|ARFA_ARATH	AAM91657.1	GO:0003677,GO:0003700,GO:0005515,GO:0005634,GO:0005737,GO:0006355,GO:0009733,GO:0010150,GO:0042802,GO:0043565,GO:0045892,	K14486	AT1G59750
MIN01G0778	KOG4197@1|root,KOG4197@2759|Eukaryota,37QT6@33090|Viridiplantae,3G8YD@35493|Streptophyta,3HXUC@3699|Brassicales	PPR,PPR_2	tr|A0A565AQ10|A0A565AQ10_9BRAS	sp|Q9SY75|PPR30_ARATH	VVA90708.1	GO:0005739,	-	AT1G10330
MIN01G0779	KOG2202@1|root,KOG2202@2759|Eukaryota,37NEE@33090|Viridiplantae,3G82R@35493|Streptophyta,3HTFE@3699|Brassicales	RRM_1,zf-CCCH	tr|A0A1P8AVS1|A0A1P8AVS1_ARATH	sp|Q9SY74|C3H5_ARATH	NP_001323006.1	GO:0000398,GO:0003723,GO:0005634,GO:0005681,GO:0030628,GO:0089701	K24273	AT1G10320
MIN01G0780	COG1028@1|root,KOG0725@2759|Eukaryota,37IGF@33090|Viridiplantae,3GEDI@35493|Streptophyta,3HNV1@3699|Brassicales	adh_short	tr|A0A565AMT6|A0A565AMT6_9BRAS	sp|Q9SY73|PTALR_ARATH	VVA90706.1	GO:0005829,GO:0006760,GO:0009507,GO:0016616	-	AT1G10310
MIN01G0781	KOG4658@1|root,KOG4658@2759|Eukaryota,37SST@33090|Viridiplantae,3GEUD@35493|Streptophyta,3HWHA@3699|Brassicales	NB-ARC	tr|A0A6D2HY66|A0A6D2HY66_9BRAS	sp|P0C8S1|RP8L2_ARATH	XP_010449855.1	GO:0043531,	-	AT1G53350
MIN01G0782	KOG1075@1|root,KOG1075@2759|Eukaryota	-	tr|A0A6D2JSI1|A0A6D2JSI1_9BRAS	-	CAA7042763.1	GO:0003676,GO:0004523,GO:0009507,	-	AT4G29090
MIN01G0783	KOG1075@1|root,KOG1075@2759|Eukaryota	DUF4283,Exo_endo_phos_2,RVT_1,zf-CCHC_4	tr|A0A6D2LE89|A0A6D2LE89_9BRAS	-	XP_013689814.1	-	-	AT3G31430
MIN01G0784	COG0699@1|root,KOG0446@2759|Eukaryota,37SAS@33090|Viridiplantae,3GD8R@35493|Streptophyta,3HXFW@3699|Brassicales	Dynamin_M,Dynamin_N,GED,PH	tr|A0A7G2DUE4|A0A7G2DUE4_ARATH	sp|Q9SE83|DRP2A_ARATH	AAF22291.1	GO:0000325,GO:0003924,GO:0005576,GO:0005737,GO:0005794,GO:0005874,GO:0005886,GO:0006896,GO:0008017,GO:0009506,GO:0016020,	K01528	AT1G10290
MIN01G0785	-	-	tr|A0A565AV81|A0A565AV81_9BRAS	-	VVA92465.1	-	-	-
MIN01G0786	28J2F@1|root,2QREK@2759|Eukaryota,37N8I@33090|Viridiplantae,3GEIK@35493|Streptophyta,3HX4Z@3699|Brassicales	Branch	tr|A0A178WBH7|A0A178WBH7_ARATH	sp|Q65XS5|BC10_ORYSJ	NP_172499.1	GO:0005739,GO:0006970,GO:0009414,GO:0009755,GO:0009966,GO:0016757,GO:0033993,GO:0044248,GO:0044281,GO:1901565	-	AT1G10280
MIN01G0787	KOG4197@1|root,KOG4197@2759|Eukaryota,37HKG@33090|Viridiplantae,3G8N3@35493|Streptophyta,3HR4R@3699|Brassicales	PPR,PPR_1,PPR_2	tr|A0A1J3CUS6|A0A1J3CUS6_NOCCA	sp|Q9SY69|PPR29_ARATH	CAA7020704.1	GO:0005515,GO:0005634,GO:0005739,GO:0009507,GO:0009793,GO:0051301	-	AT1G10270
MIN01G0788	2CME8@1|root,2QQ3V@2759|Eukaryota,37N4H@33090|Viridiplantae,3G8AD@35493|Streptophyta,3HPWR@3699|Brassicales	FAR1,MULE,SWIM	tr|A0A1J3GHF4|A0A1J3GHF4_NOCCA	sp|Q9SY66|FRS11_ARATH	XP_006417485.1	GO:0005515,GO:0005634,GO:0006355,GO:0008270,GO:0009793,GO:0010629,GO:0031324,GO:0040029,GO:0045934,GO:0048367,GO:0050793,GO:1903046	-	AT1G10240
MIN01G0789	KOG1075@1|root,KOG1075@2759|Eukaryota,37TIF@33090|Viridiplantae,3G9IZ@35493|Streptophyta	DUF4283,RVT_1,RVT_3,zf-CCHC_4,zf-RVT	tr|Q9SZ87|Q9SZ87_ARATH	-	XP_024013918.1	-	-	-
MIN01G0790	2CJ2M@1|root,2S6HJ@2759|Eukaryota,37W1J@33090|Viridiplantae,3GG64@35493|Streptophyta,3HV44@3699|Brassicales	-	tr|A0A087GPK6|A0A087GPK6_ARAAL	-	KFK31808.1	GO:0003674,GO:0005886,GO:0008150,	-	AT4G00930
MIN01G0791	2AW0Z@1|root,2RZXM@2759|Eukaryota,37V1F@33090|Viridiplantae,3GJ3K@35493|Streptophyta,3HUNQ@3699|Brassicales	-	tr|R0IJI1|R0IJI1_9BRAS	-	XP_006304195.1	GO:0002237,GO:0002682,GO:0005739,GO:0006970,GO:0006979,GO:0009414,GO:0009611,GO:0009737,GO:0009751,GO:0009755,GO:0010200,GO:0031347,GO:0042742,GO:0050832,GO:0071407,	-	AT1G59590
MIN01G0792	COG5069@1|root,KOG1700@2759|Eukaryota,37M70@33090|Viridiplantae,3G9CS@35493|Streptophyta,3HN16@3699|Brassicales	LIM	tr|A0A6D2IT61|A0A6D2IT61_9BRAS	sp|Q94JX5|WLIM1_ARATH	CAA7031106.1	GO:0003729,GO:0005737,GO:0005886,GO:0015629,GO:0051015,GO:0051017	K09377	AT1G10200
MIN01G0793	KOG2215@1|root,KOG2215@2759|Eukaryota,37IQX@33090|Viridiplantae,3GE7K@35493|Streptophyta,3HRZC@3699|Brassicales	Exo84_C	tr|V4MUV5|V4MUV5_EUTSA	sp|Q9SY60|EX84C_ARATH	XP_006417488.1	GO:0000145,GO:0003674,GO:0005634,GO:0006893,GO:0008104,GO:0060321	K19986	AT1G10180
MIN01G0794	KOG1952@1|root,KOG1952@2759|Eukaryota,37JHP@33090|Viridiplantae,3GE3T@35493|Streptophyta,3HS7Z@3699|Brassicales	K_trans,R3H,zf-NF-X1	tr|A0A1P8AVY4|A0A1P8AVY4_ARATH	sp|Q9SY59|NFXL1_ARATH	NP_001323075.1	GO:0000977,GO:0000981,GO:0003700,GO:0003729,GO:0005515,GO:0005634,GO:0006355,GO:0008270,GO:0009642,GO:0009651,GO:0009697,GO:0010188,GO:0010310,GO:0016567,GO:0042742,	K12236	AT1G10170
MIN01G0795	2C436@1|root,2S5SE@2759|Eukaryota,37WD9@33090|Viridiplantae,3GJXU@35493|Streptophyta,3HUQG@3699|Brassicales	PP2	tr|A0A178W2D8|A0A178W2D8_ARATH	sp|Q9SA16|P2A09_ARATH	XP_010490747.1	GO:0003674,GO:0005575,GO:0009416,GO:0048580	-	AT1G10155
MIN01G0796	28J9Y@1|root,2QRNR@2759|Eukaryota,37HZM@33090|Viridiplantae,3GBYW@35493|Streptophyta,3HWS5@3699|Brassicales	-	tr|V4KDN4|V4KDN4_EUTSA	sp|Q9SY57|P2A10_ARATH	XP_006417492.1	GO:0005739,GO:0009642,GO:0030246,GO:0098542	-	AT1G10150
MIN01G0797	KOG1075@1|root,KOG1075@2759|Eukaryota,37TIF@33090|Viridiplantae,3G9IZ@35493|Streptophyta	DUF4283,RVT_1,RVT_3,zf-CCHC_4,zf-RVT	tr|A0A6J0KLM5|A0A6J0KLM5_RAPSA	-	XP_018448498.1	-	-	-
MIN01G0798	COG0474@1|root,KOG0202@2759|Eukaryota,37QT1@33090|Viridiplantae,3GFMS@35493|Streptophyta,3HN4B@3699|Brassicales	Cation_ATPase,Cation_ATPase_C,Cation_ATPase_N,E1-E2_ATPase,Hydrolase,Hydrolase_3	tr|V4MUV8|V4MUV8_EUTSA	sp|Q9SY55|ECA3_ARATH	XP_010475872.1	GO:0005388,GO:0005634,GO:0005768,GO:0005794,GO:0005802,GO:0006816,GO:0006828,GO:0006874,GO:0012505,GO:0015410,GO:0015662,GO:0016021,GO:0016887,GO:0034220,GO:0048364,GO:0055071,GO:0070588,	K05853	AT1G10130
MIN01G0799	2CCVI@1|root,2QRH8@2759|Eukaryota,37JNK@33090|Viridiplantae,3GGJV@35493|Streptophyta,3HTJN@3699|Brassicales	HLH	tr|V4L7V0|V4L7V0_EUTSA	sp|Q6NKN9|BH074_ARATH	XP_006417495.1	GO:0000976,GO:0003700,GO:0005515,GO:0005634,GO:0006355,GO:0009637,GO:0046983,	-	AT1G10120
MIN01G0800	28NJM@1|root,2QV59@2759|Eukaryota,37P5C@33090|Viridiplantae,3G9EU@35493|Streptophyta,3HSEY@3699|Brassicales	DUF616	tr|A0A6D2JNA5|A0A6D2JNA5_9BRAS	sp|Q9FZ97|MUC70_ARATH	CAA7037821.1	GO:0005794,GO:0010246,GO:0016757,GO:0045491,GO:0048358,GO:0080001	-	AT1G28240
MIN01G0801	COG5536@1|root,KOG0529@2759|Eukaryota,37J6W@33090|Viridiplantae,3G7CU@35493|Streptophyta,3HW7S@3699|Brassicales	PPTA	tr|A0A565AQ79|A0A565AQ79_9BRAS	sp|Q7Z6K3|PTAR1_HUMAN	VVA90684.1	GO:0005634,GO:0005737,GO:0008318,GO:0018342	K14137	AT1G10095
MIN01G0802	COG5594@1|root,KOG1134@2759|Eukaryota,37HX2@33090|Viridiplantae,3GCVA@35493|Streptophyta,3HQ2S@3699|Brassicales	PHM7_cyt,RSN1_7TM,RSN1_TM	tr|V4KDN9|V4KDN9_EUTSA	sp|Q94A87|CSCL9_ARATH	XP_006417497.1	GO:0005227,GO:0005576,GO:0005886,GO:0006970,GO:0006979,GO:0009414,GO:0009611,GO:0009755,GO:0031347,GO:0043436,GO:0044248,GO:0050832,GO:0071489,GO:1901575,GO:1901701,	K21989	AT1G10090
MIN01G0803	COG0115@1|root,KOG0975@2759|Eukaryota,37IQ3@33090|Viridiplantae,3GGBQ@35493|Streptophyta,3HQ1S@3699|Brassicales	Aminotran_4	tr|A0A565AMU2|A0A565AMU2_9BRAS	sp|Q9M439|BCAT2_ARATH	VVA90681.1	GO:0004084,GO:0005737,GO:0009097,GO:0009098,GO:0009099,GO:0009507,GO:0052654,GO:0052655,GO:0052656,GO:0071669	K00826	AT1G10070
MIN01G0804	COG0115@1|root,KOG0975@2759|Eukaryota,37IQ3@33090|Viridiplantae,3GGBQ@35493|Streptophyta	Aminotran_4	tr|A0A565ANS3|A0A565ANS3_9BRAS	sp|Q93Y32|BCAT1_ARATH	VVA90679.1	GO:0004084,GO:0005515,GO:0005737,GO:0005739,GO:0006552,GO:0006574,GO:0009416,GO:0009507,GO:0046394,GO:0052654,GO:0052655,GO:0052656,GO:1901565,	K00826	AT1G10060
MIN01G0805	COG3693@1|root,2QSCW@2759|Eukaryota,37J3J@33090|Viridiplantae,3GCMG@35493|Streptophyta,3HYUI@3699|Brassicales	CBM_4_9,Glyco_hydro_10	tr|V4L7V5|V4L7V5_EUTSA	sp|O80596|XYN2_ARATH	XP_024009031.1	GO:0005576,GO:0008104,GO:0009651,GO:0031176,GO:0045493,GO:0048522,GO:0048523,GO:0051641	-	AT1G10050
MIN01G0806	KOG4372@1|root,KOG4372@2759|Eukaryota,37RNQ@33090|Viridiplantae,3GAYD@35493|Streptophyta,3HSAN@3699|Brassicales	DUF676	tr|R0IDH9|R0IDH9_9BRAS	sp|Q08448|LPL1_YEAST	XP_010490614.1	GO:0002237,GO:0005634,GO:0006979,GO:0007165,GO:0009751,GO:0009888,GO:0010015,GO:0014070,GO:0019748,GO:0030154,GO:0031347,GO:0042742,GO:0044255,GO:0048366,GO:0048367,GO:0048589,GO:0050832,GO:0090558,GO:1901657,	-	AT1G10040
MIN01G0807	KOG3455@1|root,KOG3455@2759|Eukaryota,37UGG@33090|Viridiplantae,3GIRR@35493|Streptophyta,3HU8X@3699|Brassicales	Erg28	tr|A0A6J0JEV6|A0A6J0JEV6_RAPSA	sp|O80594|ERG28_ARATH	XP_018433409.1	GO:0005739,GO:0005783,GO:0008610,GO:0010035,GO:0030674,GO:2000012	-	AT1G10030
MIN01G0808	28NZ8@1|root,2QVJT@2759|Eukaryota,37QXN@33090|Viridiplantae,3G83U@35493|Streptophyta,3HT3B@3699|Brassicales	DUF1005	tr|V4MUW4|V4MUW4_EUTSA	-	XP_006417503.1	GO:0003674,GO:0005634,GO:0009416,GO:0010015,GO:0030154,GO:0032870,GO:0044281,GO:0048589,GO:0071695,GO:0090558	-	AT1G10020
MIN01G0809	2CZ0Q@1|root,2S7NT@2759|Eukaryota,37X8S@33090|Viridiplantae,3GWP5@35493|Streptophyta,3I0BT@3699|Brassicales	PMEI	tr|D7MPI2|D7MPI2_ARALL	-	XP_002864030.2	GO:0004857,GO:0005575,GO:0043086,	-	AT5G50060
MIN01G0810	KOG0292@1|root,KOG0292@2759|Eukaryota,37P26@33090|Viridiplantae,3GD58@35493|Streptophyta,3HQCB@3699|Brassicales	COPI_C,Coatomer_WDAD,WD40	tr|A0A178WAY4|A0A178WAY4_ARATH	sp|Q94A40|COPA1_ARATH	XP_019093516.1	GO:0005198,GO:0005634,GO:0005886,GO:0006886,GO:0006888,GO:0006890,GO:0006891,GO:0030126,GO:0080008,	K05236	AT1G62020
MIN01G0811	COG0814@1|root,KOG1303@2759|Eukaryota,37J8I@33090|Viridiplantae,3GAB0@35493|Streptophyta	Aa_trans	tr|A0A178WGE1|A0A178WGE1_ARATH	sp|O80592|AAP8_ARATH	OAP16615.1	GO:0003333,GO:0005886,GO:0006865,GO:0015171,GO:0015172,GO:0015175,GO:0015800,GO:0015804,GO:0016020,	K24917	AT1G10010
MIN01G0812	COG0814@1|root,KOG1303@2759|Eukaryota,37J8I@33090|Viridiplantae,3GAB0@35493|Streptophyta	Aa_trans	tr|A0A178WGE1|A0A178WGE1_ARATH	sp|O80592|AAP8_ARATH	XP_020870476.1	GO:0003333,GO:0005886,GO:0006865,GO:0015171,GO:0015172,GO:0015175,GO:0015800,GO:0015804,GO:0016020,	K24917	AT1G10010
MIN01G0813	COG2801@1|root,KOG0017@2759|Eukaryota,37RKH@33090|Viridiplantae,3GGZK@35493|Streptophyta,3M8CH@4447|Liliopsida	RVT_1,rve	tr|A0A6D2IFH0|A0A6D2IFH0_9BRAS	-	CAA7027626.1	-	-	-
MIN01G0814	COG0814@1|root,KOG1303@2759|Eukaryota,37J8I@33090|Viridiplantae,3GAB0@35493|Streptophyta	Aa_trans	tr|A0A1J3F226|A0A1J3F226_NOCCA	sp|O80592|AAP8_ARATH	CAA7031085.1	GO:0003333,GO:0005886,GO:0006865,GO:0015171,GO:0015172,GO:0015175,GO:0015800,GO:0015804,GO:0016020,	K24917	AT1G10010
MIN01G0815	KOG2205@1|root,KOG2205@2759|Eukaryota,37MMV@33090|Viridiplantae,3GE7F@35493|Streptophyta,3HVQG@3699|Brassicales	DUF3657,DUF676	tr|D7KKK9|D7KKK9_ARALL	-	XP_002892542.1	GO:0009888,GO:0044255,GO:0048367,GO:0048589	-	AT1G09980
MIN01G0816	COG2801@1|root,KOG0017@2759|Eukaryota,37RRH@33090|Viridiplantae,3G8MV@35493|Streptophyta,44P0E@71274|asterids	Asp_protease_2,RVT_1,Retrotrans_gag	tr|A0A6P6G8S9|A0A6P6G8S9_ZIZJJ	sp|P03555|POL_CAMVC	XP_024930528.1	-	-	-
MIN01G0817	COG4886@1|root,2QVPY@2759|Eukaryota,37JUP@33090|Viridiplantae,3G728@35493|Streptophyta,3HPSV@3699|Brassicales	LRRNT_2,LRR_1,LRR_8,Pkinase	tr|A0A1J3JAE2|A0A1J3JAE2_NOCCA	sp|F4I2N7|RLK7_ARATH	XP_006417507.1	GO:0001653,GO:0004672,GO:0004674,GO:0005515,GO:0005886,GO:0006979,GO:0009845,GO:0016301,GO:0042277,GO:0042802,GO:0045087,GO:0046777	-	AT1G09970
MIN01G0818	KOG1075@1|root,KOG1075@2759|Eukaryota	RVT_1,zf-RVT	tr|A0A6D2IZR3|A0A6D2IZR3_9BRAS	-	XP_019087498.1	GO:0003674,GO:0005634,GO:0008150,	-	AT1G40390
MIN01G0819	KOG1075@1|root,KOG1075@2759|Eukaryota	Exo_endo_phos,Hexapep	tr|A0A6J0NTR7|A0A6J0NTR7_RAPSA	-	XP_010445900.1	GO:0003674,GO:0005575,GO:0008150,	-	AT1G43760
MIN01G0820	28MKI@1|root,2QSEF@2759|Eukaryota,37JNA@33090|Viridiplantae,3GAEF@35493|Streptophyta,3HREH@3699|Brassicales	-	tr|A0A654EDK9|A0A654EDK9_ARATH	-	CAA0249041.1	GO:0003674,GO:0005575,GO:0008150,	-	AT1G27990
MIN01G0821	KOG0637@1|root,KOG0637@2759|Eukaryota,37SHU@33090|Viridiplantae,3GFXY@35493|Streptophyta,3HZUS@3699|Brassicales	MFS_1,MFS_2	tr|A0A1J3JPB9|A0A1J3JPB9_NOCCA	sp|Q9FE59|SUC4_ARATH	AAG09191.1	GO:0005773,GO:0005801,GO:0005886,GO:0005887,GO:0005985,GO:0006952,GO:0008506,GO:0008515,GO:0009832,GO:0015770,GO:0016020,GO:0016049,GO:0040029,GO:0048507,GO:0060560,	K15378	AT1G09960
MIN01G0822	KOG0077@1|root,KOG0077@2759|Eukaryota,37MJP@33090|Viridiplantae,3G7NN@35493|Streptophyta,3HXRB@3699|Brassicales	Arf	tr|A0A178WM97|A0A178WM97_ARATH	sp|Q01474|SAR1B_ARATH	XP_019082600.1	GO:0003400,GO:0003924,GO:0005515,GO:0005525,GO:0005783,GO:0005829,GO:0005886,GO:0006886,GO:0006888,GO:0016050,GO:0019898,GO:0030127,GO:0061024,GO:0070863,GO:0070971,	K07953	AT1G56330
MIN01G0823	2ASDK@1|root,2RZPJ@2759|Eukaryota,37UQS@33090|Viridiplantae,3GIJ3@35493|Streptophyta	DOG1	tr|A0A178WG23|A0A178WG23_ARATH	sp|O04515|RAS1_ARATH	NP_172466.1	GO:0005634,GO:0006351,GO:0009651,GO:0009737,GO:0009788,GO:0043565,GO:1900070,	-	AT1G09950
MIN01G0824	KOG4754@1|root,KOG4754@2759|Eukaryota,37ID6@33090|Viridiplantae,3GHHA@35493|Streptophyta,3HVXJ@3699|Brassicales	His_Phos_1	tr|A0A565APX2|A0A565APX2_9BRAS	sp|Q8GY96|PGM_ARATH	VVA90668.1	GO:0003824,GO:0005737,GO:0008150,GO:0016791	-	AT1G09935
MIN01G0825	COG1643@1|root,KOG0922@2759|Eukaryota,37I67@33090|Viridiplantae,3GFWJ@35493|Streptophyta,3HWVZ@3699|Brassicales	AAA_22,DEAD,HA2,Helicase_C,OB_NTP_bind	tr|A0A087HRB2|A0A087HRB2_ARAAL	sp|Q93Y16|DEAH4_ARATH	KFK44664.1	GO:0003723,GO:0003724,GO:0005622,GO:0005634,GO:0008150,	K12818	AT1G27900
MIN01G0826	KOG1382@1|root,KOG1382@2759|Eukaryota,37JZY@33090|Viridiplantae,3GA0X@35493|Streptophyta,3HP9N@3699|Brassicales	His_Phos_2	tr|D7KJV4|D7KJV4_ARALL	-	XP_002889774.1	GO:0000325,GO:0003993,GO:0005576,GO:0005783,GO:0006970,GO:0009414,GO:0009737,GO:0044248,GO:0052745,GO:1901565	K03103	AT1G09870
MIN01G0827	2CMK0@1|root,2QQM5@2759|Eukaryota,37HG9@33090|Viridiplantae,3G9V1@35493|Streptophyta,3HYX9@3699|Brassicales	CBM-like,Rhamnogal_lyase,fn3_3	tr|D7KJV6|D7KJV6_ARALL	-	XP_002892533.1	GO:0005576,GO:0005975,GO:0016829,GO:0030246,GO:0102210,	K18195	AT1G09890
MIN01G0828	COG0814@1|root,KOG1303@2759|Eukaryota,37J8I@33090|Viridiplantae,3GAB0@35493|Streptophyta	Aa_trans	tr|V4L7V9|V4L7V9_EUTSA	sp|O80592|AAP8_ARATH	XP_006417505.1	GO:0003333,GO:0005886,GO:0006865,GO:0015171,GO:0015172,GO:0015175,GO:0015800,GO:0015804,GO:0016020,	-	AT1G10010
MIN01G0829	KOG1075@1|root,KOG1075@2759|Eukaryota	DUF4283,RVT_1,zf-CCHC_4,zf-RVT	tr|A0A6J0MQE5|A0A6J0MQE5_RAPSA	-	XP_018473751.1	GO:0003674,GO:0005575,GO:0008150,	K14487,K18195	AT1G43760
MIN01G0830	KOG1075@1|root,KOG1075@2759|Eukaryota,37TIF@33090|Viridiplantae,3G9IZ@35493|Streptophyta	DUF4283,RVT_1,RVT_3,zf-CCHC_4,zf-RVT	tr|A0A6J0JI21|A0A6J0JI21_RAPSA	sp|P93295|M310_ARATH	XP_018435287.1	GO:0003676,GO:0004523,GO:0009507,	-	AT4G29090
MIN01G0831	KOG1075@1|root,KOG1075@2759|Eukaryota	RVT_1	-	-	XP_019093251.1	-	-	-
MIN01G0832	2ASDK@1|root,2RZPJ@2759|Eukaryota,37UQS@33090|Viridiplantae,3GIJ3@35493|Streptophyta	DOG1	tr|A0A178WG23|A0A178WG23_ARATH	sp|O04515|RAS1_ARATH	CAA0185293.1	GO:0005634,GO:0006351,GO:0009651,GO:0009737,GO:0009788,GO:0043565,GO:1900070,	-	AT1G09950
MIN01G0833	COG0373@1|root,2QQ1H@2759|Eukaryota,37HHJ@33090|Viridiplantae,3G9FS@35493|Streptophyta,3HT1N@3699|Brassicales	GlutR_N,GlutR_dimer,Shikimate_DH	tr|A0A654E8K8|A0A654E8K8_ARATH	sp|P49294|HEM12_ARATH	VYS45577.1	GO:0006779,GO:0006782,GO:0006783,GO:0006979,GO:0008883,GO:0009507,GO:0009536,GO:0015995,GO:0033014,GO:0050661	K02492	AT1G09940
MIN01G0834	KOG4754@1|root,KOG4754@2759|Eukaryota,37ID6@33090|Viridiplantae,3G9NS@35493|Streptophyta,3HZ0J@3699|Brassicales	His_Phos_1	tr|A0A565AMM4|A0A565AMM4_9BRAS	sp|Q8GY96|PGM_ARATH	VVA90667.1	GO:0005634,GO:0005737,GO:0005739,GO:0009611,GO:0016791,	-	AT1G09932
MIN01G0835	KOG2262@1|root,KOG2262@2759|Eukaryota,37K8B@33090|Viridiplantae,3G7FB@35493|Streptophyta,3HN92@3699|Brassicales	OPT	tr|A0A565AMP9|A0A565AMP9_9BRAS	sp|O04514|OPT2_ARATH	VVA90666.1	GO:0005737,GO:0005887,GO:0016020,GO:0035673,GO:0048869,	-	AT1G09930
MIN01G0836	KOG1052@1|root,KOG1052@2759|Eukaryota,37K5G@33090|Viridiplantae,3GEFA@35493|Streptophyta,3HQ0F@3699|Brassicales	ANF_receptor,Lig_chan,SBP_bac_3	tr|V4LLH6|V4LLH6_EUTSA	sp|Q8LGN0|GLR27_ARATH	XP_006409957.1	GO:0000325,GO:0005217,GO:0005262,GO:0005886,GO:0006816,GO:0006874,GO:0008066,GO:0009416,GO:0015276,GO:0019722,GO:0038023,GO:0071230	K05387	AT2G29120
MIN01G0837	COG1446@1|root,KOG1592@2759|Eukaryota,37RT8@33090|Viridiplantae,3GAV1@35493|Streptophyta,3HRQB@3699|Brassicales	Asparaginase_2	tr|A0A0D3EGY6|A0A0D3EGY6_BRAOL	-	XP_010452785.1	-	K13051	-
MIN01G0838	2CMK0@1|root,2QQM5@2759|Eukaryota,37HG9@33090|Viridiplantae,3G9V1@35493|Streptophyta,3HTAG@3699|Brassicales	CBM-like,Rhamnogal_lyase,fn3_3	tr|A0A0D3C8W7|A0A0D3C8W7_BRAOL	-	XP_013585780.1	GO:0005576,GO:0005975,GO:0016829,GO:0030246,GO:0102210,	K18195	AT1G09910
MIN01G0839	COG0442@1|root,KOG4163@2759|Eukaryota,37NEU@33090|Viridiplantae,3GCNW@35493|Streptophyta,3HQB4@3699|Brassicales	HGTP_anticodon,ProRS-C_1,tRNA-synt_2b	-	-	-	-	K01881	-
MIN01G0840	2CMK0@1|root,2QQM5@2759|Eukaryota,37HG9@33090|Viridiplantae,3G9V1@35493|Streptophyta,4JDXG@91835|fabids	CBM-like,Rhamnogal_lyase,fn3_3	tr|A0A4D6NSR6|A0A4D6NSR6_VIGUN	-	XP_011016984.1	GO:0005576,GO:0005975,GO:0016829,GO:0030246,GO:0102210,	K18195	AT1G09890
MIN01G0841	KOG1382@1|root,KOG1382@2759|Eukaryota,37JZY@33090|Viridiplantae,3GA0X@35493|Streptophyta,3HP9N@3699|Brassicales	His_Phos_2	tr|R0INL4|R0INL4_9BRAS	-	XP_006307357.1	GO:0000325,GO:0003993,GO:0005576,GO:0005783,GO:0006970,GO:0009414,GO:0009737,GO:0044248,GO:0052745,GO:1901565	K03103	AT1G09870
MIN01G0842	COG4870@1|root,KOG4296@1|root,KOG1543@2759|Eukaryota,KOG4296@2759|Eukaryota,37J4A@33090|Viridiplantae,3G88V@35493|Streptophyta,3HNY2@3699|Brassicales	Granulin,Inhibitor_I29,Peptidase_C1	tr|V4KWY1|V4KWY1_EUTSA	sp|Q9FMH8|RD21B_ARATH	XP_006417526.1	GO:0000325,GO:0004197,GO:0005576,GO:0005615,GO:0005764,GO:0005783,GO:0051603,	K01365	AT1G09850
MIN01G0843	COG1643@1|root,KOG0922@2759|Eukaryota,37I67@33090|Viridiplantae,3GFWJ@35493|Streptophyta,3HWVZ@3699|Brassicales	AAA_22,DEAD,HA2,Helicase_C,OB_NTP_bind	tr|A0A087HRB2|A0A087HRB2_ARAAL	sp|Q93Y16|DEAH4_ARATH	KFK44664.1	GO:0003723,GO:0003724,GO:0005622,GO:0005634,GO:0008150,	K12818	AT1G27900
MIN01G0844	2CMT6@1|root,2QRUH@2759|Eukaryota,37R2I@33090|Viridiplantae	PUNUT	tr|A0A565APW4|A0A565APW4_9BRAS	sp|O04508|PUP16_ARATH	VVA90658.1	GO:0005345,GO:0006863,GO:0015211,GO:0016020	-	AT1G09860
MIN01G0845	COG0515@1|root,KOG0658@2759|Eukaryota,37RIY@33090|Viridiplantae,3GD5Z@35493|Streptophyta,3HWBH@3699|Brassicales	Pkinase	tr|A0A7G2DVM2|A0A7G2DVM2_ARATH	sp|Q39019|KSG10_ARATH	XP_020868184.1	GO:0004674,GO:0005524,GO:0005634,GO:0005737,GO:0005739,GO:0006468,GO:0007165,	K03083	AT1G09840
MIN01G0846	COG0151@1|root,KOG0237@2759|Eukaryota,37II8@33090|Viridiplantae,3GA1M@35493|Streptophyta,3HN8W@3699|Brassicales	GARS_A,GARS_C,GARS_N	tr|A0A0D3C8V9|A0A0D3C8V9_BRAOL	sp|P52420|PUR2_ARATH	XP_013640960.1	GO:0004637,GO:0006164,GO:0006189,GO:0009113,GO:0009507,GO:0009570,GO:0046872,	K01945	AT1G09830
MIN01G0847	KOG1075@1|root,KOG1075@2759|Eukaryota	-	tr|A0A6J0N567|A0A6J0N567_RAPSA	sp|P93295|M310_ARATH	XP_019092333.1	GO:0003674,GO:0005739,GO:0008150,	-	ATMG00310
MIN01G0848	KOG1075@1|root,KOG1075@2759|Eukaryota	-	tr|A0A1J3JB96|A0A1J3JB96_NOCCA	-	XP_019088171.1	GO:0003676,GO:0004523,GO:0005575,GO:0008150	-	AT5G19270
MIN01G0849	KOG4197@1|root,KOG4197@2759|Eukaryota,37T08@33090|Viridiplantae,3GCH7@35493|Streptophyta,3HPTK@3699|Brassicales	PPR_1,PPR_2,PPR_3,PPR_long	tr|D7KJU9|D7KJU9_ARALL	sp|O04504|PPR27_ARATH	XP_020868176.1	GO:0003674,GO:0005739,GO:0008150,	K17964	AT1G09820
MIN01G0850	2E5FT@1|root,2SC9I@2759|Eukaryota,37W29@33090|Viridiplantae,3GJJR@35493|Streptophyta,3HUM3@3699|Brassicales	DNA_pol_delta_4	tr|A0A6J0JRL5|A0A6J0JRL5_RAPSA	sp|Q3T0X9|DPOD4_BOVIN	XP_018438320.1	GO:0000731,GO:0003887,GO:0005634,GO:0006261,GO:0043625,	K03505	AT1G09815
MIN01G0851	2B2T5@1|root,2S0DE@2759|Eukaryota,37UWW@33090|Viridiplantae,3GIQ8@35493|Streptophyta,3I11S@3699|Brassicales	-	tr|A0A087HMC8|A0A087HMC8_ARAAL	-	KFK43280.1	GO:0003674,GO:0005634,GO:0008150,	-	AT1G09812
MIN01G0852	KOG1075@1|root,KOG1075@2759|Eukaryota,37TEA@33090|Viridiplantae,3GA49@35493|Streptophyta,3HW8M@3699|Brassicales	DUF4283,RVT_1,zf-CCHC_4,zf-RVT	tr|A0A6D2HGK8|A0A6D2HGK8_9BRAS	-	CAA7013480.1	GO:0003674,GO:0005575,GO:0008150,	-	AT1G43760
MIN01G0853	KOG1901@1|root,KOG1901@2759|Eukaryota,37PN1@33090|Viridiplantae,3GEZI@35493|Streptophyta,3HX5J@3699|Brassicales	YTH	tr|A0A5S9TI02|A0A5S9TI02_ARATH	sp|A0A1P8AS03|ECT4_ARATH	CAA0184561.1	GO:0003723,GO:0003729,GO:0005515,GO:0005634,GO:0005737,GO:0061157	K20102	AT1G09810
MIN01G0854	COG0101@1|root,KOG4393@2759|Eukaryota,37SX5@33090|Viridiplantae,3GB34@35493|Streptophyta,3HP17@3699|Brassicales	PseudoU_synth_1	tr|A0A178WKK7|A0A178WKK7_ARATH	sp|A7IKI9|TRUA_XANP2	OAP17672.1	GO:0001522,GO:0003723,GO:0005634,GO:0009793,GO:0009982,GO:0106029	K06173	AT1G09800
MIN01G0855	COG0040@1|root,KOG2831@2759|Eukaryota,37SEA@33090|Viridiplantae,3GA5H@35493|Streptophyta,3HQ34@3699|Brassicales	HisG,HisG_C	tr|R0I9J7|R0I9J7_9BRAS	sp|Q8GSJ1|HIS1B_ARATH	XP_006306171.1	GO:0000105,GO:0000287,GO:0003879,GO:0009507,GO:0009570,	K00765	AT1G09795
MIN01G0856	-	-	tr|A0A178VLN1|A0A178VLN1_ARATH	-	XP_020881509.1	GO:0003674,GO:0005575,GO:0008150,	-	AT3G44235
MIN01G0857	-	-	tr|D7LNP4|D7LNP4_ARALL	-	XP_002875649.1	GO:0003674,GO:0005634,GO:0008150,	-	AT3G44230
MIN01G0858	28M02@1|root,2QT9D@2759|Eukaryota,37S5B@33090|Viridiplantae,3G76I@35493|Streptophyta,3HPS0@3699|Brassicales	COBRA	tr|R0GSN6|R0GSN6_9BRAS	sp|O04500|COBL6_ARATH	XP_006306034.1	GO:0003674,GO:0005886,GO:0010215,GO:0031225,GO:0046658,GO:0052324	-	AT1G09790
MIN01G0859	COG0605@1|root,KOG0876@2759|Eukaryota,37PY0@33090|Viridiplantae,3G99S@35493|Streptophyta,3HWI9@3699|Brassicales	Sod_Fe_C,Sod_Fe_N	tr|V4ME87|V4ME87_EUTSA	sp|P21276|SODF1_ARATH	XP_006413341.1	GO:0004784,GO:0005507,GO:0005737,GO:0005739,GO:0005829,GO:0005886,GO:0007623,GO:0009507,GO:0009570,GO:0009579,GO:0009642,GO:0009941,GO:0010193,GO:0019430,GO:0042644,GO:0046686,GO:0046688,	K04564	AT4G25100
MIN01G0860	2AI81@1|root,2RZ47@2759|Eukaryota,37UR1@33090|Viridiplantae,3GIM2@35493|Streptophyta,3HUEC@3699|Brassicales	-	tr|A0A1J3GFK7|A0A1J3GFK7_NOCCA	-	XP_010444978.1	GO:0003674,GO:0005739,GO:0008150,	-	AT5G54550
MIN01G0861	2AI81@1|root,2RZ47@2759|Eukaryota,37UR1@33090|Viridiplantae,3GIM2@35493|Streptophyta,3HUEC@3699|Brassicales	-	tr|A0A1J3H753|A0A1J3H753_NOCCA	-	CAA7044508.1	GO:0003674,GO:0005739,GO:0008150,	-	AT5G54330
MIN01G0862	KOG1075@1|root,KOG1075@2759|Eukaryota,37TIF@33090|Viridiplantae,3G9IZ@35493|Streptophyta	DUF4283,RVT_1,RVT_3,zf-CCHC_4,zf-RVT	tr|A0A6D2JRW3|A0A6D2JRW3_9BRAS	-	CAA7038820.1	-	-	-
MIN01G0863	KOG1339@1|root,KOG1339@2759|Eukaryota,37HJY@33090|Viridiplantae,3GCWH@35493|Streptophyta,3HNNM@3699|Brassicales	TAXi_C,TAXi_N	tr|V4KWZ3|V4KWZ3_EUTSA	sp|O04496|AED3_ARATH	XP_006417541.1	GO:0004190,GO:0005576,GO:0006508,GO:0009505,GO:0009627,GO:0048046,GO:0099503,	-	AT1G09750
MIN01G0864	COG4886@1|root,KOG1644@2759|Eukaryota,37HHM@33090|Viridiplantae,3GB4R@35493|Streptophyta,3HNY4@3699|Brassicales	LRR_9	tr|V4L7Z2|V4L7Z2_EUTSA	sp|P43333|RU2A_ARATH	XP_006417540.1	GO:0000398,GO:0005634,GO:0005654,GO:0005730,GO:0005737,GO:0015030,GO:0030620,	K11092	AT1G09760
MIN01G0865	COG5147@1|root,KOG0050@2759|Eukaryota,37N9W@33090|Viridiplantae,3GAM9@35493|Streptophyta,3HNTZ@3699|Brassicales	Myb_Cef,Myb_DNA-binding	tr|V4MUY6|V4MUY6_EUTSA	sp|P92948|CDC5L_ARATH	XP_006417538.1	GO:0000398,GO:0000974,GO:0003700,GO:0005515,GO:0005576,GO:0005634,GO:0005681,GO:0006355,GO:0042742,GO:0050832	K12860	AT1G09770
MIN01G0866	2E97X@1|root,2SFM5@2759|Eukaryota,383D0@33090|Viridiplantae,3GWX5@35493|Streptophyta,3I197@3699|Brassicales	-	tr|Q9LKU5|Q9LKU5_ARATH	-	NP_198213.2	GO:0003674,GO:0005575,GO:0007165,GO:0009414,GO:0032870,GO:0044281	-	AT5G28610
MIN01G0867	COG0696@1|root,KOG4513@2759|Eukaryota,37INC@33090|Viridiplantae,3GEII@35493|Streptophyta,3HVAQ@3699|Brassicales	Metalloenzyme,iPGM_N	tr|V4L0Q4|V4L0Q4_EUTSA	sp|O04499|PMG1_ARATH	XP_006417539.1	GO:0005576,GO:0005737,GO:0005740,GO:0005829,GO:0005886,GO:0006007,GO:0006096,GO:0009409,GO:0009506,GO:0009507,GO:0009555,GO:0009637,GO:0009737,GO:0010037,GO:0010118,GO:0030145,GO:0044262,GO:0046537	K15633	AT1G09780
MIN01G0868	-	-	-	-	XP_028100382.1	-	-	-
MIN01G0869	KOG1075@1|root,KOG1075@2759|Eukaryota	Exo_endo_phos,RNase_H	tr|A0A1J3DM83|A0A1J3DM83_NOCCA	-	XP_020885673.1	-	-	AT4G09490
MIN01G0870	COG3693@1|root,2QSCW@2759|Eukaryota,37J3J@33090|Viridiplantae,3GCMG@35493|Streptophyta,4JKBM@91835|fabids	CBM_4_9,Glyco_hydro_10	tr|A0A5D2CIZ9|A0A5D2CIZ9_GOSDA	-	KAF3571408.1	-	-	-
MIN01G0871	COG0589@1|root,2RXWD@2759|Eukaryota,37TX3@33090|Viridiplantae,3GHVU@35493|Streptophyta,3HUSW@3699|Brassicales	Usp	tr|A0A565AMJ2|A0A565AMJ2_9BRAS	sp|Q8LGG8|USPAL_ARATH	VVA90637.1	GO:0003674,GO:0005575,GO:0005737,GO:0008150	-	AT1G09740
MIN01G0872	COG0696@1|root,KOG4513@2759|Eukaryota,37INC@33090|Viridiplantae,3GEII@35493|Streptophyta,3KR2V@4447|Liliopsida,3IDGC@38820|Poales	Metalloenzyme,iPGM_N	tr|Q7XYD2|Q7XYD2_WHEAT	-	AAP80633.1	GO:0005575,GO:0005622,GO:0005623,GO:0005737,GO:0044424,GO:0044464	K15633	-
MIN01G0873	28IIH@1|root,2QQVH@2759|Eukaryota,37QJI@33090|Viridiplantae,3G7S0@35493|Streptophyta,3HQFR@3699|Brassicales	KIP1	tr|D7KJT4|D7KJT4_ARALL	sp|F4I131|NET2B_ARATH	KAF2547524.1	GO:0003779,GO:0005575,GO:0008150,	K20478	AT1G09720
MIN01G0874	28I35@1|root,2QQDQ@2759|Eukaryota,3892J@33090|Viridiplantae,3GXY0@35493|Streptophyta,3HQMK@3699|Brassicales	Myb_DNA-binding	tr|D7KJT3|D7KJT3_ARALL	-	XP_020868171.1	GO:0003674,GO:0005634,GO:0031324,	-	AT1G09710
MIN01G0875	28NPV@1|root,2QV9N@2759|Eukaryota,37RET@33090|Viridiplantae,3GB7R@35493|Streptophyta,3HUW3@3699|Brassicales	dsrm	tr|A0A1P8AQD8|A0A1P8AQD8_ARATH	sp|O04492|DRB1_ARATH	XP_020868189.1	GO:0003725,GO:0004525,GO:0005515,GO:0005634,GO:0006364,GO:0006396,GO:0009733,GO:0009735,GO:0009737,GO:0010267,GO:0010305,GO:0010445,GO:0010468,GO:0010589,GO:0015030,GO:0031054,GO:0035196,GO:0035198,GO:0035279,GO:0042802	-	AT1G09700
MIN01G0876	KOG4197@1|root,KOG4197@2759|Eukaryota,37IB0@33090|Viridiplantae,3G9CF@35493|Streptophyta,3HT2V@3699|Brassicales	PPR,PPR_1,PPR_2,PPR_3,PPR_long	tr|V4L0R2|V4L0R2_EUTSA	sp|O04491|PPR26_ARATH	XP_006417549.1	GO:0003674,GO:0005739,GO:0051301,	-	AT1G09680
MIN01G0877	COG5176@1|root,KOG1588@2759|Eukaryota,37IQR@33090|Viridiplantae,3GD08@35493|Streptophyta,3HPBK@3699|Brassicales	KH_1,STAR_dimer	tr|D7KJS8|D7KJS8_ARALL	sp|Q8GWR3|QKIL5_ARATH	EFH68774.1	GO:0003729,GO:0005634,GO:0048024,	K14945	AT1G09660
MIN01G0878	COG0625@1|root,KOG1627@1|root,KOG0867@2759|Eukaryota,KOG1627@2759|Eukaryota,37P53@33090|Viridiplantae,3GA04@35493|Streptophyta,3HX2I@3699|Brassicales	EF1G,GST_C,GST_N	tr|A0A3P6GPI7|A0A3P6GPI7_BRAOL	sp|O04487|EF1G1_ARATH	VDD55709.1	GO:0004364,GO:0005576,GO:0005737,GO:0005773,GO:0005829,GO:0009056,GO:0009506,GO:0010035,GO:0048316,	K03233	AT1G09640
MIN01G0879	COG1100@1|root,KOG0087@2759|Eukaryota,37J9I@33090|Viridiplantae,3G78Y@35493|Streptophyta,3HVZ0@3699|Brassicales	Ras	tr|A0A1J3FJ63|A0A1J3FJ63_NOCCA	sp|O04486|RAA2A_ARATH	XP_006417553.1	GO:0000911,GO:0003924,GO:0005525,GO:0005576,GO:0005634,GO:0005768,GO:0005794,GO:0005886,GO:0009504,	K07904	AT1G09630
MIN01G0880	COG0495@1|root,KOG0437@2759|Eukaryota,37JF8@33090|Viridiplantae,3GAH8@35493|Streptophyta,3HRVZ@3699|Brassicales	Anticodon_1,tRNA-synt_1	tr|V4L0R7|V4L0R7_EUTSA	sp|F4I116|SYLC_ARATH	XP_006417554.1	GO:0002161,GO:0004823,GO:0005737,GO:0006429,GO:0009506,GO:0009507	K01869	AT1G09620
MIN01G0881	KOG0600@1|root,KOG0600@2759|Eukaryota,37KIY@33090|Viridiplantae,3GAAI@35493|Streptophyta,3HPH5@3699|Brassicales	Pkinase	tr|V4KX08|V4KX08_EUTSA	sp|F4I114|Y1960_ARATH	XP_006417556.1	GO:0000307,GO:0004693,GO:0005634,GO:0006468,GO:0008353,GO:0016310,GO:0032968,GO:0070816	K08819	AT1G09600
MIN01G0882	COG1062@1|root,KOG0022@2759|Eukaryota,37K00@33090|Viridiplantae,3GGQN@35493|Streptophyta,3HZ85@3699|Brassicales	ADH_N,ADH_zinc_N	tr|D7KIC7|D7KIC7_ARALL	sp|A1L4Y2|ADHL3_ARATH	XP_020870920.1	GO:0004024,GO:0005737,GO:0005829,GO:0008270,GO:0046294,GO:0051903	K00001	AT1G32780
MIN01G0883	KOG2966@1|root,KOG2966@2759|Eukaryota,37MS5@33090|Viridiplantae,3GAVW@35493|Streptophyta,3HYMP@3699|Brassicales	MCU	tr|D7KJR8|D7KJR8_ARALL	sp|F4I111|MCU6_ARATH	XP_002892511.1	GO:0005262,GO:0005739,GO:0009507,GO:0015292,GO:0031305,GO:0036444,GO:0051560,GO:1990246	K20858	AT1G09575
MIN01G0884	COG2801@1|root,KOG0017@2759|Eukaryota,37TRV@33090|Viridiplantae	RVT_1,RVT_3,Retrotrans_gag	tr|A0A1J3H105|A0A1J3H105_NOCCA	-	XP_013751968.1	-	-	-
MIN01G0885	COG4251@1|root,2QRSA@2759|Eukaryota,37MYW@33090|Viridiplantae,3GE5G@35493|Streptophyta,3HNJK@3699|Brassicales	GAF,HATPase_c,HisKA,PAS,PAS_2,PHY	tr|R0ILS5|R0ILS5_9BRAS	sp|P14712|PHYA_ARATH	XP_006306617.1	GO:0000155,GO:0003729,GO:0004672,GO:0004673,GO:0005515,GO:0005634,GO:0005737,GO:0005886,GO:0006355,GO:0009507,GO:0009584,GO:0009585,GO:0009630,GO:0009638,GO:0009640,GO:0009883,GO:0010161,GO:0010201,GO:0010203,GO:0010218,GO:0016604,GO:0017006,GO:0017148,GO:0031516,GO:0042802,GO:0042803,GO:0046685,	K12120	AT1G09570
MIN01G0886	2BYKQ@1|root,2QQ4A@2759|Eukaryota,37KIT@33090|Viridiplantae,3GCHI@35493|Streptophyta,3HZKY@3699|Brassicales	Cupin_1	tr|A0A6D2I7Z4|A0A6D2I7Z4_9BRAS	sp|P94014|GL21_ARATH	CAA7022789.1	GO:0005576,GO:0005634,GO:0009505,GO:0009506,GO:0010497,GO:0030145,GO:2000280,	-	AT1G09560
MIN01G0887	KOG4287@1|root,KOG4287@2759|Eukaryota	PAE	tr|A0A565AMF0|A0A565AMF0_9BRAS	sp|F4I107|PAE1_ARATH	VVA90600.1	GO:0005576,GO:0052793,GO:0071555,	K19882	AT1G09550
MIN01G0888	KOG4287@1|root,KOG4287@2759|Eukaryota	PAE	tr|D7KJR5|D7KJR5_ARALL	sp|F4I107|PAE1_ARATH	EFH68768.1	GO:0005576,GO:0052793,GO:0071555,	K14574,K19882	AT1G09550
MIN01G0889	COG5147@1|root,KOG0048@2759|Eukaryota,37HZX@33090|Viridiplantae,3GABD@35493|Streptophyta,3HZ16@3699|Brassicales	Myb_DNA-binding	tr|A0A1J3D5Q3|A0A1J3D5Q3_NOCCA	sp|Q8VZQ2|MYB61_ARATH	XP_006305129.1	GO:0000976,GO:0003700,GO:0005634,GO:0010087,GO:0010089,GO:0010119,GO:0010214,GO:0048364	K09422	AT1G09540
MIN01G0890	COG4886@1|root,2QTFC@2759|Eukaryota,38A5G@33090|Viridiplantae,3GXQI@35493|Streptophyta,3HNJB@3699|Brassicales	LRR_1,LRR_8,Pkinase_Tyr	tr|A0A1J3CLP9|A0A1J3CLP9_NOCCA	sp|Q0WRY5|PBL7_ARATH	AAO42008.1	-	-	-
MIN01G0891	KOG1075@1|root,KOG1075@2759|Eukaryota	RVT_1,zf-RVT	-	-	XP_022547703.1	-	-	-
MIN01G0892	2CNCU@1|root,2QV9I@2759|Eukaryota,37NBF@33090|Viridiplantae,3GCC0@35493|Streptophyta,3HVNQ@3699|Brassicales	HLH	tr|A0A6D2I302|A0A6D2I302_9BRAS	sp|O80536|PIF3_ARATH	XP_010458240.1	GO:0000976,GO:0003677,GO:0003700,GO:0005515,GO:0005634,GO:0006355,GO:0007165,GO:0007623,GO:0009639,GO:0009704,GO:0009740,GO:0009826,GO:0010017,GO:0031539,GO:0042548,GO:0042802,GO:0046983,GO:1905421,GO:1990785,	K12126	AT1G09530
MIN01G0893	KOG1075@1|root,KOG1075@2759|Eukaryota,37TIF@33090|Viridiplantae,3G9IZ@35493|Streptophyta	DUF4283,RVT_1,RVT_3,zf-CCHC_4,zf-RVT	tr|A0A6J0N2N5|A0A6J0N2N5_RAPSA	-	XP_013694835.1	-	-	-
MIN01G0894	KOG4658@1|root,KOG4658@2759|Eukaryota	LRR_8,NB-ARC,Pkinase_Tyr	tr|A0A3P6CKL4|A0A3P6CKL4_BRACM	sp|O82484|DRL23_ARATH	XP_013602893.1	GO:0009507,GO:0043531	K13459	AT4G10780
MIN01G0895	COG0451@1|root,KOG1502@2759|Eukaryota,37J0J@33090|Viridiplantae,3GMZ4@35493|Streptophyta,3HXGX@3699|Brassicales	3Beta_HSD,Epimerase	tr|D7KJR1|D7KJR1_ARALL	sp|A0A0B6VQ48|PAR1_ROSHC	XP_002889755.1	GO:0004022,GO:0005575,GO:0016616,	-	AT1G09510
MIN01G0896	2CY68@1|root,2S2BS@2759|Eukaryota,37VTK@33090|Viridiplantae,3GJ1D@35493|Streptophyta,3HZT5@3699|Brassicales	-	tr|R0I396|R0I396_9BRAS	-	XP_006303836.1	GO:0003674,GO:0005634,GO:0006996,GO:0009790,GO:0009892,GO:0048316	-	AT1G09520
MIN01G0897	KOG1075@1|root,KOG1075@2759|Eukaryota	Exo_endo_phos,Hexapep	tr|A0A6D2KPD0|A0A6D2KPD0_9BRAS	-	CAA7050922.1	GO:0003674,GO:0005575,GO:0008150,	-	AT1G43760
MIN01G0898	COG0451@1|root,KOG1502@2759|Eukaryota,37J0J@33090|Viridiplantae,3GMZ4@35493|Streptophyta,3HXGX@3699|Brassicales	3Beta_HSD,Epimerase	tr|F4I101|F4I101_ARATH	sp|A0A0B6VQ48|PAR1_ROSHC	NP_849625.1	GO:0004022,GO:0005515,GO:0007165,GO:0009737,GO:0010150,GO:0016616	-	AT1G09500
MIN01G0899	KOG1075@1|root,KOG1075@2759|Eukaryota	-	tr|A0A1J3IFW5|A0A1J3IFW5_NOCCA	sp|P93295|M310_ARATH	XP_010518602.1	GO:0003674,GO:0005739,GO:0008150,	-	ATMG00310
MIN01G0900	KOG1075@1|root,KOG1075@2759|Eukaryota,37TIF@33090|Viridiplantae,3G9IZ@35493|Streptophyta	DUF4283,RVT_1,RVT_3,zf-CCHC_4,zf-RVT	tr|A0A1J3JMH0|A0A1J3JMH0_NOCCA	-	XP_013657815.1	-	-	-
MIN01G0901	KOG1075@1|root,KOG1075@2759|Eukaryota	DUF4283,zf-CCHC_4	tr|A0A6J0MNH5|A0A6J0MNH5_RAPSA	-	XP_020874444.1	-	-	-
MIN01G0902	COG0451@1|root,KOG1502@2759|Eukaryota,37J0J@33090|Viridiplantae,3GMZ4@35493|Streptophyta,3HXGX@3699|Brassicales	3Beta_HSD,Epimerase	tr|V4KDV5|V4KDV5_EUTSA	sp|A0A0B6VQ48|PAR1_ROSHC	XP_006417567.1	GO:0004022,GO:0005515,GO:0007165,GO:0009737,GO:0010150,GO:0016616	-	AT1G09500
MIN01G0903	COG0451@1|root,KOG1502@2759|Eukaryota,37J0J@33090|Viridiplantae,3GMZ4@35493|Streptophyta,3HXGX@3699|Brassicales	3Beta_HSD,Epimerase	tr|A0A1J3GPN8|A0A1J3GPN8_NOCCA	sp|A0A0B6VQ48|PAR1_ROSHC	VVA90397.1	GO:0004022,GO:0005515,GO:0007165,GO:0009737,GO:0010150,GO:0016616	-	AT1G09500
MIN01G0904	COG0451@1|root,KOG1502@2759|Eukaryota,37J0J@33090|Viridiplantae,3GMZ4@35493|Streptophyta,3HXGX@3699|Brassicales	3Beta_HSD,Epimerase	tr|A0A565ALX5|A0A565ALX5_9BRAS	sp|A0A0B6VQ48|PAR1_ROSHC	VVA90396.1	GO:0004022,GO:0006996,GO:0009416,GO:0016616,GO:0099503,	-	AT1G09490
MIN01G0905	COG0451@1|root,KOG1502@2759|Eukaryota,37J0J@33090|Viridiplantae,3GMZ4@35493|Streptophyta,3HXGX@3699|Brassicales	3Beta_HSD,Epimerase	tr|E4MWF6|E4MWF6_EUTHA	sp|A0A0B6VQ48|PAR1_ROSHC	XP_006417568.1	GO:0004022,GO:0005575,GO:0007165,GO:0009414,GO:0016616,GO:0097305,GO:1901565,	-	AT1G09480
MIN01G0906	COG0515@1|root,2QQPF@2759|Eukaryota,37R7I@33090|Viridiplantae,3GB3T@35493|Streptophyta,3HVG7@3699|Brassicales	EGF_CA,GUB_WAK_bind,Pkinase,Pkinase_Tyr	tr|R0I1I4|R0I1I4_9BRAS	sp|Q9LMN7|WAK5_ARATH	XP_006303161.1	GO:0005509,GO:0005576,GO:0005886,GO:0006468,GO:0007166,GO:0016301,GO:0030247,	-	AT1G21230
MIN01G0907	28N3D@1|root,2QUNG@2759|Eukaryota,37SUT@33090|Viridiplantae,3G7A3@35493|Streptophyta,3HVQZ@3699|Brassicales	-	tr|V4L817|V4L817_EUTSA	sp|Q4PT37|NEAP3_ARATH	XP_024008900.1	GO:0005515,GO:0005635,GO:0005654,GO:0005737,GO:0010374,GO:0043621,GO:0044085,	-	AT1G09470
MIN01G0908	28JJ6@1|root,2QRYC@2759|Eukaryota,37MWS@33090|Viridiplantae,3GG55@35493|Streptophyta,3I06F@3699|Brassicales	Glyco_hydro_17,X8	tr|V4L0T0|V4L0T0_EUTSA	sp|Q84V39|ALL10_OLEEU	XP_006417569.1	GO:0004553,GO:0005975,GO:0046658,	-	AT1G09460
MIN01G0909	COG5072@1|root,KOG2464@2759|Eukaryota,37IAB@33090|Viridiplantae,3G9WZ@35493|Streptophyta,3HS1X@3699|Brassicales	Haspin_kinase	tr|A0A6D2JII4|A0A6D2JII4_9BRAS	sp|O80528|HASP_ARATH	CAA7037065.1	GO:0000278,GO:0005634,GO:0005737,GO:0006468,GO:0035402,GO:0035556,GO:0072354,	K16315	AT1G09450
MIN01G0910	COG0515@1|root,KOG1187@2759|Eukaryota,37MNI@33090|Viridiplantae,3GE4N@35493|Streptophyta,3HYJ0@3699|Brassicales	Pkinase	tr|V4KDV8|V4KDV8_EUTSA	sp|Q8LEB6|Y5185_ARATH	XP_006417572.1	GO:0005576,GO:0006468,GO:0010628,GO:0016310,GO:0019748,GO:0030154,GO:0031328,GO:0045935	-	AT1G09440
MIN01G0911	COG0045@1|root,KOG1254@2759|Eukaryota,37IP2@33090|Viridiplantae,3GERE@35493|Streptophyta,3HPMA@3699|Brassicales	ATP-grasp_2,Citrate_bind	tr|A0A087HM92|A0A087HM92_ARAAL	sp|O80526|ACLA3_ARATH	KAF2620944.1	GO:0003878,GO:0005576,GO:0005737,GO:0005829,GO:0006085,GO:0140615	K01648	AT1G09430
MIN01G0912	COG0666@1|root,KOG0504@2759|Eukaryota,37JMU@33090|Viridiplantae,3GH8M@35493|Streptophyta,3HXD3@3699|Brassicales	Ank_2,Ank_3,Ank_4,Ank_5,PGG	tr|A0A654E8L4|A0A654E8L4_ARATH	-	XP_020867794.1	GO:0005737,GO:0007165,GO:0009737,GO:0016020,GO:0071310,	-	AT1G10340
MIN01G0913	COG0369@1|root,KOG1159@2759|Eukaryota,37MFY@33090|Viridiplantae,3GCD3@35493|Streptophyta,3HSNA@3699|Brassicales	FAD_binding_1,Flavodoxin_1,NAD_binding_1	tr|A0A565B396|A0A565B396_9BRAS	sp|Q6NPS8|NDOR1_ARATH	KAF2611862.1	GO:0003958,GO:0005515,GO:0005634,GO:0005737,GO:0005829,GO:0009793,GO:0010181,GO:0016491,GO:0016651,GO:0050660	-	AT3G02280
MIN01G0914	COG0364@1|root,KOG0563@2759|Eukaryota,37HNF@33090|Viridiplantae,3GB82@35493|Streptophyta,3HSUS@3699|Brassicales	G6PD_C,G6PD_N	tr|A0A5S9TFV9|A0A5S9TFV9_ARATH	sp|Q93ZW0|G6PD4_ARATH	CAA0182884.1	GO:0004345,GO:0006098,GO:0009507,GO:0044281,GO:0048316,GO:0050661	K00036	AT1G09420
MIN01G0915	KOG4197@1|root,KOG4197@2759|Eukaryota,37RHF@33090|Viridiplantae,3GGHX@35493|Streptophyta,3HNDA@3699|Brassicales	DYW_deaminase,PPR	tr|A0A654E9F1|A0A654E9F1_ARATH	sp|Q56XI1|PPR25_ARATH	VYS45515.1	GO:0003723,GO:0005739,GO:0008270,GO:0009451,GO:0043231,	-	AT1G09410
MIN01G0916	2E38B@1|root,2SACN@2759|Eukaryota,37XMM@33090|Viridiplantae,3GMKZ@35493|Streptophyta,3I1FX@3699|Brassicales	NPR1_interact	tr|A0A3P6GP61|A0A3P6GP61_BRAOL	sp|Q9FNZ4|NIMI3_ARATH	KAF2588152.1	GO:0005515,GO:0005634,GO:0006955,GO:0009416,GO:0009755,GO:0010112	-	AT1G09415
MIN01G0917	COG1902@1|root,KOG0134@2759|Eukaryota,37NVQ@33090|Viridiplantae,3GAWK@35493|Streptophyta,3HSI8@3699|Brassicales	Oxidored_FMN	tr|A0A1J3EAK3|A0A1J3EAK3_NOCCA	sp|Q8GYA3|OPRL1_ARATH	KFK43236.1	GO:0005737,GO:0010181,GO:0016491,	K05894	AT1G09400
MIN01G0918	28K72@1|root,2QTD0@2759|Eukaryota,37MQQ@33090|Viridiplantae,3GERS@35493|Streptophyta,3HY3H@3699|Brassicales	Lipase_GDSL	tr|V4KDW2|V4KDW2_EUTSA	sp|O80522|GDL2_ARATH	XP_006417577.1	GO:0005576,GO:0005975,GO:0006629,GO:0009570,GO:0009642,GO:0016788,GO:0044036,GO:1901615	-	AT1G09390
MIN01G0919	28UWA@1|root,2R1MC@2759|Eukaryota,383B6@33090|Viridiplantae,3GWV6@35493|Streptophyta,3I141@3699|Brassicales	NAM	tr|A0A565B352|A0A565B352_9BRAS	sp|Q9LR74|NAC6_ARATH	VVA95773.1	GO:0003700,GO:0005634,GO:0006355,	-	AT1G03490
MIN01G0920	28N0B@1|root,2QW27@2759|Eukaryota,37QJJ@33090|Viridiplantae,3GA5D@35493|Streptophyta,3HMX6@3699|Brassicales	EamA	tr|R0GQ39|R0GQ39_9BRAS	sp|Q8GXB4|WTR2_ARATH	XP_006305109.1	GO:0005886,GO:0009888,GO:0010054,GO:0022857,GO:0033993,GO:0060560,GO:0071695,GO:0097305,GO:0098542,GO:1905392	-	AT1G09380
MIN01G0921	2CYQ0@1|root,2S5JM@2759|Eukaryota,37WGK@33090|Viridiplantae,3GKIT@35493|Streptophyta,3I0IE@3699|Brassicales	PMEI	tr|A0A565ALT5|A0A565ALT5_9BRAS	-	VVA90380.1	GO:0009507,GO:0043086,GO:0046910,	-	AT1G09370
MIN01G0922	2CYQ0@1|root,2S5JM@2759|Eukaryota,37WGK@33090|Viridiplantae,3GKIT@35493|Streptophyta	PMEI	tr|V4L826|V4L826_EUTSA	-	XP_006417580.1	GO:0005575,GO:0043086,GO:0046910,	-	AT1G09360
MIN01G0923	COG5597@1|root,KOG1950@2759|Eukaryota,37MMR@33090|Viridiplantae,3GBQV@35493|Streptophyta,3HX7Q@3699|Brassicales	Glyco_transf_8	tr|A0A5S9TF89|A0A5S9TF89_ARATH	sp|O80518|GOLS3_ARATH	CAA0182646.1	GO:0005737,GO:0005794,GO:0006012,GO:0006979,GO:0009409,GO:0016757,GO:0047216,	K18819	AT1G09350
MIN01G0924	COG5184@1|root,2QSCJ@2759|Eukaryota,37SH9@33090|Viridiplantae,3GXRN@35493|Streptophyta,3HZCY@3699|Brassicales	BRX,BRX_N,FYVE,Mcp5_PH,RCC1	tr|R0I5H5|R0I5H5_9BRAS	sp|Q947D2|PRAF1_ARATH	XP_010415626.1	GO:0003674,GO:0005737,GO:0008150,	-	AT1G69710
MIN01G0925	COG0681@1|root,KOG0171@2759|Eukaryota,37TSB@33090|Viridiplantae,3GI22@35493|Streptophyta	Peptidase_S24,Peptidase_S26	tr|R0IFR4|R0IFR4_9BRAS	sp|Q9CQU8|IMP1L_MOUSE	XP_006304262.1	GO:0004252,GO:0005886,GO:0006465,GO:0006627,GO:0016020,GO:0042720	K09647	AT1G29960
MIN01G0926	2DPQX@1|root,2S6A3@2759|Eukaryota,37W15@33090|Viridiplantae,3GIZ0@35493|Streptophyta,3I0CT@3699|Brassicales	Retrotran_gag_2,zf-CCHC	tr|A0A1J3J691|A0A1J3J691_NOCCA	-	CAA7021407.1	-	-	-
MIN01G0927	2CMCJ@1|root,2QPZ0@2759|Eukaryota,37KBV@33090|Viridiplantae,3GE9E@35493|Streptophyta,3HPCV@3699|Brassicales	Epimerase	tr|V4KDW6|V4KDW6_EUTSA	sp|Q9SA52|CP41B_ARATH	XP_006417582.1	GO:0000325,GO:0000427,GO:0003677,GO:0003723,GO:0003729,GO:0005515,GO:0005576,GO:0005777,GO:0005794,GO:0005829,GO:0005840,GO:0005996,GO:0006364,GO:0007623,GO:0009409,GO:0009506,GO:0009507,GO:0009570,GO:0009611,GO:0009658,GO:0009941,GO:0010287,GO:0010297,GO:0010319,GO:0010468,GO:0032544,GO:0042631,GO:0045727,GO:0045893,GO:0048046	-	AT1G09340
MIN01G0928	KOG3195@1|root,KOG3195@2759|Eukaryota,37TXY@33090|Viridiplantae,3GDAM@35493|Streptophyta,3HPIV@3699|Brassicales	DUF846	tr|A0A078JHB6|A0A078JHB6_BRANA	sp|Q8LEK2|TVP23_ARATH	CDY64777.1	GO:0005515,GO:0005576,GO:0005768,GO:0005794,GO:0005802,GO:0007030,GO:0007034,GO:0009306,GO:0009826,GO:0016192,GO:0030173,GO:0032588,GO:0099402,	-	AT1G09330
MIN01G0929	28PJU@1|root,2QW7Z@2759|Eukaryota,37TB7@33090|Viridiplantae,3GF8K@35493|Streptophyta,3HRZ7@3699|Brassicales	Agenet	tr|D7KJP0|D7KJP0_ARALL	sp|Q500V5|AGDP1_ARATH	XP_002892499.1	GO:0000775,GO:0000792,GO:0005634,GO:0006346,GO:0035064,GO:0036123,GO:0042393,GO:0044030	-	AT1G09320
MIN01G0930	2C4CF@1|root,2RYFH@2759|Eukaryota,37UZC@33090|Viridiplantae,3GIEB@35493|Streptophyta,3HUF5@3699|Brassicales	DUF538	tr|A0A087HM76|A0A087HM76_ARAAL	-	KFK43228.1	GO:0005576,GO:0005634,GO:0005770,GO:0005783,GO:0005794,GO:0005829,GO:0005886,GO:0009266,GO:0009416,GO:0009737,GO:0019752,GO:0019760,GO:0048046,GO:0048629,GO:0065003,	-	AT1G09310
MIN01G0931	COG0006@1|root,KOG2414@2759|Eukaryota,37HHB@33090|Viridiplantae,3GA57@35493|Streptophyta,3HRYU@3699|Brassicales	AMP_N,Peptidase_M24	tr|A0A654E964|A0A654E964_ARATH	sp|F4HZG9|ICP55_ARATH	AHJ59463.1	GO:0004177,GO:0005634,GO:0005737,GO:0005739,GO:0008233,GO:0030145,GO:0050821,GO:0070006	K01262	AT1G09300
MIN01G0932	28J0E@1|root,2QRCB@2759|Eukaryota,37P3Q@33090|Viridiplantae,3GCE1@35493|Streptophyta,3HS3G@3699|Brassicales	THUMP	tr|A0A6D2JKF5|A0A6D2JKF5_9BRAS	-	CAA7037080.1	GO:0003723,GO:0005634,GO:0006400,GO:0010629,GO:0048316,	-	AT1G09290
MIN01G0933	KOG2551@1|root,KOG2551@2759|Eukaryota,37HI1@33090|Viridiplantae,3GABF@35493|Streptophyta,3HNMW@3699|Brassicales	FSH1,Rhodanese_C	tr|A0A565ALS5|A0A565ALS5_9BRAS	sp|Q94AC1|STR6_ARATH	VVA90370.1	GO:0005634,GO:0005737,GO:0016787,	-	AT1G09280
MIN01G0934	COG5064@1|root,KOG0166@2759|Eukaryota,37PSC@33090|Viridiplantae,3GA6S@35493|Streptophyta,3HR63@3699|Brassicales	Arm,Arm_3,IBB	tr|A0A0D3DNL1|A0A0D3DNL1_BRAOL	sp|O80480|IMPA4_ARATH	XP_013604201.1	GO:0005515,GO:0005634,GO:0005737,GO:0006607,GO:0008139,GO:0030581,GO:0061608,GO:0080034	K15042	AT1G09270
MIN01G0935	COG0484@1|root,KOG0714@2759|Eukaryota,383H8@33090|Viridiplantae,3GRBA@35493|Streptophyta,3I1I4@3699|Brassicales	DnaJ	tr|A0A6D2JDB4|A0A6D2JDB4_9BRAS	-	CAA7037083.1	GO:0003674,GO:0005737,GO:0008150,	-	AT1G09260
MIN01G0936	-	-	tr|A0A540KBW8|A0A540KBW8_MALBA	-	TQD71738.1	-	-	-
MIN01G0937	2CMQT@1|root,2QRGZ@2759|Eukaryota,37PMJ@33090|Viridiplantae,3G99N@35493|Streptophyta,3HQBJ@3699|Brassicales	Glyco_hydro_17,X8	tr|A0A6D2ID79|A0A6D2ID79_9BRAS	sp|Q06915|EA6_ARATH	CAA7027993.1	GO:0005576,GO:0005975,GO:0009793,GO:0010584,GO:0042973,GO:0046658	-	AT4G14080
MIN01G0938	28P6Y@1|root,2QVTW@2759|Eukaryota,37NVI@33090|Viridiplantae,3GB8Q@35493|Streptophyta,3HY3X@3699|Brassicales	-	tr|A0A1J3IDC4|A0A1J3IDC4_NOCCA	sp|Q67YC9|Y4141_ARATH	XP_010435192.1	GO:0000325,GO:0008150,GO:0009507,GO:0016757,GO:0099503,	-	AT4G14100
MIN01G0939	2CMQT@1|root,2QRGZ@2759|Eukaryota,37PMJ@33090|Viridiplantae,3G99N@35493|Streptophyta,3HQBJ@3699|Brassicales	Glyco_hydro_17,X8	tr|A0A6D2ID79|A0A6D2ID79_9BRAS	sp|Q06915|EA6_ARATH	CAA7027993.1	GO:0005576,GO:0005975,GO:0009793,GO:0010584,GO:0042973,GO:0046658	-	AT4G14080
MIN01G0940	2A286@1|root,2RY2C@2759|Eukaryota,37TWB@33090|Viridiplantae,3GJD0@35493|Streptophyta,3HU9N@3699|Brassicales	-	tr|A0A1J3K717|A0A1J3K717_NOCCA	sp|O80482|BH149_ARATH	CAA7037084.1	GO:0003700,GO:0005515,GO:0005634,GO:0006355,GO:0009735,GO:0009736,GO:0009755,GO:0009888,GO:0016049,GO:0046983,GO:0060560,GO:0090558	-	AT1G09250
MIN01G0941	KOG0185@1|root,KOG0185@2759|Eukaryota,37SCZ@33090|Viridiplantae,3GBR4@35493|Streptophyta,3HVSD@3699|Brassicales	Proteasome	tr|R0IJB3|R0IJB3_9BRAS	sp|Q7DLR9|PSB4_ARATH	XP_006304105.2	GO:0000502,GO:0005515,GO:0005634,GO:0005737,GO:0005829,GO:0005839,GO:0006511,GO:0010498,GO:0019774,GO:0022626	K02736	AT1G56450
MIN01G0942	28MAT@1|root,2QTU6@2759|Eukaryota,37J7E@33090|Viridiplantae,3G8DD@35493|Streptophyta,3HPUU@3699|Brassicales	NAS	tr|A0A6D2J6C3|A0A6D2J6C3_9BRAS	sp|O80483|NAS3_ARATH	CAA7037086.1	GO:0009555,GO:0009860,GO:0010233,GO:0030410,GO:0030418,	K05953	AT1G09240
MIN01G0943	KOG4206@1|root,KOG4206@2759|Eukaryota,37KFA@33090|Viridiplantae,3GGN8@35493|Streptophyta,3HN1A@3699|Brassicales	RRM_1	tr|V4L0V5|V4L0V5_EUTSA	sp|Q8RWV8|U1165_ARATH	XP_006417594.1	GO:0000398,GO:0005634,GO:0005689,GO:0010229,GO:0030626,GO:0097157	K13157	AT1G09230
MIN01G0944	KOG4197@1|root,KOG4197@2759|Eukaryota,37QCP@33090|Viridiplantae,3GF9C@35493|Streptophyta,3HS5R@3699|Brassicales	PPR	tr|A0A565APQ0|A0A565APQ0_9BRAS	sp|Q680Z7|PPR24_ARATH	VVA90588.1	GO:0003674,GO:0005739,GO:0008150,GO:0022626	-	AT1G09220
MIN01G0945	2C0PQ@1|root,2SHC9@2759|Eukaryota,37ZC6@33090|Viridiplantae,3GN4G@35493|Streptophyta,3HZ2Q@3699|Brassicales	peroxidase	tr|A0A6D2JK52|A0A6D2JK52_9BRAS	-	XP_013704890.1	GO:0003676,GO:0004523,GO:0009507,	K08057	AT4G29090
MIN01G0946	2C0PQ@1|root,2SHC9@2759|Eukaryota,37ZC6@33090|Viridiplantae,3GN4G@35493|Streptophyta,3HZ2Q@3699|Brassicales	peroxidase	tr|A0A565CCY1|A0A565CCY1_9BRAS	sp|Q93V93|PER44_ARATH	XP_010438811.1	GO:0004601,GO:0005576,GO:0005739,GO:0006950,GO:0006979,GO:0009505,GO:0020037,GO:0035618,GO:0140825,	K00430	AT4G26010
MIN01G0947	KOG1075@1|root,KOG1075@2759|Eukaryota	-	tr|A0A6J0LKS4|A0A6J0LKS4_RAPSA	sp|Q58DF3|TRABD_BOVIN	XP_022559948.1	GO:0003674,GO:0005886,GO:0008150,GO:0031307	-	AT1G05270
MIN01G0948	-	-	tr|A0A3P6DZH1|A0A3P6DZH1_BRAOL	-	VDD29301.1	-	-	AT1G10000
MIN01G0949	KOG0077@1|root,KOG0077@2759|Eukaryota,37MJP@33090|Viridiplantae,3G7NN@35493|Streptophyta,3HXRB@3699|Brassicales	Arf	tr|A0A397YX31|A0A397YX31_BRACM	sp|Q01474|SAR1B_ARATH	XP_010458197.1	GO:0003400,GO:0003924,GO:0005515,GO:0005525,GO:0005783,GO:0005829,GO:0005886,GO:0006886,GO:0006888,GO:0016050,GO:0019898,GO:0030127,GO:0061024,GO:0070863,GO:0070971,	K07953	AT1G56330
MIN01G0950	KOG4197@1|root,KOG4197@2759|Eukaryota,37S0P@33090|Viridiplantae,3GAM7@35493|Streptophyta,3HNSQ@3699|Brassicales	HD,Ppx-GppA	tr|D7KIZ3|D7KIZ3_ARALL	sp|O80488|PPR23_ARATH	EFH68748.1	GO:0005886,GO:0008150,GO:0016462,	K15442	AT1G09195
MIN01G0951	-	-	tr|O80490|O80490_ARATH	-	NP_001117252.1	GO:0003674,GO:0005575,GO:0008610,GO:0010150,GO:0019760,GO:0044255,GO:0071695,GO:0090558	-	AT1G09176
MIN01G0952	COG5059@1|root,KOG0239@2759|Eukaryota,37KAM@33090|Viridiplantae,3G8QJ@35493|Streptophyta,3HWFS@3699|Brassicales	CH,Kinesin,Microtub_bd	tr|A0A1P8ATI1|A0A1P8ATI1_ARATH	sp|F4HZF0|KN14H_ARATH	XP_024008492.1	GO:0003777,GO:0005524,GO:0007017,GO:0007018,GO:0008017,GO:0015630	K10406	AT1G09170
MIN01G0953	COG0631@1|root,KOG0698@2759|Eukaryota,37QEH@33090|Viridiplantae,3GB4I@35493|Streptophyta,3HQWJ@3699|Brassicales	PP2C	tr|D7KIY9|D7KIY9_ARALL	sp|O80492|P2C05_ARATH	XP_020867885.1	GO:0004722,GO:0005886,GO:0009507,GO:0017018,GO:0035970,	-	AT1G09160
MIN01G0954	28IYG@1|root,2QRA4@2759|Eukaryota,37JF5@33090|Viridiplantae,3G8RG@35493|Streptophyta,3HTQS@3699|Brassicales	F-box,PP2	tr|V4L0W5|V4L0W5_EUTSA	sp|O80494|P2B15_ARATH	XP_006417604.1	GO:0009507,GO:0009908,GO:0030246,GO:0044281,GO:0048507,	-	AT1G09155
MIN01G0955	KOG1075@1|root,KOG1075@2759|Eukaryota	RVT_3,zf-RVT	tr|A0A6J0MSU0|A0A6J0MSU0_RAPSA	-	XP_013601000.1	GO:0003676,GO:0004523,GO:0005575,GO:0008150	-	AT5G19270
MIN01G0956	COG2016@1|root,KOG2523@2759|Eukaryota,37HPR@33090|Viridiplantae,3GAH4@35493|Streptophyta,3HQ9G@3699|Brassicales	PUA	tr|A0A1J3FIT3|A0A1J3FIT3_NOCCA	sp|Q86KL4|MCTS1_DICDI	XP_006417605.1	GO:0001731,GO:0003723,GO:0005737,GO:0010035,GO:0044085,	K07575	AT1G09150
MIN01G0957	COG0724@1|root,KOG0105@2759|Eukaryota,37SWF@33090|Viridiplantae,3GFAA@35493|Streptophyta,3HVPV@3699|Brassicales	RRM_1	tr|V4MV29|V4MV29_EUTSA	sp|Q9XFR5|SR30_ARATH	ESQ35961.1	GO:0000398,GO:0003723,GO:0005515,GO:0005634,GO:0005829,GO:0016607	K12890	AT1G09140
MIN01G0958	COG0740@1|root,KOG0840@2759|Eukaryota,37JQ6@33090|Viridiplantae,3GB0G@35493|Streptophyta,3HS4M@3699|Brassicales	CLP_protease	tr|D7KIY4|D7KIY4_ARALL	sp|Q8L770|CLPR3_ARATH	XP_010489701.1	GO:0004176,GO:0004252,GO:0005576,GO:0005739,GO:0006515,GO:0006721,GO:0006778,GO:0009368,GO:0009416,GO:0009507,GO:0009532,GO:0009570,GO:0009579,GO:0009941,GO:0010035,GO:0019752,GO:0051117,	-	AT1G09130
MIN01G0959	KOG0039@1|root,KOG0039@2759|Eukaryota,37KYK@33090|Viridiplantae,3G87H@35493|Streptophyta,3HRH7@3699|Brassicales	EF-hand_6,FAD_binding_8,Ferric_reduct,NADPH_Ox,NAD_binding_6	tr|V4MV32|V4MV32_EUTSA	sp|Q9SBI0|RBOHB_ARATH	ESQ35966.1	GO:0000293,GO:0005509,GO:0005886,GO:0006952,GO:0009408,GO:0009845,GO:0016174,	K13447	AT1G09090
MIN01G0960	COG0443@1|root,KOG0100@2759|Eukaryota,37SRR@33090|Viridiplantae,3GFK3@35493|Streptophyta,3HZJH@3699|Brassicales	HSP70	tr|A0A6D2L175|A0A6D2L175_9BRAS	sp|Q8H1B3|BIP3_ARATH	CAA7053268.1	GO:0000304,GO:0005524,GO:0005634,GO:0005737,GO:0005788,GO:0006457,GO:0009408,GO:0009507,GO:0009860,GO:0016020,GO:0016592,GO:0016887,GO:0030433,GO:0030968,GO:0031072,GO:0034620,GO:0034663,GO:0042026,GO:0044183,GO:0051082,GO:0051085,GO:0051787,GO:0099503,GO:0140662	K09490	AT1G09080
MIN01G0961	28N3T@1|root,2QUNY@2759|Eukaryota,37I48@33090|Viridiplantae,3GGQZ@35493|Streptophyta,3HW51@3699|Brassicales	C2	tr|A0A3P5YSC5|A0A3P5YSC5_BRACM	sp|O04023|SRC2_ARATH	XP_009118327.2	GO:0000326,GO:0005515,GO:0005576,GO:0005783,GO:0005886,GO:0006623,GO:0006952,GO:0071456	K03006	AT1G09070
MIN01G0962	KOG1075@1|root,KOG1075@2759|Eukaryota	-	tr|A0A6D2JVZ7|A0A6D2JVZ7_9BRAS	-	CAA7044436.1	-	-	AT1G10000
MIN01G0963	KOG1075@1|root,KOG1075@2759|Eukaryota	-	tr|A0A6D2HRF0|A0A6D2HRF0_9BRAS	-	CAA7018071.1	-	-	AT4G20520
MIN01G0964	KOG1356@1|root,KOG1356@2759|Eukaryota,37KAZ@33090|Viridiplantae,3G8WM@35493|Streptophyta,3HP6E@3699|Brassicales	JmjC,WRC,zf-4CXXC_R1	tr|A0A565AMD7|A0A565AMD7_9BRAS	sp|Q9SSE9|JMJ25_ARATH	XP_020867299.1	GO:0000118,GO:0000785,GO:0000976,GO:0003712,GO:0005506,GO:0005515,GO:0005634,GO:0006357,GO:0010425,GO:0010628,GO:0016567,GO:0031011,GO:0031490,GO:0031624,GO:0032451,GO:0032454,GO:0033169,GO:0036123,GO:0042393,GO:0042803,GO:0043161,GO:0043621,GO:0048188,GO:0051573,GO:0061630,GO:0070920,GO:1900110,GO:2000616	K15601	AT1G09060
MIN01G0965	28IIN@1|root,2QQVN@2759|Eukaryota,37KSV@33090|Viridiplantae,3GC1H@35493|Streptophyta,3HYP3@3699|Brassicales	-	tr|A0A565AMC3|A0A565AMC3_9BRAS	-	VVA90570.1	GO:0000118,GO:0003714,GO:0005634,GO:0008150	-	AT1G09040
MIN01G0966	COG2801@1|root,KOG0017@2759|Eukaryota,37RKH@33090|Viridiplantae,3GGZK@35493|Streptophyta,3HZ1D@3699|Brassicales	ATHILA,RVT_1,Retrotrans_gag,rve	tr|A0A6D2IXF5|A0A6D2IXF5_9BRAS	-	CAA7035294.1	-	K03124	-
MIN01G0967	COG2036@1|root,KOG0869@2759|Eukaryota,37V03@33090|Viridiplantae,3GJ3I@35493|Streptophyta,3I01Z@3699|Brassicales	CBFD_NFYB_HMF	tr|R0IG98|R0IG98_9BRAS	sp|O04027|NFYB4_ARATH	XP_006304477.1	GO:0000978,GO:0000981,GO:0001228,GO:0003700,GO:0005515,GO:0005634,GO:0006355,GO:0006357,GO:0016602,GO:0046982	K08065	AT1G09030
MIN01G0968	COG0517@1|root,KOG1616@1|root,KOG1616@2759|Eukaryota,KOG1764@2759|Eukaryota,37IKE@33090|Viridiplantae,3GC4H@35493|Streptophyta,3HR05@3699|Brassicales	AMPK1_CBM,CBS	tr|A0A178W6I0|A0A178W6I0_ARATH	sp|Q944A6|SNF4_ARATH	XP_010475723.1	GO:0000266,GO:0004674,GO:0005515,GO:0005634,GO:0005737,GO:0006468,GO:0009507,GO:0009569,GO:0009859,GO:0016208,GO:0016559,GO:0019887,GO:0019900,GO:0019901,GO:0030295,GO:0031588,GO:0042149,GO:0045859,GO:0046777,GO:0050790,GO:1901982,GO:2000377	K07200	AT1G09020
MIN01G0969	COG3250@1|root,KOG2230@2759|Eukaryota,37J81@33090|Viridiplantae,3GFRK@35493|Streptophyta,3HRZH@3699|Brassicales	Glyco_hydro_2,Glyco_hydro_2_C	tr|A0A565AME7|A0A565AME7_9BRAS	sp|Q75W54|EBM_ARATH	VVA90566.1	GO:0000325,GO:0005829,GO:0005975,GO:0006082,GO:0009892,GO:0033947,GO:0051641,	K18577	AT1G09010
MIN01G0970	KOG0198@1|root,KOG0198@2759|Eukaryota,37MNP@33090|Viridiplantae,3GDP7@35493|Streptophyta,3HWGV@3699|Brassicales	Pkinase	tr|A0A565AMB2|A0A565AMB2_9BRAS	sp|O22040|ANP1_ARATH	VVA90565.1	GO:0000165,GO:0004672,GO:0004674,GO:0004709,GO:0005634,GO:0005737,GO:0006468,GO:0006979,GO:0007165,GO:0009908,GO:0046777,	K20606	AT1G09000
MIN01G0971	COG0261@1|root,KOG1686@2759|Eukaryota,37U92@33090|Viridiplantae,3GHTW@35493|Streptophyta	Ribosomal_L21p	tr|A0A6D2IGY9|A0A6D2IGY9_9BRAS	sp|P51412|RK21_ARATH	XP_024010627.1	GO:0003729,GO:0003735,GO:0005634,GO:0006412,GO:0009507,GO:0009570,GO:0009658,GO:0009793,GO:0009941,GO:0010027	K02888	AT1G35680
MIN01G0972	KOG1075@1|root,KOG1075@2759|Eukaryota	-	tr|A0A6D2HZZ4|A0A6D2HZZ4_9BRAS	-	CAA7021824.1	GO:0003676,GO:0004523,GO:0005575,GO:0008150	-	AT4G09490
MIN01G0973	COG5597@1|root,KOG1950@2759|Eukaryota,37I6T@33090|Viridiplantae,3GD9F@35493|Streptophyta,3HSYQ@3699|Brassicales	Glyco_transf_8	tr|A0A1J3GLJ0|A0A1J3GLJ0_NOCCA	sp|F4HZC3|GUX5_ARATH	CAA7053276.1	GO:0005794,GO:0016757,GO:0045492,	K20890	AT1G08990
MIN01G0974	COG5597@1|root,KOG1950@2759|Eukaryota,37I6T@33090|Viridiplantae,3GD9F@35493|Streptophyta,3HSYQ@3699|Brassicales	Glyco_transf_8	tr|A0A6D2KZJ5|A0A6D2KZJ5_9BRAS	sp|F4HZC3|GUX5_ARATH	CAA7053276.1	GO:0005794,GO:0016757,GO:0045492,	K20890	AT1G08990
MIN01G0975	COG0154@1|root,KOG1211@2759|Eukaryota,37IP4@33090|Viridiplantae,3G9YA@35493|Streptophyta,3HPDM@3699|Brassicales	Amidase	tr|V4L8A9|V4L8A9_EUTSA	sp|Q9FR37|AMI1_ARATH	XP_006417625.1	GO:0004040,GO:0005576,GO:0005654,GO:0005737,GO:0005829,GO:0009507,GO:0009684,GO:0009851,GO:0016810,GO:0043864	K01426	AT1G08980
MIN01G0976	COG2801@1|root,KOG0017@2759|Eukaryota,37RKH@33090|Viridiplantae,3GGZK@35493|Streptophyta,3HZ1D@3699|Brassicales	ATHILA,RVT_1,Retrotrans_gag,rve	tr|A0A6D2KUM5|A0A6D2KUM5_9BRAS	-	XP_019085407.1	-	K03124	-
MIN01G0977	2CAE3@1|root,2RZDC@2759|Eukaryota,37UHH@33090|Viridiplantae,3GIS9@35493|Streptophyta,3HU6X@3699|Brassicales	HSP20	tr|A0A1J3E0R3|A0A1J3E0R3_NOCCA	sp|Q84K79|IDM2L_ARATH	CAA7053278.1	GO:0003674,GO:0005634,GO:0005730,GO:0048367,GO:0050793,GO:1901537	-	AT1G54850
MIN01G0978	KOG1075@1|root,KOG1075@2759|Eukaryota	-	tr|A0A6D2J9I8|A0A6D2J9I8_9BRAS	-	CAA7037615.1	-	-	-
MIN01G0979	COG5208@1|root,KOG1657@2759|Eukaryota,37QDI@33090|Viridiplantae,3GBKB@35493|Streptophyta,3HYN0@3699|Brassicales	CBFD_NFYB_HMF	tr|V4KXE4|V4KXE4_EUTSA	sp|Q8L4B2|NFYC9_ARATH	XP_006417626.1	GO:0000976,GO:0001228,GO:0003700,GO:0005515,GO:0005576,GO:0005634,GO:0005737,GO:0006355,GO:0009738,GO:0009740,GO:0010029,GO:0043565,GO:0046982,GO:2000306	K08066	AT1G08970
MIN01G0980	28M0P@1|root,2QTHF@2759|Eukaryota,37PZZ@33090|Viridiplantae,3GBYI@35493|Streptophyta,3HY2W@3699|Brassicales	His_Phos_1	tr|A0A178W112|A0A178W112_ARATH	sp|O04035|AT74H_ARATH	XP_010458160.1	GO:0009737,GO:0009751,GO:0009755,GO:0010035,GO:0016791,GO:0031347,GO:0042742,GO:0048523,GO:0050832,GO:1901698,GO:1901701,	-	AT1G08940
MIN01G0981	KOG1075@1|root,KOG1075@2759|Eukaryota,37TIF@33090|Viridiplantae,3G9IZ@35493|Streptophyta	DUF4283,RVT_1,RVT_3,zf-CCHC_4,zf-RVT	tr|A0A1J3EZT0|A0A1J3EZT0_NOCCA	sp|P92555|M1250_ARATH	XP_013594922.1	-	-	ATMG01250
MIN01G0982	KOG0254@1|root,KOG0254@2759|Eukaryota,37ZDJ@33090|Viridiplantae,3GHH1@35493|Streptophyta,3HZAC@3699|Brassicales	Sugar_tr	tr|A0A178W9Q9|A0A178W9Q9_ARATH	sp|O04036|ERD6_ARATH	NP_001031006.1	GO:0005739,GO:0005783,GO:0009409,GO:0009414,GO:0009651,GO:0009737,GO:0015144,GO:0016020,GO:0022857,GO:0034219,GO:0051119,GO:0055085	K03444	AT1G08930
MIN01G0983	KOG1584@1|root,KOG1584@2759|Eukaryota,381HW@33090|Viridiplantae,3GV2S@35493|Streptophyta,3HWJW@3699|Brassicales	Sulfotransfer_1	tr|R0F7P7|R0F7P7_9BRAS	sp|Q9FG94|SOT1_ARATH	XP_010450178.1	GO:0005737,GO:0008146,GO:0051923,	-	AT5G43690
MIN01G0984	KOG0254@1|root,KOG0254@2759|Eukaryota,37ZDJ@33090|Viridiplantae,3GHH1@35493|Streptophyta,3HQWC@3699|Brassicales	Sugar_tr	tr|A0A654E813|A0A654E813_ARATH	sp|Q94KE0|ESL1_ARATH	XP_020867653.1	GO:0009414,GO:0009651,GO:0009705,GO:0009737,GO:0015144,GO:0015145,GO:0015749,GO:0016020,GO:0022857,GO:0051119,GO:0055085,	K08145	AT1G08920
MIN01G0985	KOG2169@1|root,KOG2169@2759|Eukaryota,37JEN@33090|Viridiplantae,3GB81@35493|Streptophyta,3HYDS@3699|Brassicales	zf-MIZ	tr|A0A1J3ICQ7|A0A1J3ICQ7_NOCCA	sp|A0A0A7EPL0|PIAL1_ARATH	XP_024008948.1	GO:0005634,GO:0006970,GO:0008270,GO:0009651,GO:0009737,GO:0009793,GO:0016925,GO:0019789,GO:0051176,	K04706	AT1G08910
MIN01G0986	2DPQX@1|root,2S6A3@2759|Eukaryota,37W15@33090|Viridiplantae,3GIZ0@35493|Streptophyta	Retrotran_gag_2,zf-CCHC	tr|A0A1J3J691|A0A1J3J691_NOCCA	-	CAA7021407.1	-	-	-
MIN01G0987	2CN87@1|root,2QUFW@2759|Eukaryota,37KN1@33090|Viridiplantae,3G8AQ@35493|Streptophyta,3HZP4@3699|Brassicales	HLH,bHLH-MYC_N	tr|V4N299|V4N299_EUTSA	sp|Q9ZPY8|AIB_ARATH	XP_020884075.1	GO:0000976,GO:0003700,GO:0005515,GO:0005634,GO:0006355,GO:0009611,GO:0009737,GO:0010629,GO:0046983,	-	AT2G46510
MIN01G0988	COG5262@1|root,KOG1756@2759|Eukaryota,37TYG@33090|Viridiplantae,3GHZZ@35493|Streptophyta,3HY8U@3699|Brassicales	Histone,Histone_H2A_C	tr|A0A087HM42|A0A087HM42_ARAAL	sp|Q9S9K7|H2AXB_ARATH	XP_002892475.1	GO:0003677,GO:0005634,GO:0005730,GO:0030527,GO:0046982,	K11251	AT1G54690
MIN01G0989	KOG1327@1|root,KOG1327@2759|Eukaryota,37MKV@33090|Viridiplantae,3G9QY@35493|Streptophyta,3HYV3@3699|Brassicales	C2,Copine	tr|V4KXF8|V4KXF8_EUTSA	sp|Q5XQC7|BON3_ARATH	XP_006417636.1	GO:0005544,GO:0005886,GO:0010186,GO:0019725,GO:0060548,GO:0071277,GO:0090332,	-	AT1G08860
MIN01G0990	COG5560@1|root,KOG1870@2759|Eukaryota,37NY4@33090|Viridiplantae,3GBAP@35493|Streptophyta,3HTQ8@3699|Brassicales	Ribosomal_L18p	tr|A0A1J3HDT8|A0A1J3HDT8_NOCCA	sp|B1Z777|RL18_METPB	XP_006305667.1	GO:0003735,GO:0005576,GO:0006412,GO:0008097	K02881	AT1G08845
MIN01G0991	COG1112@1|root,KOG1805@2759|Eukaryota,37IUI@33090|Viridiplantae,3G7JG@35493|Streptophyta,3HN5R@3699|Brassicales	AAA_11,AAA_12,Cas_Cas4,Dna2	tr|V4L135|V4L135_EUTSA	sp|A0A1P8ASY1|JHS1_ARATH	XP_006417639.1	GO:0003723,GO:0005634,GO:0005737,GO:0006260,GO:0006281,GO:0006974,GO:0009793,GO:0010073,GO:0017108,GO:0017116,GO:0033567,GO:0071932	K10742	AT1G08840
MIN01G0992	KOG1075@1|root,KOG1075@2759|Eukaryota	RVT_1	tr|A0A6D2IZR3|A0A6D2IZR3_9BRAS	-	XP_010501806.1	-	K04565	-
MIN01G0993	COG5066@1|root,KOG0439@2759|Eukaryota,37K1D@33090|Viridiplantae,3GFA4@35493|Streptophyta,3HSHS@3699|Brassicales	Motile_Sperm	tr|V4MV56|V4MV56_EUTSA	sp|B9DHD7|VAP22_ARATH	XP_006417643.1	GO:0005576,GO:0005789,GO:0005886,GO:0046907,GO:0061817,GO:0090158	-	AT1G08820
MIN01G0994	COG5147@1|root,KOG0048@2759|Eukaryota,37NT5@33090|Viridiplantae,3G9U6@35493|Streptophyta,3HXVY@3699|Brassicales	Myb_DNA-binding	tr|A0A6D2HC75|A0A6D2HC75_9BRAS	sp|Q8GYP5|MYB60_ARATH	CAA7013316.1	GO:0000976,GO:0003700,GO:0005634,GO:0009409,GO:0009411,GO:0009414,GO:0009416,GO:0009637,GO:0009646,GO:0009733,GO:0009737,GO:0009744,GO:0010118,GO:0080148,GO:1902074,	K09422	AT1G08810
MIN01G0995	2CMA9@1|root,2QPSJ@2759|Eukaryota,37NE6@33090|Viridiplantae,3G83P@35493|Streptophyta,3HP2V@3699|Brassicales	Zein-binding	tr|A0A1J3HSC7|A0A1J3HSC7_NOCCA	sp|F4HXQ7|MYOB1_ARATH	XP_020868147.1	GO:0005737,GO:0009737,GO:0016021,GO:0017022,GO:0030133,GO:0080115	-	AT1G08800
MIN01G0996	KOG4197@1|root,KOG4197@2759|Eukaryota,37UC3@33090|Viridiplantae,3GI9W@35493|Streptophyta,3HTYS@3699|Brassicales	DUF1685	tr|V4KE62|V4KE62_EUTSA	-	XP_006417647.1	GO:0003674,GO:0005634,GO:0008150,	-	AT1G08790
MIN01G0997	KOG1075@1|root,KOG1075@2759|Eukaryota	Exo_endo_phos,RNase_H	tr|A0A1J3GL08|A0A1J3GL08_NOCCA	-	CAA7053392.1	-	-	-
MIN01G0998	COG1382@1|root,KOG1760@2759|Eukaryota,37UE4@33090|Viridiplantae,3GIPK@35493|Streptophyta,3HZZ9@3699|Brassicales	Prefoldin_2	tr|A0A6J0JDG0|A0A6J0JDG0_RAPSA	sp|Q9M4B5|PFD4_ARATH	XP_018433657.1	GO:0005515,GO:0005634,GO:0005737,GO:0006397,GO:0006457,GO:0009409,GO:0009631,GO:0009651,GO:0016272,GO:0043622,GO:0051082,GO:0051879,GO:0071370,	K09550	AT1G08780
MIN01G0999	29CIJ@1|root,2RJNC@2759|Eukaryota,37THD@33090|Viridiplantae,3GEBB@35493|Streptophyta,3HZE1@3699|Brassicales	DBD_Tnp_Mut,MULE,Plant_all_beta,SWIM	tr|A0A6J0LS24|A0A6J0LS24_RAPSA	-	XP_013672834.1	-	-	-
MIN01G1000	COG1028@1|root,KOG1205@2759|Eukaryota,37KR6@33090|Viridiplantae,3G7RZ@35493|Streptophyta,3HSJZ@3699|Brassicales	adh_short	tr|A0A1J3FG39|A0A1J3FG39_NOCCA	-	XP_010463788.1	GO:0005576,GO:0005783,GO:0005886,GO:0016491	K11165	AT3G03330
MIN01G1001	KOG3142@1|root,KOG3142@2759|Eukaryota,37TQX@33090|Viridiplantae,3GI4H@35493|Streptophyta,3HZGE@3699|Brassicales	PRA1	tr|V4L8D5|V4L8D5_EUTSA	sp|Q9FRR1|PRA1E_ARATH	XP_006417650.1	GO:0003674,GO:0005783,GO:0005794,GO:0005886,GO:0016192,	K20359	AT1G08770
MIN01G1002	28NJ9@1|root,2QV4V@2759|Eukaryota,37HRW@33090|Viridiplantae,3G93I@35493|Streptophyta,3HNWI@3699|Brassicales	DUF936	tr|E4MXZ6|E4MXZ6_EUTHA	-	XP_006417651.1	GO:0005874,GO:0008017,GO:0048759,	-	AT1G08760
MIN01G1003	COG5206@1|root,KOG1349@2759|Eukaryota,37MPE@33090|Viridiplantae,3GFPK@35493|Streptophyta,3HUIA@3699|Brassicales	Peptidase_C13	tr|Q8LFF3|Q8LFF3_ARATH	sp|Q8T4E1|GPI8_DROME	AAM61446.1	GO:0003923,GO:0005783,GO:0010375,GO:0016255,GO:0034394,GO:0042765	K05290	AT1G08750
MIN01G1004	COG5022@1|root,KOG0160@2759|Eukaryota,37MUF@33090|Viridiplantae,3G8Q6@35493|Streptophyta,3KT0D@4447|Liliopsida,3I9YZ@38820|Poales	DIL,IQ,Myosin_N,Myosin_head	tr|A0A0D3DNH7|A0A0D3DNH7_BRAOL	-	XP_031288176.1	GO:0000146,GO:0003774,GO:0005737,GO:0007015,GO:0015629,GO:0030048,GO:0030050,GO:0031982,GO:0051015,	K10357	AT5G20470
MIN01G1005	COG5022@1|root,KOG0160@2759|Eukaryota,37MUF@33090|Viridiplantae,3G8Q6@35493|Streptophyta,3HTD6@3699|Brassicales	DIL,IQ,Myosin_N,Myosin_head	tr|A0A3P5YNR4|A0A3P5YNR4_BRACM	sp|F4HXP9|MYO9_ARATH	XP_020869690.1	GO:0000146,GO:0003774,GO:0005634,GO:0005737,GO:0007015,GO:0009860,GO:0015629,GO:0016459,GO:0030048,GO:0030050,GO:0031982,GO:0051015,GO:0051640,	K10357	AT1G08730
MIN01G1006	COG0515@1|root,KOG0192@2759|Eukaryota,37JYB@33090|Viridiplantae,3GFEU@35493|Streptophyta,3HPP7@3699|Brassicales	EDR1,Pkinase_Tyr	tr|V4L146|V4L146_EUTSA	sp|Q9FPR3|EDR1_ARATH	XP_006417654.1	GO:0000165,GO:0002229,GO:0004672,GO:0004709,GO:0004712,GO:0005515,GO:0005634,GO:0005730,GO:0005737,GO:0005768,GO:0005769,GO:0005783,GO:0005802,GO:0005829,GO:0005886,GO:0006468,GO:0007165,GO:0008219,GO:0009414,GO:0009617,GO:0009620,GO:0009723,GO:0009788,GO:0012510,GO:0016301,GO:0046777,GO:1900150,GO:1900424,GO:2000031,	-	AT1G08720
MIN01G1007	2BX6R@1|root,2QWB0@2759|Eukaryota,37SZS@33090|Viridiplantae,3GACN@35493|Streptophyta,3HUCR@3699|Brassicales	F-box-like	tr|V4L8E0|V4L8E0_EUTSA	sp|Q9CAZ0|SKI24_ARATH	XP_006417655.1	GO:0005515,GO:0005634,GO:0005886,GO:0016567	-	AT1G08710
MIN01G1008	COG4354@1|root,KOG2213@1|root,KOG1062@2759|Eukaryota,KOG2213@2759|Eukaryota,37I0V@33090|Viridiplantae,3GETZ@35493|Streptophyta	Adaptin_N,Alpha_adaptinC2	tr|A0A6J0JY95|A0A6J0JY95_RAPSA	sp|Q84K16|AP1G1_ARATH	XP_010477699.1	GO:0005515,GO:0005634,GO:0006886,GO:0006896,GO:0006898,GO:0016192,GO:0030121,GO:0035615,GO:0140312,	K12391	AT1G23900
MIN01G1009	KOG1075@1|root,KOG1075@2759|Eukaryota	RVT_1,RVT_3,zf-RVT	tr|A0A1J3I3G0|A0A1J3I3G0_NOCCA	sp|Q94A88|Y1397_ARATH	XP_020866285.1	GO:0003674,GO:0005737,GO:0008150,	-	AT1G23970
MIN01G1010	KOG2736@1|root,KOG2736@2759|Eukaryota,37JEM@33090|Viridiplantae,3G7TN@35493|Streptophyta,3HNR2@3699|Brassicales	Presenilin	tr|R0INS5|R0INS5_9BRAS	sp|O64668|PSNA_ARATH	XP_020869693.1	GO:0004175,GO:0004190,GO:0005634,GO:0005798,GO:0005887,GO:0016485,GO:0043231,	K04505	AT1G08700
MIN01G1011	COG5126@1|root,KOG0028@2759|Eukaryota,37SHT@33090|Viridiplantae,3GGBG@35493|Streptophyta,3HMBV@3699|Brassicales	EF-hand_1,EF-hand_5,EF-hand_6,EF-hand_7	tr|A0A087HF05|A0A087HF05_ARAAL	sp|O82659|CML20_ARATH	KFK40707.1	GO:0000278,GO:0005509,GO:0005515,GO:0005737,GO:0005813,GO:0005814,GO:0005829,GO:0005886,GO:0007099,GO:1901527	K13448	AT3G50360
MIN01G1012	COG5347@1|root,KOG0702@2759|Eukaryota,37HPM@33090|Viridiplantae,3GEHZ@35493|Streptophyta,3HMQH@3699|Brassicales	ArfGap	tr|V4MV61|V4MV61_EUTSA	sp|Q8RXE7|AGD14_ARATH	XP_020868431.1	GO:0004674,GO:0005634,GO:0046777,	K15044	AT1G08680
MIN01G1013	KOG2056@1|root,KOG2056@2759|Eukaryota	ENTH	tr|A0A3P6FMF3|A0A3P6FMF3_BRAOL	-	XP_010475675.1	GO:0005543,GO:0005737,GO:0005768,GO:0005886,GO:0006897,GO:0030125,GO:0030276,	K12471	AT1G08670
MIN01G1014	KOG2692@1|root,KOG2692@2759|Eukaryota,37P3C@33090|Viridiplantae,3G9CX@35493|Streptophyta,3HRFH@3699|Brassicales	Glyco_transf_29	tr|A0A6D2KMY6|A0A6D2KMY6_9BRAS	sp|Q8VZJ0|SIA1_ARATH	CAA7053311.1	GO:0000138,GO:0005768,GO:0005794,GO:0005802,GO:0006486,GO:0008373,GO:0009846,GO:0009860,GO:0016757,	K06614	AT1G08660
MIN01G1015	KOG0032@1|root,KOG0032@2759|Eukaryota,37NMC@33090|Viridiplantae,3GD5A@35493|Streptophyta,3HWUA@3699|Brassicales	Pkinase	tr|A0A3P5YCU5|A0A3P5YCU5_BRACM	sp|Q9SPK4|PPCK1_ARATH	XP_013711893.1	GO:0004674,GO:0004683,GO:0005516,GO:0005634,GO:0005737,GO:0005886,GO:0006468,GO:0009931,GO:0018105,GO:0035556,GO:0046777,	K08794	AT1G08650
MIN01G1016	2C9H7@1|root,2QQTX@2759|Eukaryota,37M3S@33090|Viridiplantae,3GG76@35493|Streptophyta,3HZKE@3699|Brassicales	CPP1-like	tr|V4MV64|V4MV64_EUTSA	-	XP_024009107.1	GO:0005515,GO:0005576,GO:0006631,GO:0009507,GO:0009941,GO:0031969	-	AT1G08640
MIN01G1017	COG2008@1|root,KOG1368@2759|Eukaryota,37IV6@33090|Viridiplantae,3GAPX@35493|Streptophyta,3HQ5Y@3699|Brassicales	Beta_elim_lyase	tr|M4ES58|M4ES58_BRARP	sp|Q8RXU4|THA1_ARATH	XP_013716167.1	GO:0004793,GO:0005737,GO:0005829,GO:0006520,GO:0006545,GO:0006567,GO:0008732,GO:0016829	K01620	AT1G08630
MIN01G1018	COG0055@1|root,KOG1246@2759|Eukaryota,37NW7@33090|Viridiplantae,3GAVP@35493|Streptophyta,3HNDX@3699|Brassicales	FYRC,FYRN,JmjC,JmjN,zf-C5HC2	tr|D7KIT8|D7KIT8_ARALL	sp|C0SUT9|JMJ16_ARATH	XP_002889706.1	GO:0005515,GO:0005634,GO:0006338,GO:0006355,GO:0010032,GO:0010628,GO:0032183,GO:0032452,GO:0032454,GO:0033169,GO:0034647,GO:0034720,GO:0045814,GO:0048589,GO:0099402,GO:1900056,GO:1903409,GO:1905821	K11446	AT1G08620
MIN01G1019	KOG4197@1|root,KOG4197@2759|Eukaryota,37KIK@33090|Viridiplantae,3GBT5@35493|Streptophyta,3HND8@3699|Brassicales	PPR,PPR_1,PPR_2,PPR_3	-	-	-	-	-	-
MIN01G1020	COG0553@1|root,KOG1015@2759|Eukaryota,37R1J@33090|Viridiplantae,3GAZJ@35493|Streptophyta,3HRUB@3699|Brassicales	Helicase_C,SNF2_N	tr|V4MV66|V4MV66_EUTSA	sp|F4HW51|CHR20_ARATH	XP_006417668.1	GO:0005634,GO:0009555,GO:0016887,GO:0042393,GO:0043007,GO:0140658,GO:1900049,	K10779	AT1G08600
MIN01G1021	COG4886@1|root,2QPWI@2759|Eukaryota,37PS1@33090|Viridiplantae,3G88H@35493|Streptophyta,3HQVI@3699|Brassicales	LRRNT_2,LRR_1,LRR_6,LRR_8,Pkinase	tr|A0A1J3J631|A0A1J3J631_NOCCA	sp|Q9FRS6|PXL1_ARATH	XP_006417669.1	GO:0004674,GO:0005515,GO:0005886,GO:0006468,GO:0010067,GO:0010087,GO:0016301,	-	AT1G08590
MIN01G1022	2CGF6@1|root,2S3X3@2759|Eukaryota,37VYM@33090|Viridiplantae,3GKCS@35493|Streptophyta,3I10A@3699|Brassicales	-	tr|A0A6J0NA72|A0A6J0NA72_RAPSA	-	XP_018481414.1	GO:0003674,GO:0005634,GO:0008150,	-	AT1G08580
MIN01G1023	COG0526@1|root,KOG0907@2759|Eukaryota,37IY5@33090|Viridiplantae,3G917@35493|Streptophyta,3HQ43@3699|Brassicales	Thioredoxin	tr|A0A1J3IPB6|A0A1J3IPB6_NOCCA	sp|O64654|TRL11_ARATH	XP_010489027.1	GO:0005634,GO:0006970,GO:0009266,GO:0009415,GO:0009507,GO:0009570,GO:0009639,GO:0009642,GO:0009755,GO:0016671,GO:0031969,GO:0045454	-	AT1G08570
MIN01G1024	-	-	-	-	-	-	-	-
MIN01G1025	28K1H@1|root,2QSFY@2759|Eukaryota,37JQN@33090|Viridiplantae,3GFCZ@35493|Streptophyta,3HMMY@3699|Brassicales	VDE	tr|A0A565AM77|A0A565AM77_9BRAS	sp|Q39249|VDE_ARATH	VVA90517.1	GO:0005515,GO:0005576,GO:0005829,GO:0006631,GO:0009408,GO:0009507,GO:0009534,GO:0009543,GO:0010028,GO:0015994,GO:0016122,GO:0016491,GO:0030095,GO:0031977,GO:0046422,	K09839	AT1G08550
MIN01G1026	COG5074@1|root,KOG0810@2759|Eukaryota,37IR0@33090|Viridiplantae,3G8J1@35493|Streptophyta,3HR8M@3699|Brassicales	SNARE,Syntaxin	tr|V4KXJ3|V4KXJ3_EUTSA	sp|Q42374|SY111_ARATH	XP_024008249.1	GO:0000149,GO:0005484,GO:0005515,GO:0005886,GO:0006886,GO:0006887,GO:0006906,GO:0009504,GO:0009506,GO:0009524,GO:0012505,GO:0016021,GO:0031201,GO:0048278,GO:0061025,	K08486	AT1G08560
MIN01G1027	COG0568@1|root,2QVXR@2759|Eukaryota,37Q7Q@33090|Viridiplantae,3G8RP@35493|Streptophyta,3HSJS@3699|Brassicales	Sigma70_r1_2,Sigma70_r2,Sigma70_r3,Sigma70_r4	tr|V4KE81|V4KE81_EUTSA	sp|O22056|SIGB_ARATH	XP_006417677.1	GO:0006352,GO:0006399,GO:0009507,GO:0009637,GO:0009658,GO:0010114,GO:0016987,GO:0071482,GO:2001141,	K03086	AT1G08540
MIN01G1028	28N3F@1|root,2QQ23@2759|Eukaryota,37JHH@33090|Viridiplantae,3GH8B@35493|Streptophyta,3HU87@3699|Brassicales	-	tr|A0A565AM61|A0A565AM61_9BRAS	-	VVA90515.1	GO:0003674,GO:0008150,GO:0009507,GO:0009536,GO:0009941,	-	AT1G08530
MIN01G1029	COG1240@1|root,2QU3C@2759|Eukaryota,37K5U@33090|Viridiplantae,3GB5T@35493|Streptophyta,3HN58@3699|Brassicales	Mg_chelatase,VWA_2	tr|V4L184|V4L184_EUTSA	sp|Q9SJE1|CHLD_ARATH	XP_006417679.1	GO:0005576,GO:0009507,GO:0009534,GO:0009570,GO:0010007,GO:0015995,GO:0016851,	K03404	AT1G08520
MIN01G1030	COG3884@1|root,2QQHW@2759|Eukaryota,37I5Y@33090|Viridiplantae,3G74Z@35493|Streptophyta,3HQBA@3699|Brassicales	Acyl-ACP_TE,Acyl-thio_N	tr|V4L8F9|V4L8F9_EUTSA	sp|Q9SJE2|FATB_ARATH	XP_006417680.1	GO:0000036,GO:0006633,GO:0009507,GO:0009536,GO:0016297,	K10781	AT1G08510
MIN01G1031	2A1GY@1|root,2RY0R@2759|Eukaryota,37TZC@33090|Viridiplantae,3GEKW@35493|Streptophyta,3HTP4@3699|Brassicales	Cu_bind_like	tr|A0A3P6GHP0|A0A3P6GHP0_BRAOL	-	XP_009110889.1	GO:0002376,GO:0005576,GO:0007165,GO:0009055,GO:0009414,GO:0031225,GO:0046658,GO:0071215,GO:0098542,	-	AT1G08500
MIN01G1032	COG1104@1|root,KOG1549@2759|Eukaryota,37MS7@33090|Viridiplantae,3GABY@35493|Streptophyta,3HMBW@3699|Brassicales	Aminotran_5	tr|D7KIS5|D7KIS5_ARALL	sp|Q93WX6|CNIF1_ARATH	XP_020866921.1	GO:0001887,GO:0006534,GO:0006790,GO:0009000,GO:0009507,GO:0010269,GO:0018283,GO:0030170,GO:0031071,	K11717	AT1G08490
MIN01G1033	COG0638@1|root,KOG0184@2759|Eukaryota,37HKE@33090|Viridiplantae,3G96Z@35493|Streptophyta,3HXTR@3699|Brassicales	Proteasome,Proteasome_A_N	tr|A0A3P6C6B4|A0A3P6C6B4_BRACM	sp|O23715|PSA3_ARATH	XP_013745982.2	GO:0000325,GO:0000502,GO:0005515,GO:0005634,GO:0005737,GO:0005773,GO:0005777,GO:0005829,GO:0005839,GO:0006511,GO:0010498,GO:0019773,GO:0048046,	K02727	AT2G27020
MIN01G1034	COG5409@1|root,KOG1162@2759|Eukaryota,37NK4@33090|Viridiplantae,3GACY@35493|Streptophyta,3HMZX@3699|Brassicales	EXS,SPX	tr|A0A3P5YDJ1|A0A3P5YDJ1_BRACM	sp|Q6R8G7|PHO13_ARATH	XP_013641353.1	GO:0000822,GO:0005737,GO:0005794,GO:0005802,GO:0005886,GO:0006817,GO:0015114,GO:0016036,GO:0055062,GO:0055069	-	AT1G14040
MIN01G1035	KOG1337@1|root,KOG1337@2759|Eukaryota,37I7T@33090|Viridiplantae,3G7DF@35493|Streptophyta,3HN97@3699|Brassicales	Rubis-subs-bind,SET	tr|A0A1J3ICM4|A0A1J3ICM4_NOCCA	sp|Q9XI84|RBCMT_ARATH	EFH69042.1	GO:0005515,GO:0009507,GO:0009570,GO:0016279,GO:0018023,GO:0018026,GO:0030785,	K00592	AT1G14030
MIN01G1036	28JSQ@1|root,2QT8R@2759|Eukaryota,37M3V@33090|Viridiplantae,3G78P@35493|Streptophyta,3HR5R@3699|Brassicales	O-FucT	tr|A0A565APA3|A0A565APA3_9BRAS	sp|Q6NQ51|RRT4_ARATH	VVA91260.1	GO:0005634,GO:0005737,GO:0006629,GO:0009856,GO:0016049,GO:0016757,GO:0032940,GO:0034976,GO:0040007,GO:0045489,GO:0048193,GO:0048869,GO:1901617,	K23280	AT1G14020
MIN01G1037	KOG1075@1|root,KOG1075@2759|Eukaryota	DENN,DUF4283,PLAT,RUN,dDENN,uDENN,zf-CCHC_4	tr|A0A6D2IZR3|A0A6D2IZR3_9BRAS	-	XP_022559948.1	-	K20164	-
MIN01G1038	KOG1691@1|root,KOG1691@2759|Eukaryota,37RH6@33090|Viridiplantae,3GEQ2@35493|Streptophyta,3HQFX@3699|Brassicales	EMP24_GP25L	tr|V4KVM9|V4KVM9_EUTSA	sp|Q8GYG1|P24D7_ARATH	XP_006417066.1	GO:0005783,GO:0005793,GO:0005794,GO:0006886,GO:0006888,GO:0007030,GO:0030134,	K20352	AT1G14010
MIN01G1039	COG0515@1|root,KOG0192@2759|Eukaryota,37IJJ@33090|Viridiplantae,3GC9G@35493|Streptophyta,3HWQR@3699|Brassicales	Ank_2,Ank_4,Pkinase_Tyr	tr|V4KCG6|V4KCG6_EUTSA	sp|F4IS56|ILK1_ARATH	XP_006417067.1	GO:0000325,GO:0004674,GO:0004709,GO:0004712,GO:0005515,GO:0005576,GO:0005634,GO:0005829,GO:0006468,GO:0009733,GO:0009734,GO:0009742,GO:0010305,GO:0010828,GO:0071333,GO:1902074	-	AT1G14000
MIN01G1040	28JJG@1|root,2QRYN@2759|Eukaryota,37KT3@33090|Viridiplantae,3GCZW@35493|Streptophyta,3HS7A@3699|Brassicales	DUF3110	tr|A0A565APA4|A0A565APA4_9BRAS	-	VVA91257.1	GO:0003674,GO:0009414,GO:0009507,GO:0009611,GO:0009737,GO:0009755,GO:0009966,GO:0010150,GO:0019748,GO:0019752,GO:0098542,GO:1901701	-	AT1G13990
MIN01G1041	COG5307@1|root,KOG0928@2759|Eukaryota,37Q2Z@33090|Viridiplantae,3G7CR@35493|Streptophyta,3HQBR@3699|Brassicales	Sec7,Sec7_N	tr|A0A565APB5|A0A565APB5_9BRAS	sp|Q42510|GNOM_ARATH	XP_006417071.2	GO:0000911,GO:0001736,GO:0005085,GO:0005515,GO:0005737,GO:0005768,GO:0005829,GO:0005886,GO:0006897,GO:0007155,GO:0009793,GO:0009826,GO:0009880,GO:0009942,GO:0010087,GO:0010292,GO:0010311,GO:0010540,GO:0016192,GO:0032012,GO:0032509,GO:0042802,GO:0042803,GO:0048209,GO:0048765,GO:0070417,GO:0071555,	K18443	AT1G13980
MIN01G1042	-	-	-	-	-	-	-	AT4G09775
MIN01G1043	KOG1075@1|root,KOG1075@2759|Eukaryota	Exo_endo_phos,RVT_1	tr|V9H0C0|V9H0C0_ARATH	-	XP_013679476.1	-	-	-
MIN01G1044	28MXX@1|root,2QUGE@2759|Eukaryota,37THW@33090|Viridiplantae,3GG0Y@35493|Streptophyta,3HSYA@3699|Brassicales	DUF1336	tr|A0A565AP98|A0A565AP98_9BRAS	-	NP_172850.2	GO:0003674,GO:0005739,GO:0009888,GO:0010015,GO:0048638,GO:2000241	-	AT1G13970
MIN01G1045	28JIG@1|root,2QTWW@2759|Eukaryota,37K4Y@33090|Viridiplantae,3GA0G@35493|Streptophyta,3HYUJ@3699|Brassicales	WRKY	tr|A0A178W4N0|A0A178W4N0_ARATH	sp|Q9XI90|WRKY4_ARATH	OAP12485.1	GO:0000976,GO:0003677,GO:0003700,GO:0005634,GO:0006355,GO:0009651,GO:0009723,GO:0009751,GO:0009753,GO:0043565,GO:1900150,GO:1900425	K13424	AT1G13960
MIN01G1046	COG0231@1|root,KOG3271@2759|Eukaryota,37M3N@33090|Viridiplantae,3G8EV@35493|Streptophyta,3HMSD@3699|Brassicales	eIF-5a	tr|A0A178WBN7|A0A178WBN7_ARATH	sp|Q9XI91|IF5A1_ARATH	NP_172848.1	GO:0003723,GO:0003746,GO:0005576,GO:0005737,GO:0010089,GO:0043022,GO:0045901,GO:0045905	K03263	AT1G13950
MIN01G1047	2CMKM@1|root,2QQQ0@2759|Eukaryota,37QNR@33090|Viridiplantae,3GEJB@35493|Streptophyta,3HYCD@3699|Brassicales	DUF863	tr|A0A565AQC5|A0A565AQC5_9BRAS	-	VVA91252.1	GO:0003674,GO:0005634,GO:0009892,GO:0010228,GO:0019439,GO:0044270,GO:0046700,GO:0048523,GO:0051173,GO:0090567,GO:1901361,	-	AT1G13940
MIN01G1048	2BI7K@1|root,2S1DM@2759|Eukaryota,37VAF@33090|Viridiplantae,3GKS1@35493|Streptophyta,3I198@3699|Brassicales	-	tr|M4DJP1|M4DJP1_BRARP	sp|Q9ZQ80|NDRP1_ARATH	XP_009110568.1	GO:0003729,GO:0005515,GO:0005576,GO:0005829,GO:0005886,GO:0009408,GO:0009507,GO:0009570,GO:0009651,GO:0009941,GO:0010115,	-	AT1G13930
MIN01G1049	2CXUZ@1|root,2RZYP@2759|Eukaryota,37UVY@33090|Viridiplantae,3GJ0T@35493|Streptophyta,3HUY8@3699|Brassicales	Remorin_C	tr|A0A1J3EH27|A0A1J3EH27_NOCCA	-	XP_006417078.1	GO:0003674,GO:0005634,GO:0005737,GO:0008150	-	AT1G13920
MIN01G1050	KOG1075@1|root,KOG1075@2759|Eukaryota	DUF4283,zf-CCHC_4	tr|A0A6D2L2Q8|A0A6D2L2Q8_9BRAS	-	CAA7054269.1	-	-	-
MIN01G1051	COG1409@1|root,KOG1378@2759|Eukaryota,37SYW@33090|Viridiplantae,3G9V5@35493|Streptophyta,3HQD8@3699|Brassicales	Metallophos,Metallophos_C,Pur_ac_phosph_N	tr|D7KQL0|D7KQL0_ARALL	sp|Q9LMG7|PPA2_ARATH	XP_002892779.1	GO:0003993,GO:0005515,GO:0005576,GO:0005622,GO:0005737,GO:0005739,GO:0005740,GO:0005768,GO:0005794,GO:0005802,GO:0006109,GO:0006626,GO:0009507,GO:0009941,GO:0030943,GO:0045040	K22390	AT1G13900
MIN01G1052	KOG3065@1|root,KOG3065@2759|Eukaryota,37NC6@33090|Viridiplantae,3GDAR@35493|Streptophyta,3HN61@3699|Brassicales	-	tr|V4KVP3|V4KVP3_EUTSA	sp|Q9LMG8|SNP30_ARATH	XP_006417081.1	GO:0005484,GO:0005634,GO:0005886,GO:0016192,GO:0031201,GO:0061025	K18211	AT1G13890
MIN01G1053	COG4088@1|root,KOG3062@2759|Eukaryota,37JMR@33090|Viridiplantae,3GBC9@35493|Streptophyta,3HPK3@3699|Brassicales	KTI12	tr|R0IIS5|R0IIS5_9BRAS	sp|Q9LMH0|KTI12_ARATH	XP_006305452.1	GO:0002098,GO:0005516,GO:0006357,GO:0006400,GO:0009933,GO:0010449,GO:0017076,GO:0033588,GO:0048366,GO:0080178	K15456	AT1G13870
MIN01G1054	28I6U@1|root,2QT31@2759|Eukaryota,37MZI@33090|Viridiplantae,3GEF4@35493|Streptophyta,3HR32@3699|Brassicales	Methyltransf_29	tr|A0A7G2DUI6|A0A7G2DUI6_ARATH	sp|Q8GYW9|PMT4_ARATH	AAF79416.1	GO:0000325,GO:0003674,GO:0005634,GO:0005737,GO:0008150,	K23870	AT1G13860
MIN01G1055	28UWA@1|root,2R1MC@2759|Eukaryota,383B6@33090|Viridiplantae,3GWV6@35493|Streptophyta,3I141@3699|Brassicales	NAM	tr|A0A565B352|A0A565B352_9BRAS	sp|Q9LR74|NAC6_ARATH	VVA95773.1	GO:0003700,GO:0005634,GO:0006355,	-	AT1G03490
MIN01G1056	KOG4833@1|root,KOG4833@2759|Eukaryota,37JTU@33090|Viridiplantae,3G8YF@35493|Streptophyta,4JE59@91835|fabids	Nup188	tr|A0A438IIM1|A0A438IIM1_VITVI	-	RVW96567.1	-	K14311	-
MIN01G1057	2CXWR@1|root,2S0BH@2759|Eukaryota,37US6@33090|Viridiplantae,3GIMW@35493|Streptophyta,3HUCI@3699|Brassicales	X8	tr|A0A6D2JHK6|A0A6D2JHK6_9BRAS	sp|Q9FNQ2|PDCB1_ARATH	CAA7039326.1	GO:0003674,GO:0005886,GO:0019748,GO:0044248	-	AT1G13830
MIN01G1058	COG0596@1|root,KOG1454@2759|Eukaryota,37NX9@33090|Viridiplantae,3G771@35493|Streptophyta,3HXE1@3699|Brassicales	Abhydrolase_1,Abhydrolase_6,Hydrolase_4	tr|A0A178WIV3|A0A178WIV3_ARATH	-	NP_172837.1	GO:0003674,GO:0005737,GO:0009416,GO:0010035,GO:0044281,	-	AT1G13820
MIN01G1059	28MIT@1|root,2QU2E@2759|Eukaryota,37NAV@33090|Viridiplantae,3GHG9@35493|Streptophyta,3HTTW@3699|Brassicales	YqaJ	tr|V4KVP8|V4KVP8_EUTSA	-	XP_010495610.1	GO:0003674,GO:0005575,GO:0008150,	-	AT1G13810
MIN01G1060	KOG4197@1|root,KOG4197@2759|Eukaryota,37NCZ@33090|Viridiplantae,3G872@35493|Streptophyta,3HRCQ@3699|Brassicales	PPR,PPR_1,PPR_2,PPR_3	tr|A0A178WE79|A0A178WE79_ARATH	sp|Q9LMH5|PPR42_ARATH	XP_020869150.1	GO:0003674,GO:0005739,GO:0009793,	K17964	AT1G13800
MIN01G1061	28PYQ@1|root,2QWMB@2759|Eukaryota,37RBG@33090|Viridiplantae,3GGSV@35493|Streptophyta,3HZNV@3699|Brassicales	XH,XS,zf-XS	tr|A0A6D2JJP9|A0A6D2JJP9_9BRAS	sp|Q9LMH6|FDM4_ARATH	CAA7039322.1	GO:0003674,GO:0005575,GO:0080188,	-	AT1G13790
MIN01G1062	2972R@1|root,2RE27@2759|Eukaryota,37SEF@33090|Viridiplantae,3GHAN@35493|Streptophyta	AP2	tr|D7KAL3|D7KAL3_ARALL	sp|Q9FYK5|ESR2_ARATH	XP_002890702.1	GO:0003700,GO:0005515,GO:0005634,GO:0006355,GO:0009733,GO:0009880,GO:0048825,GO:0051726	-	AT1G24590
MIN01G1063	KOG1075@1|root,KOG1075@2759|Eukaryota,37TEA@33090|Viridiplantae,3GA49@35493|Streptophyta,3HW8M@3699|Brassicales	DUF4283,RVT_1,zf-CCHC_4,zf-RVT	tr|A0A6J0MY31|A0A6J0MY31_RAPSA	-	XP_018477029.1	GO:0003674,GO:0005576,GO:0005634,GO:0008150	-	AT3G24255
MIN01G1064	KOG1987@1|root,KOG1987@2759|Eukaryota	MATH,PEARLI-4	tr|A0A3P6C4E2|A0A3P6C4E2_BRAOL	sp|P0DKG7|MCC10_ARATH	XP_024004231.1	GO:0003674,GO:0005737,GO:0098542,	K10523	AT2G42480
MIN01G1065	KOG1987@1|root,KOG1987@2759|Eukaryota	MATH	tr|A0A087H4P3|A0A087H4P3_ARAAL	sp|F4IN32|MCC06_ARATH	KFK37095.1	GO:0003674,GO:0008150,GO:0009507,	K10523	AT2G42460
MIN01G1066	COG0500@1|root,KOG1501@2759|Eukaryota,37Q4N@33090|Viridiplantae,3GF87@35493|Streptophyta,3HR0M@3699|Brassicales	PrmA	tr|B2BXL4|B2BXL4_ARALL	-	ABW81051.1	-	K11438	AT5G16486
MIN01G1067	COG0459@1|root,KOG0358@2759|Eukaryota,37JIX@33090|Viridiplantae,3G7KJ@35493|Streptophyta,3HR0K@3699|Brassicales	Cpn60_TCP1	tr|V4NNM9|V4NNM9_EUTSA	sp|Q9LV21|TCPD_ARATH	XP_006406638.1	GO:0005737,GO:0005829,GO:0005832,GO:0006457,GO:0016887,GO:0051082,GO:0140662,	K09496	AT3G18190
MIN01G1068	COG0459@1|root,KOG0358@2759|Eukaryota,37JIX@33090|Viridiplantae,3G7KJ@35493|Streptophyta,3HR0K@3699|Brassicales	Cpn60_TCP1	tr|M4DXQ4|M4DXQ4_BRARP	sp|Q9LV21|TCPD_ARATH	KAF2541835.1	GO:0005737,GO:0005829,GO:0005832,GO:0006457,GO:0016887,GO:0051082,GO:0140662,	K09496	AT3G18190
MIN01G1069	COG1409@1|root,KOG1378@2759|Eukaryota,37I36@33090|Viridiplantae,3GC1E@35493|Streptophyta,3HPPG@3699|Brassicales	Metallophos,Metallophos_C,Pur_ac_phosph_N	tr|V4KCI4|V4KCI4_EUTSA	sp|Q9LMX4|PPA1_ARATH	XP_006417092.1	GO:0003993,GO:0007165,GO:0009507,GO:0009888,GO:0071407,GO:1901701	K22390	AT1G13750
MIN01G1070	28PIG@1|root,2QW6K@2759|Eukaryota,37ND5@33090|Viridiplantae,3GHQE@35493|Streptophyta,3HZTI@3699|Brassicales	EAR,Jas,NINJA_B	tr|R0I702|R0I702_9BRAS	sp|Q9LMX5|AFP2_ARATH	XP_006305186.1	GO:0005515,GO:0005634,GO:0007165,GO:0009414,GO:0009737,GO:0045892	-	AT1G13740
MIN01G1071	KOG0116@1|root,KOG0116@2759|Eukaryota,37TBK@33090|Viridiplantae,3GHD2@35493|Streptophyta,3HXDH@3699|Brassicales	NTF2,RRM_1	tr|D7KQJ1|D7KQJ1_ARALL	sp|Q9FME2|NTF2_ARATH	XP_020870539.1	GO:0003729,GO:0005737,GO:0005829,GO:0009416,GO:0009908,GO:0048316,GO:0048522,GO:0048827,GO:0050793,GO:1990904	-	AT1G13730
MIN01G1072	COG0055@1|root,KOG1246@2759|Eukaryota,37NW7@33090|Viridiplantae,3GAVP@35493|Streptophyta,3KVIT@4447|Liliopsida,3IKJP@38820|Poales	FYRC,FYRN,JmjC,JmjN,zf-C5HC2	tr|A0A392PVJ4|A0A392PVJ4_9FABA	-	-	-	K11446	-
MIN01G1073	KOG1075@1|root,KOG1075@2759|Eukaryota	zf-CCHC	tr|A0A6J0MR66|A0A6J0MR66_RAPSA	-	XP_013614066.1	-	-	-
MIN01G1074	COG2124@1|root,KOG0156@2759|Eukaryota,37JKG@33090|Viridiplantae,3G7WG@35493|Streptophyta,3HZNZ@3699|Brassicales	p450	tr|A0A1J3DER7|A0A1J3DER7_NOCCA	sp|Q9LMX7|C78A5_ARATH	VVA91233.1	GO:0005506,GO:0005783,GO:0008284,GO:0009507,GO:0010075,GO:0010338,GO:0016705,GO:0020037,GO:0035265,GO:0040009,GO:0046622,GO:0048437	K20619	AT1G13710
MIN01G1075	COG0363@1|root,KOG3147@2759|Eukaryota,37Q6S@33090|Viridiplantae,3G721@35493|Streptophyta,3HPDS@3699|Brassicales	Glucosamine_iso	tr|R0IJB6|R0IJB6_9BRAS	sp|Q9LMX8|6PGL1_ARATH	XP_006304110.1	GO:0005737,GO:0005829,GO:0005975,GO:0009051,GO:0009507,GO:0017057	K01057	AT1G13700
MIN01G1076	2CMNY@1|root,2QR4B@2759|Eukaryota,37K0J@33090|Viridiplantae,3G77H@35493|Streptophyta,3HN07@3699|Brassicales	-	tr|V4L6Q0|V4L6Q0_EUTSA	sp|Q93XX5|Y5713_ARATH	XP_006417100.1	GO:0005576,GO:0006629,GO:0008081,GO:0010046,GO:0012501,GO:0031012	-	AT1G13680
MIN01G1077	COG2801@1|root,KOG0017@2759|Eukaryota,37V5Q@33090|Viridiplantae,3GFFK@35493|Streptophyta	DUF4219,RVT_2,Retrotran_gag_2,gag_pre-integrs,rve,zf-CCHC	tr|A0A2N9G7Q6|A0A2N9G7Q6_FAGSY	sp|P92520|M820_ARATH	XP_019085755.1	GO:0003674,GO:0005575,GO:0008150,	-	ATMG00820
MIN01G1078	2CMNY@1|root,2QR4B@2759|Eukaryota,37K0J@33090|Viridiplantae,3G77H@35493|Streptophyta,3HN07@3699|Brassicales	-	tr|Q9LMY0|Q9LMY0_ARATH	-	NP_172823.1	GO:0003674,GO:0005634,GO:0009734,	-	AT1G13670
MIN01G1079	KOG1075@1|root,KOG1075@2759|Eukaryota	RVT_1,zf-RVT	-	-	XP_013632375.1	-	-	-
MIN01G1080	KOG1584@1|root,KOG1584@2759|Eukaryota,381HW@33090|Viridiplantae,3GV2S@35493|Streptophyta,3HWJW@3699|Brassicales	Sulfotransfer_1	tr|M4DJP8|M4DJP8_BRARP	sp|Q9FG94|SOT1_ARATH	XP_010476383.1	GO:0005737,GO:0008146,GO:0051923,	-	AT5G43690
MIN01G1081	28PR4@1|root,2QWDI@2759|Eukaryota,37TN2@33090|Viridiplantae,3GGYW@35493|Streptophyta,3HV6P@3699|Brassicales	-	tr|A0A565AP79|A0A565AP79_9BRAS	-	VVA91227.1	GO:0003674,GO:0005886,GO:0009786,	-	AT2G03810
MIN01G1082	KOG2381@1|root,KOG2381@2759|Eukaryota,37QG7@33090|Viridiplantae,3G9IU@35493|Streptophyta	PI3_PI4_kinase	tr|V4KZI8|V4KZI8_EUTSA	sp|Q8W4R8|P4KG6_ARATH	XP_006417104.1	GO:0004430,GO:0005575,GO:0010035,GO:0044281	-	AT1G13640
MIN01G1083	KOG2381@1|root,KOG2381@2759|Eukaryota,37QG7@33090|Viridiplantae,3G9IU@35493|Streptophyta	PI3_PI4_kinase	tr|V4KZI8|V4KZI8_EUTSA	sp|Q8W4R8|P4KG6_ARATH	XP_006417104.1	GO:0004430,GO:0005575,GO:0010035,GO:0044281	-	AT1G13640
MIN01G1084	KOG4197@1|root,KOG4197@2759|Eukaryota,37NMF@33090|Viridiplantae,3GB19@35493|Streptophyta,3HYFE@3699|Brassicales	PPR,PPR_1,PPR_2,PPR_3	tr|A0A565ARP1|A0A565ARP1_9BRAS	sp|Q9LMY5|PPR41_ARATH	XP_020870680.1	-	-	-
MIN01G1085	2CMKY@1|root,2QQS3@2759|Eukaryota,37M8P@33090|Viridiplantae,3G7PE@35493|Streptophyta,3HNT7@3699|Brassicales	DUF3506,UVR	tr|A0A1J3CXF2|A0A1J3CXF2_NOCCA	sp|Q93YW0|EXEC1_ARATH	XP_006412333.1	GO:0000304,GO:0005515,GO:0009507,GO:0009579,GO:0010343,GO:0042651	-	AT4G33630
MIN01G1086	COG0508@1|root,COG2801@1|root,KOG0017@2759|Eukaryota,KOG0557@2759|Eukaryota,37JSR@33090|Viridiplantae,3G8IA@35493|Streptophyta	2-oxoacid_dh,Biotin_lipoyl,E3_binding	tr|Q7G508|Q7G508_ORYSJ	sp|P92512|M710_ARATH	AAP52343.2	GO:0005575,GO:0005622,GO:0005623,GO:0005737,GO:0032991,GO:0044424,GO:0044444,GO:0044464,GO:0045254,GO:1902494,GO:1990204	K00627	ATMG00710
MIN01G1087	COG1073@1|root,KOG1552@2759|Eukaryota,37HYX@33090|Viridiplantae,3GB6C@35493|Streptophyta,3HYWB@3699|Brassicales	Hydrolase_4	tr|A0A565AQ94|A0A565AQ94_9BRAS	sp|Q6DEY3|AB17B_XENTR	VVA91222.1	GO:0005576,GO:0005634,GO:0009416,	K01076	AT1G13610
MIN01G1088	2C7YN@1|root,2SU3Y@2759|Eukaryota,381BA@33090|Viridiplantae,3GQW3@35493|Streptophyta,3I028@3699|Brassicales	bZIP_1	tr|A0A6D2J822|A0A6D2J822_9BRAS	sp|Q9FMC2|BZP43_ARATH	CAA7039300.1	GO:0003700,GO:0005634,GO:0006355,GO:0009415,GO:0009416,GO:0009737,GO:0042803,GO:0046982,GO:0048589,	-	AT1G13600
MIN01G1089	KOG4843@1|root,KOG4843@2759|Eukaryota,37KHR@33090|Viridiplantae,3GDXF@35493|Streptophyta,3HPIY@3699|Brassicales	Rxt3	tr|A0A178U9U2|A0A178U9U2_ARATH	-	XP_010424723.1	-	-	-
MIN01G1090	COG5058@1|root,KOG1607@2759|Eukaryota,37JE2@33090|Viridiplantae,3G749@35493|Streptophyta,3HPZC@3699|Brassicales	TRAM_LAG1_CLN8	tr|A0A6D2JRK7|A0A6D2JRK7_9BRAS	sp|Q6NQI8|LAG13_ARATH	CAA7039297.1	GO:0005783,GO:0006665,GO:0010256,GO:0016410,GO:0042761,GO:0046513,GO:0050291,GO:2000012	K04710	AT1G13580
MIN01G1091	COG5058@1|root,KOG1607@2759|Eukaryota,37JE2@33090|Viridiplantae,3G749@35493|Streptophyta,3HPZC@3699|Brassicales	TRAM_LAG1_CLN8	tr|A0A6D2JRK7|A0A6D2JRK7_9BRAS	sp|Q6NQI8|LAG13_ARATH	CAA7039297.1	GO:0005783,GO:0006665,GO:0010256,GO:0016410,GO:0042761,GO:0046513,GO:0050291,GO:2000012	K04710	AT1G13580
MIN01G1092	29HGX@1|root,2RQPH@2759|Eukaryota,37PD4@33090|Viridiplantae,3GCIX@35493|Streptophyta,3HNNF@3699|Brassicales	F-box,FBD,LRR_2	tr|D7KQH0|D7KQH0_ARALL	sp|Q9FZ70|FDL1_ARATH	XP_010476357.1	GO:0005515,GO:0005575,GO:0008150,	-	AT1G13570
MIN01G1093	COG5050@1|root,KOG2877@2759|Eukaryota,37NBV@33090|Viridiplantae,3GDTP@35493|Streptophyta,3HYPK@3699|Brassicales	CDP-OH_P_transf	tr|A0A6J0JEX8|A0A6J0JEX8_RAPSA	sp|O82567|AAPT1_ARATH	XP_018433429.1	GO:0004142,GO:0004307,GO:0005794,GO:0006646,GO:0006970,GO:0008654,GO:0016780,	K00993	AT1G13560
MIN01G1094	2CMBZ@1|root,2QPXT@2759|Eukaryota,37NH3@33090|Viridiplantae,3G7NW@35493|Streptophyta,3HZPE@3699|Brassicales	Transferase	tr|A0A1J3CSK5|A0A1J3CSK5_NOCCA	-	XP_018448177.1	-	-	-
MIN01G1095	2CMBZ@1|root,2QPXT@2759|Eukaryota,37NH3@33090|Viridiplantae,3G7NW@35493|Streptophyta,3HZPE@3699|Brassicales	Transferase	tr|A0A178WB40|A0A178WB40_ARATH	sp|Q9ZWB4|3AT1_ARATH	OAP15011.1	GO:0005737,GO:0009718,GO:0009753,GO:0009962	-	AT1G03940
MIN01G1096	28H6H@1|root,2QPJ9@2759|Eukaryota,37K69@33090|Viridiplantae,3GECP@35493|Streptophyta	DUF1262	tr|R0II48|R0II48_9BRAS	-	XP_020866965.1	GO:0003674,GO:0005575,GO:0007165,GO:0071310	-	AT1G13530
MIN01G1097	28H6H@1|root,2QPJ9@2759|Eukaryota,37K69@33090|Viridiplantae,3GECP@35493|Streptophyta	DUF1262	tr|A0A1J3GMB6|A0A1J3GMB6_NOCCA	-	XP_023632871.1	GO:0000302,GO:0002376,GO:0003674,GO:0005575,GO:0006979,GO:0009414,GO:0009611,GO:0009627,GO:0009700,GO:0009737,GO:0009751,GO:0009753,GO:0010035,GO:0010243,GO:0031347,GO:0042742,GO:0044248,GO:0050832,GO:1901701,	-	AT1G13520
MIN01G1098	KOG1075@1|root,KOG1075@2759|Eukaryota	DENN,DUF4283,PLAT,RUN,dDENN,uDENN,zf-CCHC_4	tr|A0A6D2JA10|A0A6D2JA10_9BRAS	-	CAA7034137.1	-	K20164	-
MIN01G1099	28H6H@1|root,2QPJ9@2759|Eukaryota,37K69@33090|Viridiplantae,3GECP@35493|Streptophyta	DUF1262	tr|A0A1J3GMB6|A0A1J3GMB6_NOCCA	-	NP_172809.1	GO:0000302,GO:0002376,GO:0003674,GO:0005575,GO:0006979,GO:0009414,GO:0009611,GO:0009627,GO:0009700,GO:0009737,GO:0009751,GO:0009753,GO:0010035,GO:0010243,GO:0031347,GO:0042742,GO:0044248,GO:0050832,GO:1901701,	-	AT1G13520
MIN01G1100	COG2801@1|root,KOG0017@2759|Eukaryota,37HHV@33090|Viridiplantae,3GXUG@35493|Streptophyta	Pkinase,Stress-antifung	tr|O04543|O04543_ARATH	sp|P92519|M810_ARATH	AAB61111.1	GO:0003674,GO:0005575,GO:0008150,	-	ATMG00810
MIN01G1101	KOG2085@1|root,KOG2085@2759|Eukaryota,37HSY@33090|Viridiplantae,3G8QI@35493|Streptophyta	B56	tr|V4L6U3|V4L6U3_EUTSA	sp|Q8LF36|2A5T_ARATH	XP_006417120.1	GO:0000159,GO:0005515,GO:0005634,GO:0005777,GO:0005829,GO:0019888,GO:0032000,GO:1900458	K11584	AT1G13460
MIN01G1102	KOG4282@1|root,KOG4282@2759|Eukaryota,37HZB@33090|Viridiplantae,3GDUX@35493|Streptophyta,3HQ9U@3699|Brassicales	Myb_DNA-bind_4	tr|A0A6D2JCI0|A0A6D2JCI0_9BRAS	sp|Q9FX53|TGT1_ARATH	XP_024009039.1	GO:0000976,GO:0003700,GO:0005515,GO:0005634,GO:0006355,GO:0042802,GO:0043565,	-	AT1G13450
MIN01G1103	28J6I@1|root,2QRIR@2759|Eukaryota,37Q1J@33090|Viridiplantae,3GGN7@35493|Streptophyta,3HY6J@3699|Brassicales	-	tr|A0A1J3II85|A0A1J3II85_NOCCA	sp|Q8GUH2|Y1015_ARATH	XP_020867497.1	GO:0004617,GO:0005575,GO:0009416,GO:0030154,GO:0048589,	-	AT1G01500
MIN01G1104	COG0057@1|root,KOG0657@2759|Eukaryota,37HSA@33090|Viridiplantae,3GAGX@35493|Streptophyta,3HX1E@3699|Brassicales	Gp_dh_C,Gp_dh_N	tr|R0IIB1|R0IIB1_9BRAS	sp|Q9FX54|G3PC2_ARATH	XP_010458793.1	GO:0004365,GO:0005507,GO:0005515,GO:0005576,GO:0005634,GO:0005730,GO:0005737,GO:0005739,GO:0005777,GO:0005794,GO:0005829,GO:0005886,GO:0006094,GO:0006096,GO:0008270,GO:0009408,GO:0009505,GO:0009506,GO:0009507,GO:0016620,GO:0045893,GO:0046686,GO:0050661,GO:0051287,GO:1901149,	K00134	AT1G13440
MIN01G1105	KOG4197@1|root,KOG4197@2759|Eukaryota,37SWU@33090|Viridiplantae,3GACA@35493|Streptophyta,3HR1K@3699|Brassicales	DYW_deaminase,PPR,PPR_2	tr|R0IBQ4|R0IBQ4_9BRAS	sp|Q9FMA1|PP433_ARATH	EOA39904.1	GO:0003674,GO:0005739,GO:0048316,	-	AT1G13410
MIN01G1106	KOG1075@1|root,KOG1075@2759|Eukaryota	-	tr|A0A6D2KC40|A0A6D2KC40_9BRAS	sp|P93295|M310_ARATH	CAA7050644.1	GO:0003674,GO:0005739,GO:0008150,	-	ATMG00310
MIN01G1107	28MZ9@1|root,2QUI4@2759|Eukaryota,37T2N@33090|Viridiplantae,3GH7U@35493|Streptophyta,3I04H@3699|Brassicales	-	tr|V4L6W9|V4L6W9_EUTSA	sp|Q6S592|JGL_ARATH	XP_006417125.2	GO:0003700,GO:0005634,GO:0048440,GO:0048443,GO:0048653,	-	AT1G13400
MIN01G1108	2C4BW@1|root,2RYSF@2759|Eukaryota,37UCT@33090|Viridiplantae,3GIGF@35493|Streptophyta,3I0MA@3699|Brassicales	-	tr|A0A397YET0|A0A397YET0_BRACM	-	XP_013677816.1	GO:0003674,GO:0005634,GO:0009611,GO:0009755,GO:0010035,GO:0010646,GO:0032870,GO:0044281,GO:0098542,GO:1901698,GO:1901701,	-	AT1G13390
MIN01G1109	28IIS@1|root,2QQVS@2759|Eukaryota,37HSH@33090|Viridiplantae,3GBGW@35493|Streptophyta,3HSYE@3699|Brassicales	DUF1218	tr|V4KCP4|V4KCP4_EUTSA	-	XP_006417127.1	GO:0003674,GO:0005576,GO:0098542,	-	AT1G13380
MIN01G1110	2DPQX@1|root,2S6A3@2759|Eukaryota,37W15@33090|Viridiplantae,3GIZ0@35493|Streptophyta,3I0CT@3699|Brassicales	Retrotran_gag_2,zf-CCHC	tr|A0A1J3J691|A0A1J3J691_NOCCA	-	CAA7021407.1	-	-	-
MIN01G1111	KOG0667@1|root,KOG0670@2759|Eukaryota,37VQ3@33090|Viridiplantae,3GJHK@35493|Streptophyta,3HUAR@3699|Brassicales	-	tr|V4MU90|V4MU90_EUTSA	-	XP_006417128.1	GO:0002376,GO:0003674,GO:0005634,GO:0006970,GO:0009415,GO:0009620,GO:0009737,GO:0009753,GO:0044248,GO:0044281,GO:0071456,GO:0098542,GO:1901565,	-	AT1G13360
MIN01G1112	KOG0667@1|root,KOG0670@2759|Eukaryota,37P0V@33090|Viridiplantae,3GF9U@35493|Streptophyta,3HT4D@3699|Brassicales	Pkinase,TBPIP	tr|A0A565AQ78|A0A565AQ78_9BRAS	sp|Q07538|PRP4_SCHPO	VVA91202.1	GO:0004674,GO:0005634,GO:0005737,GO:0006468,GO:0018105,GO:0018107,GO:0045292,	K08827	AT1G13350
MIN01G1113	KOG4603@1|root,KOG4603@2759|Eukaryota,37NWW@33090|Viridiplantae,3GFVC@35493|Streptophyta,3HQES@3699|Brassicales	TBPIP	tr|V4L6X3|V4L6X3_EUTSA	sp|Q9FX64|HOP2_ARATH	XP_006417130.1	GO:0000709,GO:0000794,GO:0003690,GO:0005634,GO:0007129,GO:0010774,GO:0051026,GO:0120230,GO:0120231,	K06695	AT1G13330
MIN01G1114	KOG2027@1|root,KOG2027@2759|Eukaryota,37S6B@33090|Viridiplantae,3GF7Y@35493|Streptophyta,3HRZY@3699|Brassicales	Ist1	tr|D7KQE9|D7KQE9_ARALL	sp|Q54I39|IST1L_DICDI	XP_020867539.1	GO:0006979,GO:0008104,GO:0015031,	K19476	AT1G13340
MIN01G1115	KOG0211@1|root,KOG0211@2759|Eukaryota,37KF2@33090|Viridiplantae,3GAGK@35493|Streptophyta,3HRXV@3699|Brassicales	HEAT,HEAT_2	tr|A0A1J3DP55|A0A1J3DP55_NOCCA	sp|Q38950|2AAB_ARATH	EOA12055.1	GO:0000159,GO:0005515,GO:0005634,GO:0005737,GO:0005829,GO:0006470,GO:0019888,GO:0042325	K03456	AT3G25800
MIN01G1116	2AXSR@1|root,2S01J@2759|Eukaryota,388XN@33090|Viridiplantae,3GXQG@35493|Streptophyta,3HW8T@3699|Brassicales	BRO1	tr|A0A178WF32|A0A178WF32_ARATH	-	NP_563927.3	GO:0003674,GO:0005739,GO:0006979,GO:0009753,GO:0043436,GO:0071985,GO:0098542,	-	AT1G13310
MIN01G1117	28J99@1|root,2QSXV@2759|Eukaryota,37RQ3@33090|Viridiplantae,3GBJD@35493|Streptophyta,3HZIH@3699|Brassicales	Myb_DNA-binding	tr|D7KQE4|D7KQE4_ARALL	sp|Q9FX67|HRS1_ARATH	XP_010476326.1	GO:0001217,GO:0003700,GO:0005634,GO:0006355,GO:0009788,GO:0016036,GO:0032107,GO:0071456,GO:0080022,GO:1901699	-	AT1G13300
MIN01G1118	KOG1075@1|root,KOG1075@2759|Eukaryota	-	tr|A0A6D2LC59|A0A6D2LC59_9BRAS	-	CAA7058695.1	GO:0003676,GO:0004523,GO:0009507,	-	AT4G29090
MIN01G1119	KOG1075@1|root,KOG1075@2759|Eukaryota,37TEA@33090|Viridiplantae	DUF4283,RVT_1,zf-RVT	tr|Q9FZG5|Q9FZG5_ARATH	-	AAF99785.1	-	-	-
MIN01G1120	KOG1075@1|root,KOG1075@2759|Eukaryota	RVT_1	tr|A0A6D2KF08|A0A6D2KF08_9BRAS	-	XP_024014246.1	-	-	-
MIN01G1121	KOG1721@1|root,KOG1721@2759|Eukaryota,37R3Z@33090|Viridiplantae,3G7F1@35493|Streptophyta,3HQYA@3699|Brassicales	zf-C2H2,zf-met	tr|A0A087HN92|A0A087HN92_ARAAL	sp|Q9FX68|ZWIP6_ARATH	KFK43594.1	GO:0003700,GO:0005634,GO:0010087,GO:0010305,GO:0010468,GO:0010588,GO:0048364,GO:0048367,GO:0048856,	-	AT1G13290
MIN01G1122	2CM9D@1|root,2QPP8@2759|Eukaryota,37RKD@33090|Viridiplantae,3GCT2@35493|Streptophyta,3HVED@3699|Brassicales	Allene_ox_cyc	tr|A0A5S9U8J9|A0A5S9U8J9_ARATH	sp|Q93ZC5|AOC4_ARATH	XP_010458779.1	GO:0005576,GO:0005739,GO:0005886,GO:0009507,GO:0009695,GO:0046423	K10525	AT1G13280
MIN01G1123	COG0024@1|root,KOG2738@2759|Eukaryota,37N0K@33090|Viridiplantae,3GG70@35493|Streptophyta,3HQ0A@3699|Brassicales	Peptidase_M24	tr|A0A565ARM0|A0A565ARM0_9BRAS	sp|Q9FV52|MAP1B_ARATH	VVA91194.1	GO:0003729,GO:0005576,GO:0005739,GO:0009507,GO:0031365,GO:0070006	K01265	AT1G13270
MIN01G1124	28JGD@1|root,2QRVI@2759|Eukaryota,37RAH@33090|Viridiplantae,3GA43@35493|Streptophyta,3HYHP@3699|Brassicales	AP2,B3	tr|V4L6Y3|V4L6Y3_EUTSA	sp|Q9ZWM9|RAV1_ARATH	XP_006417140.1	GO:0000976,GO:0003677,GO:0003700,GO:0005634,GO:0009741,GO:0009910,GO:0045892,GO:0048366,GO:0048527,GO:0071456	K09287	AT1G13260
MIN01G1125	2BYJN@1|root,2QTN8@2759|Eukaryota,37IZM@33090|Viridiplantae,3GA6D@35493|Streptophyta,3HXWM@3699|Brassicales	Glyco_transf_8	tr|A0A3P5YQS4|A0A3P5YQS4_BRACM	sp|Q0V7R1|GATL3_ARATH	VDC65505.1	GO:0005576,GO:0005794,GO:0009832,GO:0016757,GO:0045489,GO:0047262	-	AT1G13250
MIN01G1126	COG4886@1|root,KOG0619@2759|Eukaryota	LRRNT_2,LRR_1,LRR_8	tr|R0IPB2|R0IPB2_9BRAS	sp|Q5PP26|PII2_ARATH	XP_006307612.1	GO:0003674,GO:0005886,GO:0007165,GO:0009610,GO:0044403,	-	AT1G13230
MIN01G1127	28MXT@1|root,2QUGA@2759|Eukaryota,37P0Q@33090|Viridiplantae,3GHJG@35493|Streptophyta,3HYT8@3699|Brassicales	-	tr|A0A1J3I6B9|A0A1J3I6B9_NOCCA	sp|Q9SAF6|CRWN2_ARATH	XP_006306135.2	GO:0005634,GO:0005654,GO:0005737,GO:0006974,GO:0006997,GO:0034399,GO:0097298,	-	AT1G13220
MIN01G1128	COG0474@1|root,KOG0206@2759|Eukaryota,37IA9@33090|Viridiplantae,3GB9Z@35493|Streptophyta,3HYPC@3699|Brassicales	Cation_ATPase,E1-E2_ATPase,Hydrolase,PhoLip_ATPase_C,PhoLip_ATPase_N	tr|V4KZR3|V4KZR3_EUTSA	sp|Q9SAF5|ALA11_ARATH	XP_006417144.1	GO:0000287,GO:0005739,GO:0005886,GO:0015662,GO:0016887,GO:0045332,GO:0140326,GO:1901703	K01530,K14802	AT1G13210
MIN01G1129	KOG1075@1|root,KOG1075@2759|Eukaryota	-	tr|A0A6D2I0U0|A0A6D2I0U0_9BRAS	-	XP_013653962.1	GO:0003676,GO:0004523,GO:0005575,GO:0008150	-	AT1G10000
MIN01G1130	KOG1075@1|root,KOG1075@2759|Eukaryota	DUF4283,Exo_endo_phos_2,RVT_1,zf-CCHC_4	tr|A0A6D2HS44|A0A6D2HS44_9BRAS	-	XP_013689814.1	-	-	AT5G40595
MIN01G1131	COG3320@1|root,KOG1221@2759|Eukaryota,37IRY@33090|Viridiplantae,3G9S1@35493|Streptophyta,3HT2E@3699|Brassicales	NAD_binding_4,Sterile	tr|A0A1J3IXM7|A0A1J3IXM7_NOCCA	-	VDD46713.1	-	K13356	-
MIN01G1132	2EZW7@1|root,2T151@2759|Eukaryota,37UBU@33090|Viridiplantae,3GS6F@35493|Streptophyta	F-box,FBA_1	tr|A0A6D2JHL2|A0A6D2JHL2_9BRAS	sp|Q9LPW2|FBK2_ARATH	XP_020869403.1	GO:0000325,GO:0003700,GO:0005634,GO:0006355,GO:0043565,	-	AT1G12870
MIN01G1133	KOG1039@1|root,KOG1039@2759|Eukaryota,37NAH@33090|Viridiplantae,3GA05@35493|Streptophyta,3HVKN@3699|Brassicales	zf-C3HC4_3,zf-RING_2	tr|A0A087HN81|A0A087HN81_ARAAL	sp|Q9M022|AIRP2_ARATH	KFK43583.1	GO:0005634,GO:0016567,GO:0061630,	-	AT1G13195
MIN01G1134	KOG0118@1|root,KOG0118@2759|Eukaryota,37PJD@33090|Viridiplantae,3GAPE@35493|Streptophyta,3HYMV@3699|Brassicales	RRM_1	tr|V4KVZ0|V4KVZ0_EUTSA	-	XP_006417146.1	GO:0003729,GO:0005634,GO:0005847,GO:0098789,GO:0110104,	K14398	AT1G13190
MIN01G1135	COG5277@1|root,KOG0678@2759|Eukaryota,37PIU@33090|Viridiplantae,3GFNZ@35493|Streptophyta,3HRDI@3699|Brassicales	Actin	tr|A0A1J3H2K3|A0A1J3H2K3_NOCCA	sp|Q9SAF1|ARP3_ARATH	XP_006417147.1	GO:0000902,GO:0005737,GO:0005885,GO:0007015,GO:0009825,GO:0010090,GO:0030479,GO:0034314,GO:0051015,	K18584	AT1G13180
MIN01G1136	KOG1737@1|root,KOG1737@2759|Eukaryota,37RXW@33090|Viridiplantae,3GCCU@35493|Streptophyta,3HWAV@3699|Brassicales	Oxysterol_BP,PH_11	tr|V4MUA3|V4MUA3_EUTSA	sp|Q9SAF0|ORP1D_ARATH	XP_006417148.1	GO:0005634,GO:0005829,GO:0010035,GO:0015248,GO:0016020,GO:0032934,GO:0043231,	K20456	AT1G13170
MIN01G1137	KOG2229@1|root,KOG2229@2759|Eukaryota,37K1U@33090|Viridiplantae,3G8JR@35493|Streptophyta,3HR90@3699|Brassicales	NUC130_3NT,SDA1	tr|D7KQC5|D7KQC5_ARALL	-	XP_002889990.1	GO:0000055,GO:0005634,GO:0005730,GO:0042273	K14856	AT1G13160
MIN01G1138	COG2124@1|root,KOG0157@2759|Eukaryota,37JQ8@33090|Viridiplantae,3GGW5@35493|Streptophyta	p450	tr|D7KPG5|D7KPG5_ARALL	sp|Q9FMY1|C86B1_ARATH	XP_010495026.1	GO:0005506,GO:0016705,GO:0020037,	K12195,K15402	AT1G13150
MIN01G1139	COG2124@1|root,KOG0157@2759|Eukaryota,37JQ8@33090|Viridiplantae,3GGW5@35493|Streptophyta	p450	tr|A0A565AP91|A0A565AP91_9BRAS	sp|Q9FMY1|C86B1_ARATH	VVA91181.1	GO:0005506,GO:0009507,GO:0016705,GO:0020037	K12195,K15402	AT1G13140
MIN01G1140	28PB9@1|root,2QVYM@2759|Eukaryota,388XM@33090|Viridiplantae,3GXQF@35493|Streptophyta,3I1VS@3699|Brassicales	Cellulase	tr|V4KVZ8|V4KVZ8_EUTSA	sp|C0HLA0|GH5FP_CHAOB	XP_006417151.1	GO:0009507,GO:0016985,GO:0071704,	K01179	AT1G13130
MIN01G1141	KOG2412@1|root,KOG2412@2759|Eukaryota,37NRH@33090|Viridiplantae,3G7RY@35493|Streptophyta,3HPXJ@3699|Brassicales	GLE1	tr|V4KCT2|V4KCT2_EUTSA	sp|Q0WPZ7|GLE1_ARATH	XP_024009162.1	GO:0000822,GO:0005515,GO:0005543,GO:0005634,GO:0005635,GO:0005737,GO:0006406,GO:0006446,GO:0006449,GO:0009793,GO:0016973,GO:0031369,GO:0044614,GO:0048316	K18723	AT1G13120
MIN01G1142	COG2124@1|root,KOG0156@2759|Eukaryota,37JQW@33090|Viridiplantae,3GVAM@35493|Streptophyta,3HZUC@3699|Brassicales	p450	tr|A0A087HN76|A0A087HN76_ARAAL	sp|Q96514|C71B7_ARATH	KFK43578.1	GO:0002376,GO:0005506,GO:0007165,GO:0009416,GO:0009507,GO:0016053,GO:0016705,GO:0020037,GO:0042742,GO:0050832,GO:1901605,	-	AT1G13110
MIN01G1143	COG2124@1|root,KOG0156@2759|Eukaryota,37JQW@33090|Viridiplantae,3GVAM@35493|Streptophyta,3HZUC@3699|Brassicales	p450	tr|A0A1J3CBK8|A0A1J3CBK8_NOCCA	sp|P37119|C71A3_SOLME	XP_018460874.1	GO:0003674,GO:0003824,GO:0004497,GO:0005575,GO:0008150,GO:0008152,GO:0009058,GO:0016020,GO:0016491,GO:0016705,GO:0016709,GO:0019748,GO:0044550,GO:0055114	-	AT2G45560
MIN01G1144	COG2124@1|root,KOG0156@2759|Eukaryota,37JQW@33090|Viridiplantae,3GVAM@35493|Streptophyta,3HZUC@3699|Brassicales	p450	tr|V4MUA5|V4MUA5_EUTSA	sp|Q96514|C71B7_ARATH	XP_006417153.1	GO:0002376,GO:0005506,GO:0007165,GO:0009416,GO:0009507,GO:0016053,GO:0016705,GO:0020037,GO:0042742,GO:0050832,GO:1901605,	-	AT1G13110
MIN01G1145	28H6H@1|root,2QPJ9@2759|Eukaryota,37K69@33090|Viridiplantae,3GECP@35493|Streptophyta	DUF1262	tr|A0A1J3GMB6|A0A1J3GMB6_NOCCA	-	XP_020866964.1	GO:0000302,GO:0002376,GO:0003674,GO:0005575,GO:0006979,GO:0009414,GO:0009611,GO:0009627,GO:0009700,GO:0009737,GO:0009751,GO:0009753,GO:0010035,GO:0010243,GO:0031347,GO:0042742,GO:0044248,GO:0050832,GO:1901701,	-	AT1G13520
MIN01G1146	KOG0800@1|root,KOG1075@1|root,KOG0800@2759|Eukaryota,KOG1075@2759|Eukaryota	RVT_1,zf-RING_2,zf-RVT	tr|A0A6J0MPW9|A0A6J0MPW9_RAPSA	-	XP_013607918.1	GO:0003674,GO:0005634,GO:0008150,	K10664,K19041	AT1G40390
MIN01G1147	COG5228@1|root,KOG0304@2759|Eukaryota,37MPV@33090|Viridiplantae,3G8CJ@35493|Streptophyta,3HW8X@3699|Brassicales	CAF1	tr|A0A1J3GD29|A0A1J3GD29_NOCCA	sp|Q9LXM2|CAF1I_ARATH	XP_013721251.1	GO:0000289,GO:0000932,GO:0002213,GO:0004535,GO:0005515,GO:0005634,GO:0008408,GO:0009611,GO:0030015,GO:0042742,GO:0043928,	K12581	AT3G44260
MIN01G1148	COG5228@1|root,KOG0304@2759|Eukaryota,37Y7Z@33090|Viridiplantae,3GIQR@35493|Streptophyta,3HY6V@3699|Brassicales	CAF1	tr|A0A565BTN7|A0A565BTN7_9BRAS	sp|Q9LXM4|CAF1H_ARATH	VVB04743.1	GO:0000932,GO:0004535,GO:0005634,GO:0030015,GO:0043928,	K12581	AT3G44240
MIN01G1149	COG2124@1|root,KOG0156@2759|Eukaryota,37JQW@33090|Viridiplantae,3GVAM@35493|Streptophyta,3HZUC@3699|Brassicales	p450	tr|A0A6D2JX48|A0A6D2JX48_9BRAS	sp|Q96514|C71B7_ARATH	CAA7039245.1	GO:0002376,GO:0005506,GO:0007165,GO:0009416,GO:0009507,GO:0016053,GO:0016705,GO:0020037,GO:0042742,GO:0050832,GO:1901605,	-	AT1G13110
MIN01G1150	COG2124@1|root,KOG0156@2759|Eukaryota,37JQW@33090|Viridiplantae,3GVAM@35493|Streptophyta,3HZUC@3699|Brassicales	p450	tr|A0A178WA16|A0A178WA16_ARATH	sp|Q9SAE3|C71BS_ARATH	NP_172768.1	GO:0005506,GO:0005576,GO:0008150,GO:0016705,GO:0020037,	K20559	AT1G13090
MIN01G1151	COG4886@1|root,KOG0619@2759|Eukaryota	Retrotrans_gag,zf-CCHC	tr|A0A087G119|A0A087G119_ARAAL	-	KFK23571.1	-	-	-
MIN01G1152	COG2124@1|root,KOG0156@2759|Eukaryota,37JQW@33090|Viridiplantae,3GVAM@35493|Streptophyta,3HZUC@3699|Brassicales	p450	tr|A0A1J3J6H8|A0A1J3J6H8_NOCCA	sp|O65788|C71B2_ARATH	CAA7039234.1	GO:0005506,GO:0005576,GO:0009507,GO:0010286,GO:0016705,GO:0020037	K20617	AT1G13080
MIN01G1153	COG2124@1|root,KOG0156@2759|Eukaryota,37JQW@33090|Viridiplantae,3GVAM@35493|Streptophyta,3HZUC@3699|Brassicales	p450	tr|A0A087HN71|A0A087HN71_ARAAL	sp|O65788|C71B2_ARATH	KFK43573.1	GO:0005506,GO:0005576,GO:0009507,GO:0010286,GO:0016705,GO:0020037	-	AT1G13080
MIN01G1154	COG2801@1|root,KOG0017@2759|Eukaryota,37YPB@33090|Viridiplantae	RVT_1,Retrotrans_gag	tr|Q9LQH2|Q9LQH2_ARATH	sp|P10401|POLY_DROME	AAF79348.1	-	-	-
MIN01G1155	COG2124@1|root,KOG0156@2759|Eukaryota,37JQW@33090|Viridiplantae,3GVAM@35493|Streptophyta,3HZUC@3699|Brassicales	p450	tr|V4L701|V4L701_EUTSA	sp|O65788|C71B2_ARATH	XP_006417160.1	GO:0005506,GO:0005576,GO:0009507,GO:0010286,GO:0016705,GO:0020037	-	AT1G13080
MIN01G1156	COG0638@1|root,KOG0175@2759|Eukaryota,37RQF@33090|Viridiplantae,3GB7S@35493|Streptophyta,3HR1G@3699|Brassicales	Proteasome	tr|A0A565AQK2|A0A565AQK2_9BRAS	sp|Q9LIP2|PSB5B_ARATH	VVA91173.1	GO:0000502,GO:0004175,GO:0005634,GO:0005829,GO:0005839,GO:0010498,GO:0019774,	K02737	AT3G26340
MIN01G1157	2CMKA@1|root,2QQNS@2759|Eukaryota,37PKP@33090|Viridiplantae,3GDGW@35493|Streptophyta,3HYUV@3699|Brassicales	p450	tr|A0A3P6AD55|A0A3P6AD55_BRACM	sp|Q96242|CP74A_ARATH	XP_013662657.1	GO:0004497,GO:0005506,GO:0005739,GO:0006952,GO:0009507,GO:0009534,GO:0009535,GO:0009536,GO:0009579,GO:0009611,GO:0009620,GO:0009695,GO:0009753,GO:0009941,GO:0009978,GO:0010287,GO:0016125,GO:0016491,GO:0016705,GO:0016836,GO:0019373,GO:0019825,GO:0020037,GO:0031407,GO:0031408,GO:0050832	K01723	AT5G42650
MIN01G1158	KOG4197@1|root,KOG4197@2759|Eukaryota,37RZ2@33090|Viridiplantae,3G7MH@35493|Streptophyta,3HR2W@3699|Brassicales	PPR,PPR_2,PPR_3	tr|A0A565AQ50|A0A565AQ50_9BRAS	-	VVA91172.1	GO:0003674,GO:0005575,GO:0005576,GO:0005739,GO:0008150,	-	AT1G13050
MIN01G1159	KOG4197@1|root,KOG4197@2759|Eukaryota,37RZ2@33090|Viridiplantae,3G7MH@35493|Streptophyta,3HR2W@3699|Brassicales	PPR,PPR_2,PPR_3	tr|D7KPF1|D7KPF1_ARALL	sp|Q9SAD9|PPR40_ARATH	XP_002889980.1	GO:0000325,GO:0005739,GO:0008150,	-	AT1G13040
MIN01G1160	2CND1@1|root,2QVBB@2759|Eukaryota,37KDR@33090|Viridiplantae,3G93U@35493|Streptophyta,3HYK1@3699|Brassicales	Coilin_N	tr|A0A565ANZ3|A0A565ANZ3_9BRAS	sp|Q8RWK8|COIL_ARATH	VVA91170.1	GO:0000387,GO:0005634,GO:0006396,GO:0015030,GO:0030619,GO:0030620	K13150	AT1G13030
MIN01G1161	28P38@1|root,2QVPR@2759|Eukaryota,37PVW@33090|Viridiplantae,3GEED@35493|Streptophyta,3HXSQ@3699|Brassicales	eIF-4B	tr|A0A1J3CR72|A0A1J3CR72_NOCCA	sp|Q9SAD7|IF4B2_ARATH	XP_006417166.1	GO:0003729,GO:0003743,GO:0005576,GO:0005737,GO:0010035,GO:0042803	-	AT1G13020
MIN01G1162	28HZG@1|root,2QQAA@2759|Eukaryota,37MVM@33090|Viridiplantae,3G9UM@35493|Streptophyta,3HXEM@3699|Brassicales	DUF707	tr|A0A565ARD3|A0A565ARD3_9BRAS	-	VVA91168.1	GO:0000138,GO:0005634,GO:0009755,GO:0010015,GO:0016757,GO:0033993,GO:0097305,	-	AT1G13000
MIN01G1163	28HI1@1|root,2QPVW@2759|Eukaryota,37K8Y@33090|Viridiplantae,3G9RJ@35493|Streptophyta,3HW81@3699|Brassicales	Glyco_transf_17	tr|V4MUB3|V4MUB3_EUTSA	-	XP_006417168.1	GO:0003830,GO:0005794,GO:0006044,GO:0006487,GO:0006970,GO:0009751,GO:0009755,GO:0010015,GO:0010200,GO:0016757,GO:0031347,GO:0033993,GO:0042742,GO:0048589,GO:0071695,GO:0090558,GO:1901701,	K00737	AT1G12990
MIN01G1164	2972R@1|root,2RE27@2759|Eukaryota,37SEF@33090|Viridiplantae,3GHAN@35493|Streptophyta,3HXIZ@3699|Brassicales	AP2	tr|A0A565AP31|A0A565AP31_9BRAS	sp|Q9SAD4|ESR1_ARATH	VVA91166.1	GO:0000976,GO:0003700,GO:0005515,GO:0005634,GO:0005829,GO:0006355,GO:0009735,GO:0009880,GO:0048825,GO:0090708,GO:1905392,	-	AT1G12980
MIN01G1165	KOG1075@1|root,KOG1075@2759|Eukaryota,37Q53@33090|Viridiplantae,3GHAQ@35493|Streptophyta	DUF4283,RVT_1,RVT_3,zf-RVT	tr|A0A6D2JU21|A0A6D2JU21_9BRAS	sp|P92555|M1250_ARATH	CAA7045269.1	GO:0003674,GO:0005739,GO:0008150,	-	ATMG01250
MIN01G1166	COG4886@1|root,KOG0619@2759|Eukaryota,37R9B@33090|Viridiplantae,3GGSJ@35493|Streptophyta,3HSR8@3699|Brassicales	LRR_8	tr|A0A1J3EDW0|A0A1J3EDW0_NOCCA	sp|Q8W4Q3|PIRL3_ARATH	CAA7039222.1	GO:0004674,GO:0005575,GO:0046777,GO:0055046	-	AT1G12970
MIN01G1167	COG0534@1|root,KOG1347@2759|Eukaryota,37NRQ@33090|Viridiplantae,3G78Z@35493|Streptophyta,3HVSF@3699|Brassicales	MatE	tr|A0A078G6L2|A0A078G6L2_BRANA	sp|Q9LPV4|DTX31_ARATH	XP_009110609.1	GO:0005737,GO:0005774,GO:0009705,GO:0015297,GO:0016020,GO:0022857,GO:0042910,GO:0048767,GO:1990961,	K03327	AT1G12950
MIN01G1168	COG0534@1|root,KOG1347@2759|Eukaryota,37NRQ@33090|Viridiplantae,3G78Z@35493|Streptophyta,3HVSF@3699|Brassicales	MatE	tr|A0A1R3L3S2|A0A1R3L3S2_9ROSI	-	KAF3494855.1	-	K03327	-
MIN01G1169	COG2223@1|root,2QPIC@2759|Eukaryota,37J99@33090|Viridiplantae,3G8CK@35493|Streptophyta,3HN77@3699|Brassicales	MFS_1	tr|A0A3P6FDM9|A0A3P6FDM9_BRAOL	sp|Q9LPV5|NRT25_ARATH	XP_013602340.1	GO:0005737,GO:0005886,GO:0009705,GO:0015112,GO:0015706,GO:0071249	K02575	AT1G12940
MIN01G1170	COG5040@1|root,KOG1075@1|root,KOG0841@2759|Eukaryota,KOG1075@2759|Eukaryota,37TEA@33090|Viridiplantae	DUF4283,RVT_1,zf-RVT	tr|O81068|O81068_ARATH	-	AAC33226.1	-	-	-
MIN01G1171	KOG1075@1|root,KOG1075@2759|Eukaryota,387FP@33090|Viridiplantae,3GQIA@35493|Streptophyta	DUF4283	tr|A0A3N6RUH3|A0A3N6RUH3_BRACR	-	KAF2588478.1	-	-	-
MIN01G1172	KOG1075@1|root,KOG1075@2759|Eukaryota	RVT_1,zf-RVT	tr|A0A6D2HWD6|A0A6D2HWD6_9BRAS	-	XP_013650374.1	-	-	-
MIN01G1173	KOG1075@1|root,KOG1075@2759|Eukaryota	DUF4283,RVT_1,RVT_3,zf-RVT	tr|A0A6J0NT85|A0A6J0NT85_RAPSA	-	XP_013613644.1	GO:0003674,GO:0005575,GO:0008150,	K01866	AT1G43730
MIN01G1174	KOG2022@1|root,KOG2022@2759|Eukaryota,37J4C@33090|Viridiplantae,3G7TE@35493|Streptophyta,4JGY1@91835|fabids	Xpo1	tr|Q9LPV7|Q9LPV7_ARATH	-	AAF78497.1	GO:0005737,GO:0006606	K15436	AT1G12930
MIN01G1175	COG1503@1|root,KOG0688@2759|Eukaryota,37HQU@33090|Viridiplantae,3GBN1@35493|Streptophyta,3HN3I@3699|Brassicales	eRF1_1,eRF1_2,eRF1_3	tr|A0A1J3JC75|A0A1J3JC75_NOCCA	sp|D2K759|ERF1Y_BRAOB	XP_006417174.1	GO:0002184,GO:0003747,GO:0005576,GO:0005737,GO:0006415,GO:0016149,GO:0018444,GO:1990825	K03265	AT1G12920
MIN01G1176	KOG0290@1|root,KOG0290@2759|Eukaryota,37RFZ@33090|Viridiplantae,3GAX6@35493|Streptophyta,3HZ0N@3699|Brassicales	WD40	tr|A0A178W0A8|A0A178W0A8_ARATH	sp|Q9LPV9|LWD1_ARATH	NP_172751.1	GO:0000976,GO:0005634,GO:0005737,GO:0009718,GO:0043153,GO:0048573	K11805	AT1G12910
MIN01G1177	COG0057@1|root,KOG0657@2759|Eukaryota,37HWX@33090|Viridiplantae,3GBM3@35493|Streptophyta,3HXEN@3699|Brassicales	Gp_dh_C,Gp_dh_N	tr|V4KCV5|V4KCV5_EUTSA	sp|Q9LPW0|G3PA2_ARATH	XP_006417177.1	GO:0003729,GO:0004365,GO:0005576,GO:0005737,GO:0005829,GO:0006006,GO:0009507,GO:0009570,GO:0009941,GO:0016620,GO:0019253,GO:0047100,GO:0048046,GO:0050661,GO:0051287,GO:1901149	K05298	AT1G12900
MIN01G1178	2CXMA@1|root,2RYDI@2759|Eukaryota,37UD9@33090|Viridiplantae,3GICZ@35493|Streptophyta,3I0SR@3699|Brassicales	AP2	tr|A0A6D2JCB2|A0A6D2JCB2_9BRAS	sp|Q3E703|ERF88_ARATH	CAA7039214.1	GO:0003700,GO:0005515,GO:0005634,GO:0006355	K09286	AT1G12890
MIN01G1179	COG0494@1|root,KOG2839@2759|Eukaryota,37U0R@33090|Viridiplantae,3GCVZ@35493|Streptophyta,3HTH2@3699|Brassicales	NUDIX	tr|A0A087HN55|A0A087HN55_ARAAL	sp|Q93ZY7|NUD12_ARATH	KFK43557.1	GO:0003674,GO:0005634,GO:0005737,GO:0009416	K07766	AT1G12880
MIN01G1180	KOG1075@1|root,KOG1075@2759|Eukaryota,37ZE7@33090|Viridiplantae,3GPEQ@35493|Streptophyta	RVT_1,RVT_3,zf-RVT	tr|A0A6J0LQI7|A0A6J0LQI7_RAPSA	-	XP_013650762.1	GO:0003676,GO:0004523,GO:0005575,GO:0008150	-	AT3G09510
MIN01G1181	2EZW7@1|root,2T151@2759|Eukaryota	F-box,FBA_1,FBA_3	tr|A0A5S9U552|A0A5S9U552_ARATH	sp|Q9LPW4|FB7_ARATH	NP_001184976.1	GO:0003700,GO:0005634,GO:0006355,GO:0043565	-	AT1G12855
MIN01G1182	28I79@1|root,2QQ2A@2759|Eukaryota,37RTU@33090|Viridiplantae,3G8T1@35493|Streptophyta,3HT78@3699|Brassicales	HLH	tr|D7KPD7|D7KPD7_ARALL	sp|Q9LPW3|SCRM2_ARATH	XP_002889974.1	GO:0000976,GO:0003700,GO:0005515,GO:0005634,GO:0006355,GO:0010444,GO:0043565,GO:0046983,GO:0050826,	-	AT1G12860
MIN01G1183	COG0406@1|root,KOG0234@2759|Eukaryota,37IPN@33090|Viridiplantae,3GCM4@35493|Streptophyta,3HQZQ@3699|Brassicales	His_Phos_1	tr|A0A1J3JB71|A0A1J3JB71_NOCCA	-	XP_020870521.1	GO:0003674,GO:0005634,GO:0009888,GO:0030154,GO:0048589,GO:1901135	-	AT1G12850
MIN01G1184	2E3QU@1|root,2SARI@2759|Eukaryota,37XT4@33090|Viridiplantae,3GMAF@35493|Streptophyta,3HV81@3699|Brassicales	-	tr|R0GP69|R0GP69_9BRAS	-	XP_006304844.1	GO:0003674,GO:0005575,GO:0009414,	-	AT1G12845
MIN01G1185	COG5127@1|root,KOG2909@2759|Eukaryota,37N1B@33090|Viridiplantae,3G88Q@35493|Streptophyta,3HQZ6@3699|Brassicales	V-ATPase_C	tr|A0A565AQH9|A0A565AQH9_9BRAS	sp|Q9SDS7|VATC_ARATH	VVA91153.1	GO:0000221,GO:0000325,GO:0005515,GO:0005576,GO:0005773,GO:0005774,GO:0005794,GO:0005829,GO:0005886,GO:0009507,GO:0009809,GO:0009826,GO:0043255,GO:0046961	K02148	AT1G12840
MIN01G1186	2CZ13@1|root,2S7QE@2759|Eukaryota,37WUY@33090|Viridiplantae,3GK9Q@35493|Streptophyta,3HUG8@3699|Brassicales	-	tr|A0A087HN46|A0A087HN46_ARAAL	-	KFK43548.1	GO:0005634,GO:0005750,GO:0006122,	-	AT1G12830
MIN01G1187	KOG1947@1|root,KOG1947@2759|Eukaryota,37KBY@33090|Viridiplantae,3G9QD@35493|Streptophyta,3HT86@3699|Brassicales	F-box-like,LRR_6	tr|R0IPY0|R0IPY0_9BRAS	sp|Q9LPW7|AFB3_ARATH	XP_006306355.1	GO:0000822,GO:0005515,GO:0009734,GO:0010011,GO:0010152,GO:0016567,GO:0019005,GO:0031146,GO:0048443,GO:0048527,GO:0071249,GO:0080022	-	AT1G12820
MIN01G1188	2E2GA@1|root,2S9Q2@2759|Eukaryota,37X59@33090|Viridiplantae,3GMC6@35493|Streptophyta,3I0F0@3699|Brassicales	CYSTM	tr|A0A6D2JJE5|A0A6D2JJE5_9BRAS	-	CAA7039201.1	-	-	AT1G12810
MIN01G1189	KOG1075@1|root,KOG1075@2759|Eukaryota	-	tr|A0A6J0LYZ6|A0A6J0LYZ6_RAPSA	-	XP_018464596.1	GO:0003676,GO:0004523,GO:0005575,GO:0008150	-	AT1G10000
MIN01G1190	-	-	tr|A0A6D2I320|A0A6D2I320_9BRAS	-	CAA7022067.1	-	-	-
MIN01G1191	COG0706@1|root,2QREX@2759|Eukaryota,37J3Z@33090|Viridiplantae,3G9EV@35493|Streptophyta,3HMU2@3699|Brassicales	-	tr|A0A314YMQ6|A0A314YMQ6_PRUYE	-	KMT17481.1	-	-	-
MIN01G1192	COG0539@1|root,2R3PT@2759|Eukaryota,37R7F@33090|Viridiplantae,3GGI5@35493|Streptophyta,3HQQ0@3699|Brassicales	Ribosomal_L21p,S1	tr|V4MUC8|V4MUC8_EUTSA	-	XP_006417193.1	GO:0003729,GO:0005576,GO:0005840,GO:0009507,GO:0019843,GO:0034337,GO:1901259,	-	AT1G12800
MIN01G1193	2CMTP@1|root,2QRWT@2759|Eukaryota,37MRT@33090|Viridiplantae,3G7UK@35493|Streptophyta,3HSG3@3699|Brassicales	HHH_2,HHH_5	tr|A0A6D2JT01|A0A6D2JT01_9BRAS	sp|F4IDW9|PTD_ARATH	CAA7039198.1	GO:0000712,GO:0005515,GO:0007059,GO:0007131,GO:0007140,GO:0009507,GO:0009555,GO:0010845,GO:0048236,	-	AT1G12790
MIN01G1194	COG1087@1|root,KOG1371@2759|Eukaryota,37HJT@33090|Viridiplantae,3GBYV@35493|Streptophyta,3HYJV@3699|Brassicales	GDP_Man_Dehyd	tr|V4KCX2|V4KCX2_EUTSA	sp|Q42605|UGE1_ARATH	XP_006417197.1	GO:0003723,GO:0003978,GO:0005829,GO:0005886,GO:0006012,GO:0006364,GO:0033358,GO:0045227,GO:0046369,GO:0046983,GO:0050373,	K01784	AT1G12780
MIN01G1195	COG0513@1|root,KOG0327@2759|Eukaryota,37I72@33090|Viridiplantae,3GA6I@35493|Streptophyta,3HS10@3699|Brassicales	DEAD,Helicase_C	tr|D7KPC3|D7KPC3_ARALL	sp|Q8W4E1|RH47_ARATH	XP_020869512.1	GO:0003723,GO:0003724,GO:0003729,GO:0005739,GO:0009507,GO:0009663,GO:0009793,GO:0010497	-	AT1G12770
MIN01G1196	KOG4585@1|root,KOG4585@2759|Eukaryota	Myb_DNA-bind_3	tr|A0A0D3BGL5|A0A0D3BGL5_BRAOL	-	XP_013589131.1	-	-	-
MIN01G1197	KOG0800@1|root,KOG0800@2759|Eukaryota,37ID1@33090|Viridiplantae,3GCYD@35493|Streptophyta,3HNBE@3699|Brassicales	zf-RING_2	tr|A0A6D2JJD7|A0A6D2JJD7_9BRAS	sp|Q9LN71|RING1_ARATH	CAA7039191.1	GO:0004842,GO:0005634,GO:0009507,GO:0016567	-	AT1G12760
MIN01G1198	COG0705@1|root,KOG2289@2759|Eukaryota,37S6H@33090|Viridiplantae,3G799@35493|Streptophyta,3HQ96@3699|Brassicales	Rhomboid	tr|R0GNS5|R0GNS5_9BRAS	sp|Q8VZ48|RBL6_ARATH	XP_010458705.1	GO:0004252,GO:0005739,GO:0006955,GO:0008219,GO:0098542,	-	AT1G12750
MIN01G1199	COG0126@1|root,KOG1367@2759|Eukaryota,37R6T@33090|Viridiplantae,3GA5G@35493|Streptophyta,3HW57@3699|Brassicales	PGK	tr|M4F227|M4F227_BRARP	sp|Q9SAJ4|PGKY3_ARATH	XP_009106677.1	GO:0000325,GO:0002237,GO:0004618,GO:0004672,GO:0005524,GO:0005634,GO:0005737,GO:0005739,GO:0005794,GO:0005829,GO:0005886,GO:0006094,GO:0006096,GO:0009408,GO:0009416,GO:0009506,GO:0009570,GO:0009749,GO:0043531,GO:0048046	K00927	AT1G79550
MIN01G1200	COG2124@1|root,KOG0157@2759|Eukaryota,37QH6@33090|Viridiplantae,3G8D0@35493|Streptophyta,3HXSN@3699|Brassicales	p450	tr|V4MUD3|V4MUD3_EUTSA	sp|Q7XU38|C87A3_ORYSJ	XP_006417203.1	GO:0004497,GO:0005506,GO:0005739,GO:0007275,GO:0009507,GO:0010268,GO:0016125,GO:0016132,GO:0016491,GO:0016705,GO:0020037,	K07437	AT1G12740
MIN01G1201	28K9J@1|root,2QU5D@2759|Eukaryota,37J90@33090|Viridiplantae,3GANQ@35493|Streptophyta,3HRPC@3699|Brassicales	GRAS	tr|D7KU23|D7KU23_ARALL	sp|Q9CAN3|SCL28_ARATH	XP_010545969.1	GO:0003677,GO:0003700,GO:0005515,GO:0005634,GO:0006355,GO:0007346,GO:0043565,	-	AT1G63100
MIN01G1202	2CM8K@1|root,2QPMH@2759|Eukaryota,37KUD@33090|Viridiplantae,3GF8Q@35493|Streptophyta,3HMGH@3699|Brassicales	F-box,PP2	tr|R0GJQ4|R0GJQ4_9BRAS	sp|Q9LN77|P2A12_ARATH	XP_006303254.1	GO:0019752,GO:0030246,GO:0040007,GO:0044248,GO:1901575,	-	AT1G12710
MIN01G1203	KOG2441@1|root,KOG2441@2759|Eukaryota,37I81@33090|Viridiplantae,3GGWK@35493|Streptophyta,3HT5E@3699|Brassicales	SKIP_SNW	tr|A0A6J0L9N1|A0A6J0L9N1_RAPSA	sp|O80653|SKIP_ARATH	XP_018456548.1	GO:0000398,GO:0005515,GO:0005634,GO:0005730,GO:0005739,GO:0008380,GO:0009651,GO:0009737,GO:0010228,GO:0010555,GO:0036002,GO:0042752,GO:0045893,GO:2000028	K06063	AT1G77180
MIN01G1204	KOG1075@1|root,KOG1075@2759|Eukaryota	RVT_3,zf-RVT	tr|A0A6J0LGN8|A0A6J0LGN8_RAPSA	sp|P93295|M310_ARATH	XP_013669307.1	GO:0003674,GO:0005739,GO:0008150,	-	ATMG00310
MIN01G1205	COG2801@1|root,KOG0017@2759|Eukaryota,37M1D@33090|Viridiplantae,3GCV5@35493|Streptophyta,3HZHZ@3699|Brassicales	RVT_1,Retrotrans_gag,rve,zf-CCHC,zf-H2C2	tr|A0A2N9IA55|A0A2N9IA55_FAGSY	sp|Q7LHG5|YI31B_YEAST	PSS05945.1	-	-	-
MIN01G1206	KOG0032@1|root,KOG0032@2759|Eukaryota,37IW7@33090|Viridiplantae,3G9XF@35493|Streptophyta,3HPM0@3699|Brassicales	Pkinase	tr|R0GWX5|R0GWX5_9BRAS	sp|Q8W490|PEPK2_ARATH	XP_006307418.1	GO:0004683,GO:0005516,GO:0005634,GO:0005737,GO:0009931,GO:0018105,GO:0035556,GO:0046777	K13412	AT1G12680
MIN01G1207	2DDVE@1|root,2S5NS@2759|Eukaryota,37WKU@33090|Viridiplantae,3GKPZ@35493|Streptophyta,3I19D@3699|Brassicales	-	tr|A0A3P5Y990|A0A3P5Y990_BRACM	sp|A8MRP4|THNL2_ARATH	XP_009118066.1	GO:0003674,GO:0005576,GO:0006952,	-	AT1G12663
MIN01G1208	COG0515@1|root,KOG1187@2759|Eukaryota,37V3X@33090|Viridiplantae,3GJ00@35493|Streptophyta	Pkinase,Pkinase_Tyr	tr|V4LWM7|V4LWM7_EUTSA	sp|Q8LGB6|ZED1_ARATH	XP_020881365.1	GO:0004672,GO:0005515,GO:0005634,GO:0005829,GO:0005886,GO:0006468,GO:0007166,GO:0009266,GO:0040008,GO:0050776,GO:0050829,	K04733	AT3G57750
MIN01G1209	KOG1075@1|root,KOG1075@2759|Eukaryota	-	tr|A0A6D2LC59|A0A6D2LC59_9BRAS	-	CAA7058695.1	-	-	-
MIN01G1210	KOG2054@1|root,KOG2054@2759|Eukaryota,37KBA@33090|Viridiplantae,3G888@35493|Streptophyta,3HPX2@3699|Brassicales	Nrap,Nrap_D2,Nrap_D3,Nrap_D4,Nrap_D5,Nrap_D6	tr|A0A565C8U7|A0A565C8U7_9BRAS	-	VVB10024.1	GO:0000910,GO:0003674,GO:0005634,GO:0006364,GO:0006409,GO:0032040,GO:0032545,GO:0034456,GO:0048316,	K14544	AT1G63810
MIN01G1211	KOG3190@1|root,KOG3190@2759|Eukaryota,37JGE@33090|Viridiplantae,3GBIU@35493|Streptophyta,3HWIB@3699|Brassicales	RRP36	tr|A0A1J3E423|A0A1J3E423_NOCCA	sp|A6QNR1|RRP36_BOVIN	XP_006417212.2	GO:0000462,GO:0003674,GO:0005634,GO:0005730,GO:0030686,GO:0044085	K14795	AT1G12650
MIN01G1212	COG5202@1|root,KOG2704@2759|Eukaryota,37QV0@33090|Viridiplantae,3G86E@35493|Streptophyta,3HV9U@3699|Brassicales	MBOAT	tr|V4MUD8|V4MUD8_EUTSA	sp|F4IDU4|MBOA1_ARATH	XP_006417213.1	GO:0005576,GO:0005783,GO:0005886,GO:0008654,GO:0016020,GO:0016746,GO:0019375,GO:0019432,GO:0030258,GO:0045017,GO:0047184,GO:0071617	K13519	AT1G12640
MIN01G1213	28PHQ@1|root,2RZJ7@2759|Eukaryota,37UVJ@33090|Viridiplantae,3GINN@35493|Streptophyta,3HZXK@3699|Brassicales	AP2	tr|A0A565ANT7|A0A565ANT7_9BRAS	sp|Q38Q39|ERF27_ARATH	VVA91120.1	GO:0000976,GO:0003700,GO:0005634,GO:0006355,GO:0019760,	-	AT1G12630
MIN01G1214	KOG1075@1|root,KOG1075@2759|Eukaryota	DUF4283,zf-CCHC_4	tr|A0A6J0K7Z6|A0A6J0K7Z6_RAPSA	-	XP_013658277.1	-	-	AT1G40390
MIN01G1215	COG0697@1|root,KOG1582@2759|Eukaryota,37KZ2@33090|Viridiplantae,3GDC8@35493|Streptophyta,3HST6@3699|Brassicales	UAA	tr|A0A565ANY6|A0A565ANY6_9BRAS	sp|Q9LDX3|UTR4_ARATH	VVA91116.1	GO:0005886,GO:0022857,GO:0030173,GO:0030176,GO:0055085,	K15277	AT1G12600
MIN01G1216	COG2303@1|root,KOG1238@2759|Eukaryota,37S1C@33090|Viridiplantae,3GDY2@35493|Streptophyta,3HVVR@3699|Brassicales	GMC_oxred_C,GMC_oxred_N	tr|A0A3P6FU84|A0A3P6FU84_BRAOL	sp|Q9S746|HTH_ARATH	VDD55950.1	GO:0005576,GO:0016614,GO:0050660,GO:1905392	K00108,K21270	AT1G12570
MIN01G1217	28JEF@1|root,2QR2X@2759|Eukaryota,37I08@33090|Viridiplantae,3GASM@35493|Streptophyta,3HPTQ@3699|Brassicales	DPBB_1,Pollen_allerg_1	tr|A0A6D2JSW3|A0A6D2JSW3_9BRAS	sp|Q9LN94|EXPA7_ARATH	CAA7039158.1	GO:0005576,GO:0009664,GO:0009826,GO:0009828,GO:0048767,	-	AT1G12560
MIN01G1218	KOG1075@1|root,KOG1075@2759|Eukaryota	RVT_1	tr|A0A6D2I7R7|A0A6D2I7R7_9BRAS	-	CAA7024597.1	-	-	-
MIN01G1219	COG2303@1|root,KOG1238@2759|Eukaryota,37S1C@33090|Viridiplantae,3GDY2@35493|Streptophyta	GMC_oxred_C,GMC_oxred_N	tr|A0A078IYA2|A0A078IYA2_BRANA	-	CDY57073.1	-	K00108,K21270	-
MIN01G1220	28JEF@1|root,2QR2X@2759|Eukaryota,37I08@33090|Viridiplantae,3GASM@35493|Streptophyta,3HPTQ@3699|Brassicales	DPBB_1,Pollen_allerg_1	tr|A0A6D2JSW3|A0A6D2JSW3_9BRAS	sp|Q9LN94|EXPA7_ARATH	CAA7039158.1	GO:0005576,GO:0009664,GO:0009826,GO:0009828,GO:0048767,	-	AT1G12560
MIN01G1221	COG1052@1|root,KOG0069@2759|Eukaryota,37JA3@33090|Viridiplantae,3G77Q@35493|Streptophyta,3HZWN@3699|Brassicales	2-Hacid_dh,2-Hacid_dh_C	tr|A0A1J3GIU5|A0A1J3GIU5_NOCCA	sp|Q9LE33|HPR3_ARATH	CAA7039154.1	GO:0005829,GO:0009507,GO:0009853,GO:0016618,GO:0030267,GO:0051287	K15919	AT1G12550
MIN01G1222	KOG1075@1|root,KOG1075@2759|Eukaryota	RVT_3,zf-RVT	tr|A0A7G2E6F9|A0A7G2E6F9_ARATH	-	XP_033129351.1	GO:0003676,GO:0004523,GO:0009507,	-	AT4G29090
MIN01G1223	KOG1075@1|root,KOG1075@2759|Eukaryota,37TIF@33090|Viridiplantae,3G9IZ@35493|Streptophyta	DUF4283,RVT_1,RVT_3,zf-CCHC_4,zf-RVT	tr|A0A6D2L4J6|A0A6D2L4J6_9BRAS	-	CAA7054861.1	-	-	-
MIN01G1224	COG2801@1|root,KOG0017@2759|Eukaryota,37RKH@33090|Viridiplantae,3G8J3@35493|Streptophyta	RVT_1,Retrotrans_gag,rve	tr|A0A6D2IB30|A0A6D2IB30_9BRAS	-	XP_022562666.1	-	-	-
MIN01G1225	2AFMH@1|root,2RYXY@2759|Eukaryota,37U8H@33090|Viridiplantae,3GIDE@35493|Streptophyta,3I0EU@3699|Brassicales	COMPASS-Shg1	tr|A0A565ANX8|A0A565ANX8_9BRAS	-	VVA91106.1	GO:0005515,GO:0005634,GO:0050776,	-	AT1G12530
MIN01G1226	COG2608@1|root,KOG4656@2759|Eukaryota,37QGH@33090|Viridiplantae,3GER4@35493|Streptophyta,3HP2H@3699|Brassicales	HMA,Sod_Cu	tr|A0A654E995|A0A654E995_ARATH	sp|Q9LD47|CCS_ARATH	NP_563910.2	GO:0004784,GO:0005507,GO:0005737,GO:0006878,GO:0009507,GO:0009570,GO:0016532,GO:0019430	K04569	AT1G12520
MIN01G1227	2CMN2@1|root,2QQXP@2759|Eukaryota,388ZS@33090|Viridiplantae,3GRP7@35493|Streptophyta,3HZJQ@3699|Brassicales	DUF1216	tr|A0A565AVF3|A0A565AVF3_9BRAS	-	VVA93080.1	GO:0003674,GO:0008150,GO:0009507,	-	AT3G28810
MIN01G1228	-	-	tr|A0A087HG45|A0A087HG45_ARAAL	-	KFK41097.1	-	-	-
MIN01G1229	KOG1441@1|root,KOG1441@2759|Eukaryota,37I2Q@33090|Viridiplantae,3GAMI@35493|Streptophyta,3HT4Q@3699|Brassicales	TPT	tr|A0A565APY7|A0A565APY7_9BRAS	sp|Q9LDH3|PT112_ARATH	VVA91102.1	GO:0005794,GO:0005886,GO:0008514,GO:0009888,GO:0015297,GO:0016051,GO:0044085,GO:0048589,GO:0048869,GO:0061640	-	AT1G12500
MIN01G1230	28IA4@1|root,2QQKN@2759|Eukaryota,37JZS@33090|Viridiplantae,3G826@35493|Streptophyta,3HPIN@3699|Brassicales	SLAC1	tr|V4L753|V4L753_EUTSA	sp|Q9LD83|SLAC1_ARATH	XP_006417230.1	GO:0005515,GO:0005634,GO:0005886,GO:0006820,GO:0006873,GO:0008308,GO:0008509,GO:0009270,GO:0009416,GO:0009737,GO:0010037,GO:0010118,GO:0010193,GO:0019901,GO:0050891,GO:0090332,GO:0090333,GO:1902456	-	AT1G12480
MIN01G1231	KOG2034@1|root,KOG2034@2759|Eukaryota,37MPF@33090|Viridiplantae,3GC7P@35493|Streptophyta,3HWDM@3699|Brassicales	Clathrin,Pep3_Vps18	tr|A0A565ANS0|A0A565ANS0_9BRAS	sp|F4IDS7|VPS18_ARATH	VVA91100.1	GO:0005576,GO:0005737,GO:0005768,GO:0006886,GO:0006904,GO:0007032,GO:0007033,GO:0009705,GO:0010015,GO:0030674,GO:0030897,GO:0033263,GO:0048284,	K20181	AT1G12470
MIN01G1232	2CGU5@1|root,2QPVA@2759|Eukaryota,37RFR@33090|Viridiplantae,3GBIJ@35493|Streptophyta,3HZSH@3699|Brassicales	HLH	tr|A0A438GBH9|A0A438GBH9_VITVI	-	XP_027150139.1	-	-	-
MIN01G1233	COG4886@1|root,2QUME@2759|Eukaryota,37JY5@33090|Viridiplantae,3G79D@35493|Streptophyta,3HT4K@3699|Brassicales	LRRNT_2,LRR_1,LRR_4,LRR_6,LRR_8,Pkinase,Pkinase_Tyr	tr|A0A565AR58|A0A565AR58_9BRAS	sp|C0LGE4|Y1124_ARATH	VVA91098.1	GO:0004672,GO:0004674,GO:0005515,GO:0005524,GO:0006468,GO:0009507,GO:0016301,GO:0065003	-	AT1G12460
MIN01G1234	COG0398@1|root,2QV3G@2759|Eukaryota,37SPW@33090|Viridiplantae,3GCWA@35493|Streptophyta	SNARE_assoc	tr|A0A1J3F3Q5|A0A1J3F3Q5_NOCCA	-	CAA7039141.1	GO:0003674,GO:0005886,GO:0050793,	-	AT1G12450
MIN01G1235	KOG3173@1|root,KOG3173@2759|Eukaryota,37VIR@33090|Viridiplantae,3GJ86@35493|Streptophyta,3HTXN@3699|Brassicales	zf-A20,zf-AN1	tr|A0A6D2JHE4|A0A6D2JHE4_9BRAS	sp|Q6NNI8|SAP1_ARATH	CAA7039140.1	GO:0003677,GO:0005634,GO:0008270,GO:0009416,GO:0019752,GO:0043161,GO:0044248,GO:0048589,GO:1901565,	-	AT1G12440
MIN01G1236	COG5059@1|root,KOG0240@2759|Eukaryota,37NIJ@33090|Viridiplantae,3G8UP@35493|Streptophyta,3HRIS@3699|Brassicales	Arm,Kinesin	tr|A0A087HN10|A0A087HN10_ARAAL	sp|Q9FZ06|KINUA_ARATH	KFK43512.1	GO:0003777,GO:0005871,GO:0005874,GO:0007018,GO:0008017,GO:0008574,GO:0009574,GO:0016887,GO:0030705,GO:0032886,GO:0048364,	K10396	AT1G12430
MIN01G1237	COG0740@1|root,KOG0840@2759|Eukaryota,37HSN@33090|Viridiplantae,3GE76@35493|Streptophyta,3HPN7@3699|Brassicales	CLP_protease	tr|A0A178WNM1|A0A178WNM1_ARATH	sp|Q9XJ36|CLPR2_ARATH	OAP19887.1	GO:0004176,GO:0004252,GO:0005576,GO:0006515,GO:0009368,GO:0009507,GO:0009534,GO:0009570,GO:0009658,GO:0009840,GO:0009941,GO:0051117	K01358	AT1G12410
MIN01G1238	KOG2729@1|root,KOG2729@2759|Eukaryota,37UEG@33090|Viridiplantae,3GIRC@35493|Streptophyta,3HTXI@3699|Brassicales	Cornichon	tr|A0A078GN15|A0A078GN15_BRANA	sp|Q84W04|CNIH4_ARATH	XP_009118085.2	GO:0005515,GO:0009416,GO:0009507,GO:0016192	K20368	AT1G12390
MIN01G1239	COG3979@1|root,KOG4742@2759|Eukaryota,37ME4@33090|Viridiplantae,3GEQT@35493|Streptophyta,3HMNN@3699|Brassicales	Glyco_hydro_19	tr|A0A565AM80|A0A565AM80_9BRAS	sp|Q9MA41|CTL1_ARATH	VVA90129.1	GO:0001708,GO:0004568,GO:0005576,GO:0005794,GO:0006032,GO:0009408,GO:0009414,GO:0009651,GO:0009735,GO:0009809,GO:0009825,GO:0010053,GO:0010167,GO:0010337,GO:0016998,GO:0030244,GO:0030247,GO:0043255,GO:0048046,	-	AT1G05850
MIN01G1240	2C391@1|root,2QPU0@2759|Eukaryota,37Q7V@33090|Viridiplantae,3GBUX@35493|Streptophyta,3HQ7H@3699|Brassicales	DUF659	tr|D7KNC0|D7KNC0_ARALL	-	XP_002892685.1	GO:0003674,GO:0005634,GO:0006520,GO:0009611,GO:0009753,GO:0009793,GO:0042546,GO:0046394,GO:0048437,GO:0048507,GO:0048523,GO:0048532,GO:0048589,	-	AT1G12380
MIN01G1241	COG0415@1|root,KOG0133@2759|Eukaryota,37HUP@33090|Viridiplantae,3G93X@35493|Streptophyta,3HQDQ@3699|Brassicales	DNA_photolyase	tr|V4KD05|V4KD05_EUTSA	sp|Q9SB00|PHR_ARATH	XP_006417242.1	GO:0000719,GO:0003904,GO:0003913,GO:0005737,GO:0009507,GO:0009536,GO:0009650,	K01669	AT1G12370
MIN01G1242	28JD8@1|root,2QRS3@2759|Eukaryota,37KGM@33090|Viridiplantae,3GG8K@35493|Streptophyta,3HVTC@3699|Brassicales	DUF1442	tr|A0A3P6GRA6|A0A3P6GRA6_BRAOL	-	XP_013602841.1	GO:0003674,GO:0009414,GO:0009737,GO:0009755,GO:0048364,	-	AT1G12320
MIN01G1243	COG5126@1|root,KOG0027@2759|Eukaryota,37U3S@33090|Viridiplantae,3GHZ9@35493|Streptophyta,3HTTF@3699|Brassicales	EF-hand_1,EF-hand_6,EF-hand_7	tr|A0A1J3J982|A0A1J3J982_NOCCA	sp|Q94AZ4|CML13_ARATH	CAA7029047.1	GO:0005509,GO:0005576,GO:0005634,GO:0005737,GO:0005829,GO:0005886,GO:0030154,GO:0090558	K13448	AT1G12310
MIN01G1244	KOG4658@1|root,KOG4658@2759|Eukaryota	LRR_8,NB-ARC	tr|A0A6D2IVU1|A0A6D2IVU1_9BRAS	sp|O64973|RPS5_ARATH	CAA7029055.1	GO:0000166,GO:0005515,GO:0005622,GO:0005886,GO:0006499,GO:0006952,GO:0008219,GO:0009626,GO:0038023,GO:0042742,GO:0042802,GO:0043531	K13460,K20599	AT1G12220
MIN01G1245	KOG4658@1|root,KOG4658@2759|Eukaryota,37M27@33090|Viridiplantae,3GBWJ@35493|Streptophyta	LRR_8,NB-ARC	tr|A0A565APV6|A0A565APV6_9BRAS	sp|Q8L3R3|RFL1_ARATH	VVA91072.1	GO:0005634,GO:0006499,GO:0009617,GO:0043531	K13459	AT1G12210
MIN01G1246	2BRZA@1|root,2S1XG@2759|Eukaryota,37WGY@33090|Viridiplantae	NAM-associated	tr|A0A6J0NQE9|A0A6J0NQE9_RAPSA	-	XP_018485903.1	GO:0003674,GO:0005634,GO:0008150,	-	AT4G10230
MIN01G1247	KOG4658@1|root,KOG4658@2759|Eukaryota,37M27@33090|Viridiplantae,3GBWJ@35493|Streptophyta	LRR_8,NB-ARC	tr|A0A565APV6|A0A565APV6_9BRAS	sp|Q8L3R3|RFL1_ARATH	VVA91072.1	GO:0005634,GO:0006499,GO:0009617,GO:0043531	K13459	AT1G12210
MIN01G1248	KOG4658@1|root,KOG4658@2759|Eukaryota	LRR_8,NB-ARC	tr|A0A6D2IN53|A0A6D2IN53_9BRAS	sp|P60839|DRL2_ARATH	CAA7029059.1	GO:0005886,GO:0006499,GO:0010942,GO:0043531	K13459,K13460,K20599	AT1G12290
MIN01G1249	KOG4658@1|root,KOG4658@2759|Eukaryota,37M27@33090|Viridiplantae,3GBWJ@35493|Streptophyta	LRR_8,NB-ARC	tr|M4DJV3|M4DJV3_BRARP	sp|O64973|RPS5_ARATH	XP_022563169.1	GO:0000166,GO:0005515,GO:0005622,GO:0005886,GO:0006499,GO:0006952,GO:0008219,GO:0009626,GO:0038023,GO:0042742,GO:0042802,GO:0043531	K13459,K13460,K20599	AT1G12220
MIN01G1250	COG0457@1|root,KOG0548@2759|Eukaryota,37KEJ@33090|Viridiplantae,3G8SM@35493|Streptophyta,3HYBV@3699|Brassicales	TPR_1,TPR_11,TPR_2,TPR_8	tr|V4L767|V4L767_EUTSA	sp|Q9LNB6|HSOP1_ARATH	XP_006417250.1	GO:0005576,GO:0005737,GO:0006325,GO:0006457,GO:0030544,GO:0048316,GO:0051131,GO:0051879,GO:0070678,	K09553	AT1G12270
MIN01G1251	KOG1075@1|root,KOG4546@1|root,KOG1075@2759|Eukaryota,KOG4546@2759|Eukaryota	Pex16,RVT_1,zf-RVT	tr|A0A6J0LMW8|A0A6J0LMW8_RAPSA	-	XP_018461119.1	GO:0003674,GO:0005634,GO:0048507,GO:1900034	K13335	AT5G64910
MIN01G1252	2CN0U@1|root,2QT6P@2759|Eukaryota,37IXD@33090|Viridiplantae,3GE5B@35493|Streptophyta,3HWXD@3699|Brassicales	NAM	tr|A0A1P8AVF8|A0A1P8AVF8_ARATH	sp|Q9FWX2|NAC7_ARATH	XP_020870202.1	GO:0000976,GO:0003677,GO:0003700,GO:0005515,GO:0005634,GO:0006355,GO:0009793,GO:0043565,GO:0048759,GO:1901348	-	AT1G12260
MIN01G1253	COG1357@1|root,2QSEG@2759|Eukaryota,37PE2@33090|Viridiplantae,3G8I7@35493|Streptophyta,3HTAH@3699|Brassicales	Pentapeptide	tr|A0A565AR37|A0A565AR37_9BRAS	sp|Q8H1Q1|TL203_ARATH	XP_020870203.1	GO:0003674,GO:0005576,GO:0008150,GO:0009507,GO:0009534,GO:0009535,GO:0009543,GO:0009570,GO:0009579,	-	AT1G12250
MIN01G1254	COG1621@1|root,KOG0228@2759|Eukaryota,37QH4@33090|Viridiplantae,3GC8M@35493|Streptophyta,3HQV0@3699|Brassicales	DUF3357,Glyco_hydro_32C,Glyco_hydro_32N	tr|M4DTA6|M4DTA6_BRARP	sp|Q39041|INVA4_ARATH	XP_009148607.2	GO:0000325,GO:0004564,GO:0005773,GO:0005985,GO:0009617,GO:0016020,GO:0071370,GO:0080022	K01193	AT1G12240
MIN01G1255	COG0176@1|root,KOG2772@2759|Eukaryota,37JK1@33090|Viridiplantae,3GBVX@35493|Streptophyta,3HNRB@3699|Brassicales	TAL_FSA	tr|A0A1J3ILZ3|A0A1J3ILZ3_NOCCA	sp|B0UV30|TAL_HISS2	NP_563900.1	GO:0004801,GO:0005576,GO:0005622,GO:0005737,GO:0005975,GO:0006098,GO:0008270,GO:0009052,GO:0009507,GO:0009570,GO:0009941,	K00616	AT1G12230
MIN01G1256	COG0277@1|root,2QQWK@2759|Eukaryota,37QU2@33090|Viridiplantae,3GBD9@35493|Streptophyta,3HZEF@3699|Brassicales	BBE,FAD_binding_4	tr|D7MMH8|D7MMH8_ARALL	sp|Q9FKV0|BBE24_ARATH	XP_010481746.1	GO:0005737,GO:0006979,GO:0009505,GO:0009506,GO:0009507,GO:0016491,GO:0071949,	K22395	AT5G44380
MIN01G1257	COG5384@1|root,KOG2600@2759|Eukaryota,37KA6@33090|Viridiplantae,3GBZK@35493|Streptophyta,3HRG6@3699|Brassicales	Mpp10	tr|A0A7G2FJA1|A0A7G2FJA1_ARATH	-	KAF2538154.1	-	K14559	-
MIN01G1258	COG2072@1|root,KOG1399@2759|Eukaryota,37HT9@33090|Viridiplantae,3GCY7@35493|Streptophyta,3HX77@3699|Brassicales	FMO-like	tr|V4KH20|V4KH20_EUTSA	sp|Q9FWW9|GSXL2_ARATH	ESQ29137.1	GO:0004499,GO:0005634,GO:0050660,GO:0050661,GO:0050832,	K22324	AT1G12200
MIN01G1259	COG2072@1|root,KOG1399@2759|Eukaryota,37HT9@33090|Viridiplantae,3GCY7@35493|Streptophyta,3HX77@3699|Brassicales	FMO-like	tr|A0A178W6D7|A0A178W6D7_ARATH	sp|Q9FWW6|GSXL1_ARATH	OAP13291.1	GO:0004499,GO:0005575,GO:0009751,GO:0009753,GO:0019761,GO:0050660,GO:0050661,	K22324	AT1G12160
MIN01G1260	28NF5@1|root,2QV0R@2759|Eukaryota,37SSD@33090|Viridiplantae,3GEFP@35493|Streptophyta,3HQIC@3699|Brassicales	WEMBL	tr|A0A087HMX7|A0A087HMX7_ARAAL	sp|Q9FWW5|Y1215_ARATH	KFK43479.1	GO:0003674,GO:0005829,GO:0009903,GO:0009904	-	AT1G12150
MIN01G1261	COG2072@1|root,KOG1399@2759|Eukaryota,37HT9@33090|Viridiplantae,3GCY7@35493|Streptophyta,3HX77@3699|Brassicales	FMO-like	tr|A0A6J0KMF3|A0A6J0KMF3_RAPSA	-	XP_023645927.1	-	K22324	-
MIN01G1262	COG2072@1|root,KOG1399@2759|Eukaryota,37HT9@33090|Viridiplantae,3GCY7@35493|Streptophyta,3HX77@3699|Brassicales	FMO-like	tr|A0A6J0KXM2|A0A6J0KXM2_RAPSA	sp|Q9FWW6|GSXL1_ARATH	XP_018451869.1	GO:0004499,GO:0005575,GO:0009751,GO:0009753,GO:0019761,GO:0050660,GO:0050661,	-	AT1G12160
MIN01G1263	28YNA@1|root,2R5G8@2759|Eukaryota,37SZ0@33090|Viridiplantae,3GDPK@35493|Streptophyta,3HYT4@3699|Brassicales	DUF863	tr|D7KN95|D7KN95_ARALL	-	XP_020868735.1	GO:0005515,GO:0005634,GO:0009737,	-	AT1G12120
MIN01G1264	COG3104@1|root,KOG1237@2759|Eukaryota,37J1P@33090|Viridiplantae,3GDMY@35493|Streptophyta,3HR1J@3699|Brassicales	PTR2	tr|V4L005|V4L005_EUTSA	sp|Q05085|PTR7_ARATH	XP_006417264.1	GO:0005515,GO:0005886,GO:0006857,GO:0009414,GO:0010167,GO:0010540,GO:0015112,GO:0015706,GO:0048527,GO:0048573	K14638	AT1G12110
MIN01G1265	KOG1075@1|root,KOG1075@2759|Eukaryota,37TEA@33090|Viridiplantae,3GA49@35493|Streptophyta,3I13X@3699|Brassicales	DUF4283,RVT_1,zf-RVT	tr|A0A178U848|A0A178U848_ARATH	-	OAO89347.1	GO:0003674,GO:0005575,GO:0008150,	K08504	AT1G43760
MIN01G1266	2C5UV@1|root,2S2YW@2759|Eukaryota,37VUI@33090|Viridiplantae,3GJTF@35493|Streptophyta,3HUFB@3699|Brassicales	Hydrophob_seed	tr|A0A3P6GIR8|A0A3P6GIR8_BRAOL	sp|P14009|14KD_DAUCA	XP_018449755.1	GO:0005576,GO:0006996,GO:0044281,GO:0048316,GO:0048869,	-	AT1G12100
MIN01G1267	2C12H@1|root,2RZES@2759|Eukaryota,37UZ3@33090|Viridiplantae,3GIPT@35493|Streptophyta,3HZZ1@3699|Brassicales	Hydrophob_seed	tr|D7KN92|D7KN92_ARALL	sp|P14009|14KD_DAUCA	XP_020868224.1	GO:0003674,GO:0005575,GO:0008150,	-	AT1G12090
MIN01G1268	KOG1075@1|root,KOG1075@2759|Eukaryota,37Q53@33090|Viridiplantae,3GHAQ@35493|Streptophyta	DUF4283,RVT_1,RVT_3,zf-RVT	tr|A0A6D2IPV7|A0A6D2IPV7_9BRAS	-	CAA7031134.1	-	-	-
MIN01G1269	KOG1075@1|root,KOG1075@2759|Eukaryota	DUF4283,Exo_endo_phos_2,RVT_1,zf-CCHC_4	tr|A0A1J3G604|A0A1J3G604_NOCCA	-	XP_013689814.1	-	-	AT3G31430
MIN01G1270	KOG1075@1|root,KOG1075@2759|Eukaryota	-	tr|A0A6D2L3A8|A0A6D2L3A8_9BRAS	-	XP_023641325.1	GO:0003676,GO:0004523,GO:0009507,	-	AT4G29090
MIN01G1271	KOG1075@1|root,KOG1075@2759|Eukaryota	DUF4283,Exo_endo_phos_2,RVT_1,zf-CCHC_4	tr|A0A6D2I069|A0A6D2I069_9BRAS	-	CAA7021821.1	-	-	AT3G31430
MIN01G1272	KOG1075@1|root,KOG1075@2759|Eukaryota	RVT_1,zf-RVT	tr|A0A6J0LIK4|A0A6J0LIK4_RAPSA	-	XP_018459837.1	GO:0003674,GO:0005576,GO:0005634,GO:0008150	-	AT3G24255
MIN01G1273	KOG1075@1|root,KOG1075@2759|Eukaryota,37TEA@33090|Viridiplantae	DUF4283,RVT_1,zf-RVT	tr|A0A6D2KF08|A0A6D2KF08_9BRAS	-	XP_024014246.1	-	-	-
MIN01G1274	KOG3205@1|root,KOG3205@2759|Eukaryota,37PK2@33090|Viridiplantae,3GDGM@35493|Streptophyta,3HVRY@3699|Brassicales	Rho_GDI	tr|O65371|O65371_ARATH	sp|Q9SFC6|GDIR_ARATH	XP_006417267.2	GO:0005094,GO:0005737,GO:0005829,GO:0007266,GO:0016020,	K12462	AT1G12070
MIN01G1275	2C8KD@1|root,2S8IK@2759|Eukaryota,37WV2@33090|Viridiplantae,3GM3J@35493|Streptophyta,3I18A@3699|Brassicales	-	tr|A0A3P6CDB5|A0A3P6CDB5_BRACM	-	VDD07781.1	GO:0003674,GO:0005576,GO:0008150,	-	AT1G12064
MIN01G1276	2ACG4@1|root,2RYR9@2759|Eukaryota,37U3H@33090|Viridiplantae,3GHWD@35493|Streptophyta,3HU2K@3699|Brassicales	BAG,IQ	tr|A0A6D2IL43|A0A6D2IL43_9BRAS	sp|O65373|BAG5_ARATH	CAA7029081.1	GO:0005634,GO:0006457,GO:0009408,GO:0009755,GO:0010286,GO:0051087	-	AT1G12060
MIN01G1277	COG0179@1|root,KOG2843@2759|Eukaryota,37IIF@33090|Viridiplantae,3GET9@35493|Streptophyta,3HNWF@3699|Brassicales	FAA_hydrolase,FAA_hydrolase_N	tr|A0A1J3F525|A0A1J3F525_NOCCA	sp|Q8RW90|FAH_ARATH	VVA91056.1	GO:0004334,GO:0005576,GO:0005829,GO:0006559,GO:0006572,GO:0008219,GO:1902000,	K01555	AT1G12050
MIN01G1278	2CN4D@1|root,2QTV0@2759|Eukaryota,37NYE@33090|Viridiplantae,3GX4E@35493|Streptophyta	LRRNT_2	tr|A0A1J3HD20|A0A1J3HD20_NOCCA	sp|O65375|LRX1_ARATH	XP_013675231.1	GO:0000904,GO:0005199,GO:0009505,GO:0009506,GO:0009826,GO:0009927,GO:0010054,	-	AT1G12040
MIN01G1279	28JB2@1|root,2QVJD@2759|Eukaryota,37SMC@33090|Viridiplantae,3GHFI@35493|Streptophyta,3HUMG@3699|Brassicales	PDDEXK_6	tr|V4L016|V4L016_EUTSA	-	XP_006417274.1	GO:0003674,GO:0005575,GO:0008150,	-	AT1G12030
MIN01G1280	2AWBT@1|root,2RZYD@2759|Eukaryota,37UIF@33090|Viridiplantae,3GIWI@35493|Streptophyta,3HUN3@3699|Brassicales	-	tr|A0A1J3J9Z7|A0A1J3J9Z7_NOCCA	-	XP_006417275.1	GO:0003674,GO:0005575,GO:0016053,GO:0030154,GO:0048316,GO:0048367,GO:0090558,GO:1905392	-	AT1G12020
MIN01G1281	KOG1075@1|root,KOG1075@2759|Eukaryota,37TIF@33090|Viridiplantae,3G9IZ@35493|Streptophyta	DUF4283,RVT_1,RVT_3,zf-CCHC_4,zf-RVT	tr|A0A6J0LI21|A0A6J0LI21_RAPSA	sp|P93295|M310_ARATH	XP_018459875.1	GO:0003674,GO:0005739,GO:0008150,	-	ATMG00310
MIN01G1282	COG3491@1|root,KOG0143@2759|Eukaryota,37JCJ@33090|Viridiplantae,3GCXH@35493|Streptophyta,3HZ9E@3699|Brassicales	2OG-FeII_Oxy,DIOX_N	tr|A0A565AQ70|A0A565AQ70_9BRAS	sp|O65378|ACCO3_ARATH	VVA91053.1	GO:0005737,GO:0005829,GO:0009693,GO:0009815,GO:0051213,GO:0071398	K05933	AT1G12010
MIN01G1283	KOG1075@1|root,KOG1075@2759|Eukaryota,37TEA@33090|Viridiplantae,3GA49@35493|Streptophyta,3I13X@3699|Brassicales	DUF4283,RVT_1,zf-RVT	tr|A0A6D2ISB9|A0A6D2ISB9_9BRAS	sp|P0C2F6|RNHX1_ARATH	XP_024004020.1	-	K08504	-
MIN01G1284	COG0205@1|root,KOG2440@2759|Eukaryota,37JHI@33090|Viridiplantae,3G7D4@35493|Streptophyta,3HSS6@3699|Brassicales	PFK	tr|V4L020|V4L020_EUTSA	sp|Q8W4M5|PFPB1_ARATH	XP_006417279.1	GO:0005524,GO:0005737,GO:0005829,GO:0006002,GO:0008443,GO:0009505,GO:0009749,GO:0010318,GO:0015979,GO:0047334	K00895	AT1G12000
MIN01G1285	28JSQ@1|root,2QU78@2759|Eukaryota,37MN6@33090|Viridiplantae,3G9HU@35493|Streptophyta,3HSUN@3699|Brassicales	O-FucT	tr|V4L795|V4L795_EUTSA	sp|F4IAL1|OFUT2_ARATH	XP_023646017.1	GO:0005634,GO:0008150,GO:0016757,	-	AT1G11990
MIN01G1286	28JVK@1|root,2QS9P@2759|Eukaryota,37M4F@33090|Viridiplantae,3GAUN@35493|Streptophyta,3HQ9N@3699|Brassicales	DUF688	tr|V4MA99|V4MA99_EUTSA	-	XP_006410559.1	GO:0003674,GO:0005634,GO:0006778,GO:0048364	-	AT2G34170
MIN01G1287	KOG0583@1|root,KOG0583@2759|Eukaryota,37SKC@33090|Viridiplantae,3GAR3@35493|Streptophyta	NAF,Pkinase	tr|V4MHK3|V4MHK3_EUTSA	sp|O22971|CIPKD_ARATH	XP_006410560.1	GO:0004674,GO:0005515,GO:0005634,GO:0006468,GO:0007165,	K07198	AT2G34180
MIN01G1288	KOG1356@1|root,KOG1356@2759|Eukaryota,37JHC@33090|Viridiplantae,3GG2Y@35493|Streptophyta,3HYHV@3699|Brassicales	JmjC,zf-4CXXC_R1	tr|A0A565ANN8|A0A565ANN8_9BRAS	sp|Q9SSE9|JMJ25_ARATH	VVA91045.1	GO:0000118,GO:0000785,GO:0003712,GO:0005634,GO:0006357,GO:0031490,GO:0032454,GO:0033169,GO:0048188,	K15601	AT1G11950
MIN01G1289	KOG1075@1|root,KOG1075@2759|Eukaryota	RVT_1,zf-RVT	tr|A0A1I9LSY1|A0A1I9LSY1_ARATH	-	XP_010430719.1	GO:0003674,GO:0005576,GO:0005634,GO:0008150	-	AT3G24255
MIN01G1290	2CM9G@1|root,2QPPD@2759|Eukaryota,37R8Z@33090|Viridiplantae,3GX76@35493|Streptophyta,3HQVF@3699|Brassicales	Branch	tr|D7KN74|D7KN74_ARALL	sp|Q65XS5|BC10_ORYSJ	XP_002892665.1	GO:0005739,GO:0005794,GO:0016757,GO:0044255,GO:0060560,	-	AT1G11940
MIN01G1291	COG1223@1|root,KOG4744@1|root,KOG0742@2759|Eukaryota,KOG4744@2759|Eukaryota,37RXF@33090|Viridiplantae,3GDPV@35493|Streptophyta,3HPM7@3699|Brassicales	AAA,DUF3523	tr|A0A565BF47|A0A565BF47_9BRAS	sp|Q58E76|ATD3A_XENLA	VVA99480.1	GO:0005515,GO:0005739,GO:0007005,GO:0016887	K17681	AT2G18330
MIN01G1292	COG0325@1|root,KOG3157@2759|Eukaryota,37IWY@33090|Viridiplantae,3GATZ@35493|Streptophyta,3HNQG@3699|Brassicales	Ala_racemase_N	tr|A0A6D2I9S6|A0A6D2I9S6_9BRAS	sp|O94903|PLPHP_HUMAN	CAA7022876.1	GO:0005622,GO:0005634,GO:0008150,GO:0030170	K06997	AT1G11930
MIN01G1293	COG3866@1|root,2QSYA@2759|Eukaryota,37QW2@33090|Viridiplantae,3GC1S@35493|Streptophyta,3HXRS@3699|Brassicales	Pec_lyase_C	tr|A0A178WEL6|A0A178WEL6_ARATH	sp|O65388|PLY2_ARATH	OAP16859.1	GO:0005576,GO:0016829,GO:0030570,GO:0045490	K01728	AT1G11920
MIN01G1294	2CMW3@1|root,2QS9Z@2759|Eukaryota,37RFW@33090|Viridiplantae,3G76B@35493|Streptophyta,3HMZF@3699|Brassicales	GUB_WAK_bind	tr|A0A565ANK7|A0A565ANK7_9BRAS	-	VVA91040.1	GO:0005576,GO:0009888,GO:0030247,	-	AT1G11915
MIN01G1295	arCOG06245@1|root,2QSDP@2759|Eukaryota,37P8P@33090|Viridiplantae,3GAX4@35493|Streptophyta,3HZEC@3699|Brassicales	RGP	tr|A0A087G9Z8|A0A087G9Z8_ARAAL	sp|Q9LUE6|RGP4_ARATH	KFK26700.1	GO:0005515,GO:0005737,GO:0005794,GO:0005829,GO:0009536,GO:0009832,GO:0033356,GO:0052691	K13379	AT5G50750
MIN01G1296	COG0515@1|root,2QRZ3@2759|Eukaryota,37P9D@33090|Viridiplantae,3GF9W@35493|Streptophyta,3HY55@3699|Brassicales	Lectin_legB	tr|V4MUI9|V4MUI9_EUTSA	sp|Q9LNN3|LECT4_ARATH	XP_010476136.1	GO:0003674,GO:0005576,GO:0005634,GO:0009414,GO:0009617,GO:0009651,GO:0009737,GO:0010243,GO:0042430,GO:0098542	-	AT1G53080
MIN01G1297	KOG1075@1|root,KOG1075@2759|Eukaryota	RVT_3,zf-RVT	tr|A0A6D2IGT4|A0A6D2IGT4_9BRAS	-	CAA7025171.1	-	-	-
MIN01G1298	KOG1075@1|root,KOG1075@2759|Eukaryota	RVT_3,zf-RVT	tr|A0A1J3JMB1|A0A1J3JMB1_NOCCA	-	KAF3573871.1	-	-	-
MIN01G1299	KOG1339@1|root,KOG1339@2759|Eukaryota,37K8V@33090|Viridiplantae,3G8Z4@35493|Streptophyta,3HNT9@3699|Brassicales	Asp,SapB_1,SapB_2	tr|A0A1J3GVW5|A0A1J3GVW5_NOCCA	sp|O65390|APA1_ARATH	CAA7022881.1	GO:0000325,GO:0004175,GO:0004190,GO:0005576,GO:0005773,GO:0006508,GO:0006629,GO:0009506,GO:0099503,	K01379,K08245	AT1G11910
MIN01G1300	KOG1962@1|root,KOG1962@2759|Eukaryota,387YZ@33090|Viridiplantae,3GW1U@35493|Streptophyta,3HXG2@3699|Brassicales	Bap31	tr|A0A087GZD8|A0A087GZD8_ARAAL	-	KFK35240.1	GO:0003674,GO:0005783,GO:0005789,GO:0006888,GO:0070973,	K14009	AT1G11905
MIN01G1301	KOG4197@1|root,KOG4197@2759|Eukaryota,37S3W@33090|Viridiplantae,3GH9F@35493|Streptophyta,3HS04@3699|Brassicales	PPR,PPR_2,PPR_3	tr|V4L7A8|V4L7A8_EUTSA	sp|Q5BIV3|PPR35_ARATH	XP_010458602.1	GO:0005739,GO:0008150	-	AT1G11900
MIN01G1302	COG5143@1|root,KOG0862@2759|Eukaryota,37I2U@33090|Viridiplantae,3GEY6@35493|Streptophyta,3HSPU@3699|Brassicales	Longin,Synaptobrevin	tr|R0I854|R0I854_9BRAS	sp|Q94AU2|SEC22_ARATH	XP_006305596.1	GO:0000139,GO:0005484,GO:0005576,GO:0005783,GO:0005789,GO:0005793,GO:0005794,GO:0005886,GO:0006888,GO:0006890,GO:0012507,GO:0031201,GO:0048280,	K08517	AT1G11890
MIN01G1303	2CP4U@1|root,2S428@2759|Eukaryota,37VYN@33090|Viridiplantae,3GJF8@35493|Streptophyta	GCK	tr|D7KBG2|D7KBG2_ARALL	-	EFH69043.1	-	-	AT1G23201
MIN01G1304	COG5409@1|root,KOG1162@2759|Eukaryota	Ank_2,Ank_4,GDPD,SPX	tr|D7KBG2|D7KBG2_ARALL	-	XP_010480468.1	-	K08874,K14430,K18696	AT1G14060
MIN01G1305	COG5542@1|root,KOG2647@2759|Eukaryota,37NYS@33090|Viridiplantae,3G9V7@35493|Streptophyta,3HPXG@3699|Brassicales	Mannosyl_trans2	tr|V4KWC4|V4KWC4_EUTSA	sp|Q9NUD9|PIGV_HUMAN	XP_006417296.1	GO:0000009,GO:0000030,GO:0004376,GO:0005789,GO:0006506,GO:0031501	K07542	AT1G11880
MIN01G1306	COG0172@1|root,KOG2509@2759|Eukaryota,37HI4@33090|Viridiplantae,3GBNT@35493|Streptophyta,3HSHZ@3699|Brassicales	Seryl_tRNA_N,tRNA-synt_2b	tr|R0GP28|R0GP28_9BRAS	sp|Q8RWT8|SYSM_ARATH	XP_024008990.1	GO:0000049,GO:0004828,GO:0005737,GO:0005739,GO:0005829,GO:0006434,GO:0007005,GO:0009507,GO:0009658,GO:0043039,GO:0048481,GO:0070158,GO:0097056,	K01875	AT1G11870
MIN01G1307	COG0508@1|root,KOG0559@2759|Eukaryota,37KD6@33090|Viridiplantae,3G9YX@35493|Streptophyta,3HXJS@3699|Brassicales	2-oxoacid_dh,Biotin_lipoyl	tr|A0A1J3FYQ7|A0A1J3FYQ7_NOCCA	sp|Q8H107|ODO2B_ARATH	XP_010546707.1	GO:0004149,GO:0005739,GO:0005829,GO:0006099,GO:0008270,GO:0033512,GO:0045252,	K00658	AT4G26910
MIN01G1308	COG0404@1|root,KOG2770@2759|Eukaryota,37QA3@33090|Viridiplantae,3GGPD@35493|Streptophyta,3HRJX@3699|Brassicales	GCV_T,GCV_T_C	tr|V4MUJ7|V4MUJ7_EUTSA	sp|O65396|GCST_ARATH	XP_006417302.1	GO:0003729,GO:0004047,GO:0005576,GO:0005739,GO:0009507,GO:0009534,GO:0009570,GO:0009941,GO:0019464,GO:0022626,GO:0048046,	K00605	AT1G11860
MIN01G1309	295UI@1|root,2RCT3@2759|Eukaryota,37UB6@33090|Viridiplantae,3GE99@35493|Streptophyta,3I1B2@3699|Brassicales	-	tr|A8MRA1|A8MRA1_ARATH	-	NP_001077520.1	-	-	AT1G11850
MIN01G1310	COG0346@1|root,KOG2943@2759|Eukaryota,37PF3@33090|Viridiplantae,3GH6B@35493|Streptophyta,3HPXT@3699|Brassicales	Glyoxalase	tr|V4KD64|V4KD64_EUTSA	sp|Q39366|LGUL_BRAOG	XP_006417306.1	GO:0000325,GO:0004462,GO:0005576,GO:0005737,GO:0005739,GO:0005777,GO:0005829,GO:0009507,GO:0009941,GO:0019243,GO:0099503,	K01759	AT1G11840
MIN01G1311	COG0346@1|root,KOG2943@2759|Eukaryota,37PF3@33090|Viridiplantae,3GH6B@35493|Streptophyta,3HPXT@3699|Brassicales	Glyoxalase	tr|V4KD64|V4KD64_EUTSA	sp|Q39366|LGUL_BRAOG	XP_006417306.1	GO:0000325,GO:0004462,GO:0005576,GO:0005737,GO:0005739,GO:0005777,GO:0005829,GO:0009507,GO:0009941,GO:0019243,GO:0099503,	K01759	AT1G11840
MIN01G1312	KOG4585@1|root,KOG4585@2759|Eukaryota	Myb_DNA-bind_3	tr|A0A6J0LPG5|A0A6J0LPG5_RAPSA	-	XP_013620046.1	-	K01011,K02926	-
MIN01G1313	28M1T@1|root,2QTII@2759|Eukaryota,37QA1@33090|Viridiplantae,3GF8U@35493|Streptophyta,3HZ0F@3699|Brassicales	Glyco_hydro_17,X8	tr|A0A6D2JKH0|A0A6D2JKH0_9BRAS	sp|O65399|E131_ARATH	XP_010476120.1	GO:0005576,GO:0005975,GO:0030154,GO:0042973,GO:0044085,GO:0046658,GO:0048316,	K19891	AT1G11820
MIN01G1314	COG0077@1|root,KOG2797@2759|Eukaryota,37I2F@33090|Viridiplantae,3GA3F@35493|Streptophyta,3HWYF@3699|Brassicales	PDT	tr|D7KMI7|D7KMI7_ARALL	sp|Q9SA96|AROD1_ARATH	XP_023645952.1	GO:0004664,GO:0005737,GO:0009094,GO:0009507,GO:0047769,	K05359	AT1G11790
MIN01G1315	KOG2756@1|root,KOG4198@1|root,KOG2756@2759|Eukaryota,KOG4198@2759|Eukaryota,37NR1@33090|Viridiplantae,3GAF2@35493|Streptophyta,3HWIY@3699|Brassicales	Exo_endo_phos,zf-RanBP	tr|A0A1J3JHD0|A0A1J3JHD0_NOCCA	-	CAA7037795.1	GO:0003697,GO:0005634,GO:0005737,GO:0006302,GO:0016605,GO:0050793,GO:0070260,	K19619	AT1G11800
MIN01G1316	COG0096@1|root,KOG1754@2759|Eukaryota,37TR4@33090|Viridiplantae,3GHZ8@35493|Streptophyta,3HTJP@3699|Brassicales	Ribosomal_S8	tr|A0A0D3BHF9|A0A0D3BHF9_BRAOL	sp|P42798|R15A1_ARATH	XP_010529966.1	GO:0000325,GO:0003735,GO:0005739,GO:0005794,GO:0009505,GO:0009506,GO:0009507,GO:0009790,GO:0010035,GO:0022626,GO:0022627,	K02957	AT1G07770
MIN01G1317	COG5084@1|root,KOG1492@2759|Eukaryota,37MZV@33090|Viridiplantae,3GA3K@35493|Streptophyta,3HNAW@3699|Brassicales	-	tr|A0A1J3FRE9|A0A1J3FRE9_NOCCA	sp|P0C945|Y1158_ARATH	VVA92093.1	GO:0005634,GO:0016607,GO:0043484,GO:0060149	-	AT1G21580
MIN01G1318	KOG0522@1|root,KOG0522@2759|Eukaryota,37KKS@33090|Viridiplantae,3GCB7@35493|Streptophyta,3HT58@3699|Brassicales	Ank_2,Ank_4,GPCR_chapero_1	tr|D7KMI1|D7KMI1_ARALL	sp|Q7ZUV0|AN13C_DANRE	XP_020866458.1	GO:0005634,GO:0005737,GO:0008150,	K21437	AT1G11740
MIN01G1319	KOG0522@1|root,KOG0522@2759|Eukaryota,37KKS@33090|Viridiplantae,3GCB7@35493|Streptophyta,3HT58@3699|Brassicales	Ank_2,Ank_4,GPCR_chapero_1	tr|R0GNQ2|R0GNQ2_9BRAS	-	XP_023645867.1	-	K21437	-
MIN01G1320	2DPQX@1|root,2S6A3@2759|Eukaryota,37W15@33090|Viridiplantae,3GIZ0@35493|Streptophyta,3I0CT@3699|Brassicales	Retrotran_gag_2,zf-CCHC	tr|A0A1J3J691|A0A1J3J691_NOCCA	-	CAA7021407.1	-	-	-
MIN01G1321	COG0740@1|root,KOG0840@2759|Eukaryota,37K7P@33090|Viridiplantae,3G7RF@35493|Streptophyta,3HMT9@3699|Brassicales	CLP_protease	tr|D7KMI2|D7KMI2_ARALL	sp|Q9SAA2|CLPP6_ARATH	XP_010458581.1	GO:0004176,GO:0004252,GO:0006515,GO:0009368,GO:0009507,GO:0009532,GO:0009534,GO:0009570,GO:0009658,GO:0009840,GO:0009941,GO:0015979,GO:0051117,	K01358	AT1G11750
MIN01G1322	COG5059@1|root,KOG4280@2759|Eukaryota,37JMW@33090|Viridiplantae,3G7WW@35493|Streptophyta,3HRCX@3699|Brassicales	Kinesin	tr|A0A1J3DSN4|A0A1J3DSN4_NOCCA	sp|F4J1U4|KN12E_ARATH	CAB88133.1	GO:0000910,GO:0003777,GO:0005641,GO:0005737,GO:0005819,GO:0005871,GO:0005874,GO:0007018,GO:0008017,GO:0009524,GO:0016887,GO:0051225,GO:1901673,	K10400	AT3G44050
MIN01G1323	KOG1075@1|root,KOG1075@2759|Eukaryota,387G2@33090|Viridiplantae,3GQKG@35493|Streptophyta	RVT_3,zf-RVT	tr|A0A7G2DZP7|A0A7G2DZP7_ARATH	-	EOA18348.1	GO:0003676,GO:0004523,GO:0005634,GO:0008150	-	AT3G25270
MIN01G1324	KOG1075@1|root,KOG1075@2759|Eukaryota,37TIF@33090|Viridiplantae,3G9IZ@35493|Streptophyta	DUF4283,RVT_1,RVT_3,zf-CCHC_4,zf-RVT	tr|Q9M1F2|Q9M1F2_ARATH	sp|P93295|M310_ARATH	XP_010513002.1	GO:0003674,GO:0005739,GO:0008150,	-	ATMG00310
MIN01G1325	KOG1075@1|root,KOG1075@2759|Eukaryota	-	tr|A0A6D2HU18|A0A6D2HU18_9BRAS	-	XP_022557372.1	-	-	-
MIN01G1326	KOG1075@1|root,KOG1075@2759|Eukaryota	RVT_3	tr|A0A3N6SHC1|A0A3N6SHC1_BRACR	-	KAF3598060.1	-	K10661	AT4G09490
MIN01G1327	29TJK@1|root,2RXGF@2759|Eukaryota,37U3B@33090|Viridiplantae,3GI2H@35493|Streptophyta,3HU2D@3699|Brassicales	-	tr|A0A1J3DK41|A0A1J3DK41_NOCCA	sp|Q84VW5|MED32_ARATH	ESQ35667.1	GO:0003712,GO:0009631,GO:0009738,GO:0010150,GO:0016592,GO:0042542,GO:0045944,GO:0048364	-	AT1G11760
MIN01G1328	28IIJ@1|root,2QQVK@2759|Eukaryota,37SA4@33090|Viridiplantae,3GG4F@35493|Streptophyta	Methyltransf_7	tr|V4MCC1|V4MCC1_EUTSA	sp|Q9LW22|SPH21_ARATH	XP_006408665.1	GO:0003674,GO:0005576,GO:0008150,	K21482,K21484,K21485	AT1G11765
MIN01G1329	COG0277@1|root,2QVGN@2759|Eukaryota,37RXC@33090|Viridiplantae,3GFUU@35493|Streptophyta,3HXGN@3699|Brassicales	BBE,FAD_binding_4	tr|V4L7C1|V4L7C1_EUTSA	sp|Q9SA99|BBE2_ARATH	XP_006417310.1	GO:0009505,GO:0009507,GO:0016899,GO:0071949	-	AT1G11770
MIN01G1330	COG3145@1|root,KOG2731@2759|Eukaryota,37SUP@33090|Viridiplantae,3GC23@35493|Streptophyta,3HRM5@3699|Brassicales	2OG-FeII_Oxy_2	tr|A0A1J3F492|A0A1J3F492_NOCCA	sp|Q9SA98|ALKBH_ARATH	XP_006417311.1	GO:0005634,GO:0005737,GO:0008198,GO:0035513,GO:0035515,GO:0035516,GO:0035552,	K10765	AT1G11780
MIN01G1331	COG0474@1|root,KOG0202@2759|Eukaryota,37JIJ@33090|Viridiplantae,3GDH0@35493|Streptophyta,3HPXN@3699|Brassicales	Cation_ATPase,Cation_ATPase_C,Cation_ATPase_N,E1-E2_ATPase,Hydrolase,Hydrolase_3	tr|M4DQ97|M4DQ97_BRARP	-	CDY61968.1	GO:0003674,GO:0005575,GO:0008150,	K01537	AT1G07795
MIN01G1332	2EHZF@1|root,2SNHU@2759|Eukaryota,37ZQE@33090|Viridiplantae,3GR9H@35493|Streptophyta,3I053@3699|Brassicales	F-box,FBA_3	tr|D7LEY0|D7LEY0_ARALL	sp|Q5BPS3|DOR_ARATH	XP_023640514.1	GO:0005515,GO:0005634,GO:0009414,GO:0009737,GO:0009788,GO:0010118,GO:0010119,GO:0016567,GO:0042631,	-	AT2G31470
MIN01G1333	KOG4197@1|root,KOG4197@2759|Eukaryota,37NZB@33090|Viridiplantae,3GBMZ@35493|Streptophyta,3HPEE@3699|Brassicales	Dirigent,PPR,PPR_2,PPR_3,Rad51	tr|A0A1J3DB09|A0A1J3DB09_NOCCA	sp|Q9LQQ1|PPR20_ARATH	NP_172253.1	GO:0003674,GO:0005739,GO:0033365,	-	AT1G07740
MIN01G1334	COG0507@1|root,KOG0987@2759|Eukaryota,37Q72@33090|Viridiplantae,3GCCF@35493|Streptophyta,3HWI1@3699|Brassicales	Helitron_like_N,PIF1	tr|A0A397L2K6|A0A397L2K6_BRACM	-	XP_024011412.1	GO:0000723,GO:0003678,GO:0005634,	K15255	AT3G51700
MIN01G1335	29TJK@1|root,2RXGF@2759|Eukaryota,37U3B@33090|Viridiplantae,3GI2H@35493|Streptophyta,3HU2D@3699|Brassicales	-	tr|A0A1J3DK41|A0A1J3DK41_NOCCA	sp|Q84VW5|MED32_ARATH	XP_020870791.1	GO:0003712,GO:0009631,GO:0009738,GO:0010150,GO:0016592,GO:0042542,GO:0045944,GO:0048364	-	AT1G11760
MIN01G1336	COG0020@1|root,KOG2818@2759|Eukaryota,37SMS@33090|Viridiplantae,3GEUU@35493|Streptophyta,3HYAP@3699|Brassicales	-	tr|A0A565APP5|A0A565APP5_9BRAS	-	VVA91019.1	GO:0006487,GO:0009414,GO:0009645,GO:0019408,GO:0030968,GO:0045547,GO:1904423,	K11778	AT1G11755
MIN01G1337	COG0740@1|root,KOG0840@2759|Eukaryota,37K7P@33090|Viridiplantae,3G7RF@35493|Streptophyta,3HMT9@3699|Brassicales	CLP_protease	tr|D7KMI2|D7KMI2_ARALL	sp|Q9SAA2|CLPP6_ARATH	XP_010476111.1	GO:0004176,GO:0004252,GO:0006515,GO:0009368,GO:0009507,GO:0009532,GO:0009534,GO:0009570,GO:0009658,GO:0009840,GO:0009941,GO:0015979,GO:0051117,	K01358	AT1G11750
MIN01G1338	COG2801@1|root,KOG0017@2759|Eukaryota,37RIF@33090|Viridiplantae	RVT_2,Retrotran_gag_2,gag_pre-integrs,rve	tr|A0A438I258|A0A438I258_VITVI	sp|P92520|M820_ARATH	XP_033131783.1	GO:0003674,GO:0005575,GO:0008150,	-	ATMG00820
MIN01G1339	KOG0522@1|root,KOG0522@2759|Eukaryota,37KKS@33090|Viridiplantae,3GCB7@35493|Streptophyta,3HT58@3699|Brassicales	Ank_2,Ank_4,GPCR_chapero_1	tr|D7KMI1|D7KMI1_ARALL	-	XP_020866458.1	GO:0005634,GO:0005737,GO:0008150,	K21437	AT1G11740
MIN01G1340	COG2801@1|root,KOG0017@2759|Eukaryota,37M1D@33090|Viridiplantae,3GCV5@35493|Streptophyta	Asp_protease_2,zf-CCHC	tr|A0A6D2LAY6|A0A6D2LAY6_9BRAS	sp|Q9SLG2|GGPP4_ARATH	CAA7058262.1	GO:0004161,GO:0004311,GO:0004337,GO:0004659,GO:0005783,GO:0008299,GO:0009507,GO:0033384,GO:0033386,GO:0045337	-	AT2G18640
MIN01G1341	COG2801@1|root,COG4886@1|root,KOG0017@2759|Eukaryota,KOG0619@2759|Eukaryota	Retrotrans_gag,zf-CCHC	tr|A0A6J0L1T3|A0A6J0L1T3_RAPSA	-	XP_020872641.1	-	-	-
MIN01G1342	COG0142@1|root,KOG0776@2759|Eukaryota,37N02@33090|Viridiplantae,3GDQS@35493|Streptophyta,3HZ1V@3699|Brassicales	polyprenyl_synt	tr|A0A6J0L4R8|A0A6J0L4R8_RAPSA	sp|Q9SLG2|GGPP4_ARATH	XP_018455142.1	GO:0004161,GO:0004311,GO:0004337,GO:0004659,GO:0005783,GO:0008299,GO:0009507,GO:0033384,GO:0033386,GO:0045337	K13789	AT2G18640
MIN01G1343	COG2801@1|root,KOG0017@2759|Eukaryota,37RKH@33090|Viridiplantae,3GGZK@35493|Streptophyta	rve	tr|A0A2P6QWP3|A0A2P6QWP3_ROSCH	-	PRQ38603.1	-	-	-
MIN01G1344	COG0297@1|root,2QQTU@2759|Eukaryota,37QNZ@33090|Viridiplantae,3GARX@35493|Streptophyta,3HR6H@3699|Brassicales	CBM53,Glyco_transf_5,Glycos_transf_1	tr|V4KD78|V4KD78_EUTSA	sp|F4IAG2|SSY3_ARATH	XP_006417322.1	GO:0004373,GO:0009011,GO:0009507,GO:0010021,GO:0016757,GO:0019252,GO:0033201,GO:0042802,GO:2001070,	K00703	AT1G11720
MIN01G1345	KOG4197@1|root,KOG4197@2759|Eukaryota,37S5V@33090|Viridiplantae,3GGGD@35493|Streptophyta,3HZCP@3699|Brassicales	PPR,PPR_1,PPR_2,PPR_3	tr|D7KMH8|D7KMH8_ARALL	sp|Q9SAA6|PPR34_ARATH	XP_020866624.1	GO:0003674,GO:0005739,GO:0009793,GO:0044085	-	AT1G11710
MIN01G1346	29CIJ@1|root,2RJNC@2759|Eukaryota,37THD@33090|Viridiplantae,3GEBB@35493|Streptophyta,3HYCN@3699|Brassicales	DBD_Tnp_Mut,MULE,SWIM	tr|A0A6J0LPB9|A0A6J0LPB9_RAPSA	-	XP_024013363.1	-	-	-
MIN01G1347	2C42X@1|root,2RXVW@2759|Eukaryota,37U15@33090|Viridiplantae,3GIBW@35493|Streptophyta,3HUFV@3699|Brassicales	Senescence_reg	tr|A0A5S9TWQ6|A0A5S9TWQ6_ARATH	-	CAA0192374.1	GO:0003674,GO:0005575,GO:0010114,GO:0043436,GO:0048646,GO:1901701	-	AT1G11700
MIN01G1348	KOG1075@1|root,KOG1075@2759|Eukaryota	-	tr|A0A6D2JJP1|A0A6D2JJP1_9BRAS	-	CAA7041303.1	-	-	-
MIN01G1349	KOG1075@1|root,KOG1075@2759|Eukaryota	Exo_endo_phos,RNase_H	tr|A0A3P6BDU4|A0A3P6BDU4_BRACM	-	XP_013617741.1	-	-	-
MIN01G1350	KOG1075@1|root,KOG1075@2759|Eukaryota	Exo_endo_phos,Hexapep	tr|A0A0D3EEI2|A0A0D3EEI2_BRAOL	-	XP_010501525.1	-	-	AT1G40390
MIN01G1351	COG0474@1|root,KOG0204@2759|Eukaryota,37RJZ@33090|Viridiplantae,3GACQ@35493|Streptophyta,3HNMU@3699|Brassicales	Cation_ATPase,Cation_ATPase_C,Cation_ATPase_N,E1-E2_ATPase,Hydrolase	tr|A0A087HBS1|A0A087HBS1_ARAAL	sp|Q9LIK7|ACA13_ARATH	KFK39573.1	GO:0005388,GO:0005887,GO:0006970,GO:0009414,GO:0009737,GO:0009755,GO:0010150,GO:0016887,GO:0019829,GO:0043231,GO:0050793,GO:0070588,GO:1901701,	K01537	AT3G22910
MIN01G1352	COG2124@1|root,KOG0684@2759|Eukaryota,37KTD@33090|Viridiplantae,3G9ZV@35493|Streptophyta,3HTF0@3699|Brassicales	p450	tr|V4KD83|V4KD83_EUTSA	sp|Q9SAA9|CP511_ARATH	XP_006417327.1	GO:0004497,GO:0005506,GO:0005576,GO:0005783,GO:0005794,GO:0008398,GO:0009793,GO:0016125,GO:0016126,GO:0016491,GO:0020037,	K05917	AT1G11680
MIN01G1353	COG0534@1|root,KOG1347@2759|Eukaryota,37MUS@33090|Viridiplantae,3G9DH@35493|Streptophyta,3HR94@3699|Brassicales	MatE	tr|A0A0D3DP58|A0A0D3DP58_BRAOL	sp|Q9SAB0|DTX36_ARATH	XP_013657447.1	GO:0005886,GO:0009611,GO:0009617,GO:0009620,GO:0009753,GO:0010015,GO:0015297,GO:0016020,GO:0022607,GO:0022857,GO:0030154,GO:0042910,GO:0048589,GO:0071695,GO:0090558,GO:0098542,GO:1990961,	K03327	AT1G11670
MIN01G1354	KOG1075@1|root,KOG1075@2759|Eukaryota	RVT_3,zf-RVT	tr|Q9ZQG1|Q9ZQG1_ARATH	sp|P93295|M310_ARATH	XP_013709321.1	GO:0003674,GO:0005739,GO:0008150,	-	ATMG00310
MIN01G1355	COG0443@1|root,KOG0103@2759|Eukaryota,37REI@33090|Viridiplantae,3GA8E@35493|Streptophyta,3HRJB@3699|Brassicales	HSP70	tr|V4L060|V4L060_EUTSA	sp|Q9SAB1|HSP7Q_ARATH	XP_006417329.1	GO:0005634,GO:0005829,GO:0006457,GO:0009408,GO:0140662,GO:1904276	K09489	AT1G11660
MIN01G1356	KOG1075@1|root,KOG1075@2759|Eukaryota,37TIF@33090|Viridiplantae,3G9IZ@35493|Streptophyta	DUF4283,RVT_1,RVT_3,zf-CCHC_4,zf-RVT	tr|A0A1J3I368|A0A1J3I368_NOCCA	-	XP_010436306.1	-	-	-
MIN01G1357	2CY25@1|root,2S4N4@2759|Eukaryota,37WGH@33090|Viridiplantae,3GMAH@35493|Streptophyta,3I15Y@3699|Brassicales	-	tr|D7KMH1|D7KMH1_ARALL	-	XP_020870705.1	GO:0003674,GO:0005739,GO:0008150,	-	AT1G11655
MIN01G1358	COG2801@1|root,KOG0017@2759|Eukaryota,37M1D@33090|Viridiplantae,3GCV5@35493|Streptophyta	-	tr|A0A6D2L1T8|A0A6D2L1T8_9BRAS	-	CAA7055239.1	-	-	-
MIN01G1359	293RU@1|root,2RANS@2759|Eukaryota,37P1B@33090|Viridiplantae	C1_2	tr|A0A6D2JKE0|A0A6D2JKE0_9BRAS	-	XP_024012435.1	GO:0005515,GO:0005575,GO:0030154,GO:0042546,GO:0048638,GO:0051128,GO:0051239,GO:0071669,GO:2000241,	-	AT2G43220
MIN01G1360	KOG0118@1|root,KOG0118@2759|Eukaryota,37RGZ@33090|Viridiplantae,3GA7K@35493|Streptophyta,3HNP4@3699|Brassicales	RRM_1	tr|A0A565AQ17|A0A565AQ17_9BRAS	sp|Q9SAB3|RB45B_ARATH	VVA91003.1	GO:0003723,GO:0003729,GO:0005576,GO:0005634,GO:0005829,GO:0008143,GO:0010193,	-	AT1G11650
MIN01G1361	KOG4197@1|root,KOG4197@2759|Eukaryota,37QFS@33090|Viridiplantae,3G9ZC@35493|Streptophyta,3HMD0@3699|Brassicales	PPR,PPR_2,PPR_3	tr|A0A1J3I847|A0A1J3I847_NOCCA	sp|Q9SAB4|PPR33_ARATH	VVA91002.1	GO:0005739,GO:0008150	-	AT1G11630
MIN01G1362	KOG1041@1|root,KOG1041@2759|Eukaryota,37J7B@33090|Viridiplantae,3G7YX@35493|Streptophyta,4JE1P@91835|fabids	ArgoL1,ArgoL2,ArgoMid,ArgoN,PAZ,Piwi	tr|A0A5B6ZM77|A0A5B6ZM77_DAVIN	-	EXB54657.1	-	K11593	-
MIN01G1363	KOG4231@1|root,KOG4231@2759|Eukaryota,37SN8@33090|Viridiplantae,3GDGS@35493|Streptophyta,3HR2A@3699|Brassicales	Arm,LRR_8,Patatin	tr|A0A087HMT3|A0A087HMT3_ARAAL	sp|F4HX15|LPAI_ARATH	KFK43435.1	GO:0004620,GO:0005634,GO:0005737,GO:0005783,GO:0005794,GO:0009620,GO:0009695,GO:0047714	K16815	AT1G61850
MIN01G1364	-	-	-	-	-	-	-	-
MIN01G1365	KOG1075@1|root,KOG1075@2759|Eukaryota	-	tr|A0A6D2I4C6|A0A6D2I4C6_9BRAS	sp|P93295|M310_ARATH	XP_024014859.1	GO:0003674,GO:0005739,GO:0008150,	-	ATMG00310
MIN01G1366	COG2124@1|root,KOG0156@2759|Eukaryota,37PS3@33090|Viridiplantae,3G7FC@35493|Streptophyta,3HQD2@3699|Brassicales	p450	tr|A0A6J0KTA7|A0A6J0KTA7_RAPSA	sp|O48928|C77A3_SOYBN	XP_018450314.1	GO:0005506,GO:0005886,GO:0006349,GO:0006633,GO:0006996,GO:0009888,GO:0009908,GO:0016020,GO:0016709,GO:0020037,GO:0071614,GO:1905392	K21995	AT1G11600
MIN01G1367	COG0515@1|root,2RCRG@2759|Eukaryota,37T12@33090|Viridiplantae,3GCF0@35493|Streptophyta	B_lectin,DUF3403,PAN_2,Pkinase,Pkinase_Tyr,S_locus_glycop	tr|A0A1J3ISG7|A0A1J3ISG7_NOCCA	sp|Q9T058|Y4119_ARATH	XP_010476090.1	GO:0004672,GO:0004674,GO:0005516,GO:0005524,GO:0005576,GO:0005634,GO:0005886,GO:0006468,GO:0048544,	-	AT4G11900
MIN01G1368	COG0515@1|root,2RCRG@2759|Eukaryota,37T12@33090|Viridiplantae,3GCF0@35493|Streptophyta	B_lectin,DUF3403,PAN_2,Pkinase,Pkinase_Tyr,S_locus_glycop	tr|A0A6D2K1R9|A0A6D2K1R9_9BRAS	sp|Q9T058|Y4119_ARATH	CAA7050418.1	GO:0004672,GO:0004674,GO:0005516,GO:0005524,GO:0005576,GO:0005634,GO:0005886,GO:0006468,GO:0048544,	-	AT4G11900
MIN01G1369	KOG1075@1|root,KOG1075@2759|Eukaryota	RVT_3,zf-RVT	-	-	-	-	-	AT5G33330
MIN01G1370	29NHG@1|root,2RVUA@2759|Eukaryota,37IIS@33090|Viridiplantae,3GHDU@35493|Streptophyta,3HU5N@3699|Brassicales	-	tr|V4KRW0|V4KRW0_EUTSA	-	XP_006415656.1	GO:0003674,GO:0008150,GO:0009507,	-	AT1G28410
MIN01G1371	COG0133@1|root,KOG1395@2759|Eukaryota,37QTM@33090|Viridiplantae,3G9EX@35493|Streptophyta,3HPBS@3699|Brassicales	PALP	tr|A0A565ANK5|A0A565ANK5_9BRAS	sp|O50046|TRPB_CAMAC	VVA90997.1	GO:0000162,GO:0004834,GO:0005737,GO:0009507	K01696	AT5G28237
MIN01G1372	COG4677@1|root,2QUQ5@2759|Eukaryota,37RG6@33090|Viridiplantae,3GCAT@35493|Streptophyta,3HSGP@3699|Brassicales	PMEI,Pectinesterase	tr|A0A6J0LDM3|A0A6J0LDM3_RAPSA	sp|Q1JPL7|PME18_ARATH	XP_018458285.1	GO:0000325,GO:0004857,GO:0005576,GO:0009505,GO:0009617,GO:0016020,GO:0030598,GO:0030599,GO:0042545,GO:0045490,GO:0046910,	K01051	AT1G11580
MIN01G1373	29CIJ@1|root,2RJNC@2759|Eukaryota,37THD@33090|Viridiplantae,3GEBB@35493|Streptophyta,3HYCN@3699|Brassicales	DBD_Tnp_Mut,MULE,SWIM	tr|Q9LP20|Q9LP20_ARATH	-	AAF79886.1	-	-	-
MIN01G1374	COG2801@1|root,KOG0017@2759|Eukaryota,37M1D@33090|Viridiplantae,3GCV5@35493|Streptophyta,3HXS1@3699|Brassicales	RVT_1,Retrotrans_gag,rve,zf-CCHC	tr|Q9LQH2|Q9LQH2_ARATH	sp|P10401|POLY_DROME	AAF79348.1	-	-	-
MIN01G1375	2EC8G@1|root,2SI5C@2759|Eukaryota,37Y1X@33090|Viridiplantae,3GNID@35493|Streptophyta	Transposase_23,Transposase_24	tr|A0A0D3A5K2|A0A0D3A5K2_BRAOL	-	XP_010470446.1	GO:0005737,GO:0030599,GO:0043086,GO:0046910	-	AT3G27999
MIN01G1376	28PWY@1|root,2QWJJ@2759|Eukaryota,37NQA@33090|Viridiplantae,3G8IQ@35493|Streptophyta	DUF4216,DUF4218,Transpos_assoc,Transposase_21	tr|A0A6D2IJA5|A0A6D2IJA5_9BRAS	-	XP_013652148.1	-	-	-
MIN01G1377	COG4677@1|root,2QUQ5@2759|Eukaryota,37RG6@33090|Viridiplantae,3GCAT@35493|Streptophyta,3HSGP@3699|Brassicales	PMEI,Pectinesterase	tr|R0FK88|R0FK88_9BRAS	sp|Q1JPL7|PME18_ARATH	EOA22887.1	GO:0000325,GO:0004857,GO:0005576,GO:0009505,GO:0009617,GO:0016020,GO:0030598,GO:0030599,GO:0042545,GO:0045490,GO:0046910,	K01051	AT1G11580
MIN01G1378	COG4677@1|root,2QUQ5@2759|Eukaryota,37RG6@33090|Viridiplantae,3GCAT@35493|Streptophyta,3HSGP@3699|Brassicales	PMEI,Pectinesterase	tr|A0A565AR23|A0A565AR23_9BRAS	sp|Q1JPL7|PME18_ARATH	VVA90994.1	GO:0000325,GO:0004857,GO:0005576,GO:0009505,GO:0009617,GO:0016020,GO:0030598,GO:0030599,GO:0042545,GO:0045490,GO:0046910,	K01051	AT1G11580
MIN01G1379	KOG2104@1|root,KOG2104@2759|Eukaryota,37UEK@33090|Viridiplantae,3GIR9@35493|Streptophyta,3I0FD@3699|Brassicales	NTF2	tr|A0A6D2KBH1|A0A6D2KBH1_9BRAS	sp|Q9C7F5|NTF2B_ARATH	CAA7050414.1	GO:0005737,GO:0006913,GO:0015031,GO:0044613	-	AT1G11570
MIN01G1380	KOG2603@1|root,KOG2603@2759|Eukaryota,37M7M@33090|Viridiplantae,3GCWN@35493|Streptophyta,3HSU1@3699|Brassicales	OST3_OST6	tr|V4KWH3|V4KWH3_EUTSA	sp|F4I8X8|OST3A_ARATH	XP_006417346.1	GO:0003674,GO:0008250,GO:0009507,GO:0015772,GO:0018279,GO:0034219	K12669	AT1G11560
MIN01G1381	KOG1075@1|root,KOG1075@2759|Eukaryota	DUF4283,Exo_endo_phos,Exo_endo_phos_2,RVT_1,RVT_3,zf-CCHC_4,zf-RVT	tr|A0A6J0MQI1|A0A6J0MQI1_RAPSA	-	XP_013679905.1	-	-	-
MIN01G1382	KOG1075@1|root,KOG1075@2759|Eukaryota,37TIF@33090|Viridiplantae,3G9IZ@35493|Streptophyta	DUF4283,RVT_1,RVT_3,zf-CCHC_4,zf-RVT	tr|A0A6J0KLM5|A0A6J0KLM5_RAPSA	-	XP_033132438.1	GO:0003676,GO:0004523,GO:0009507,	-	AT4G29090
MIN01G1383	KOG1987@1|root,KOG1987@2759|Eukaryota	MATH	tr|A0A565BXU0|A0A565BXU0_9BRAS	-	XP_010516470.1	GO:0003674,GO:0005634,GO:0008150,	-	AT3G58230
MIN01G1384	COG2273@1|root,2QRCC@2759|Eukaryota,37HNT@33090|Viridiplantae,3GAM2@35493|Streptophyta,3HNDN@3699|Brassicales	Glyco_hydro_16,XET_C	tr|V4KDA2|V4KDA2_EUTSA	sp|Q8L9A9|XTH8_ARATH	XP_006417347.1	GO:0004553,GO:0005576,GO:0010411,GO:0016762,GO:0030247,GO:0033993,GO:0042546,GO:0048589	K08235	AT1G11545
MIN01G1385	COG0526@1|root,KOG0907@2759|Eukaryota,37V9T@33090|Viridiplantae,3GJF0@35493|Streptophyta,3HUAV@3699|Brassicales	Thioredoxin	tr|A0A3P6G2C6|A0A3P6G2C6_BRAOL	sp|Q8LDI5|CXXS1_ARATH	KAF2589253.1	GO:0003756,GO:0005576,GO:0005737,GO:0005829,GO:0009416,GO:0080058	K03671	AT1G11530
MIN01G1386	29H7M@1|root,2RQE9@2759|Eukaryota,37S80@33090|Viridiplantae,3GGXG@35493|Streptophyta	DUF573	tr|A0A1J3ICI0|A0A1J3ICI0_NOCCA	sp|C0SUU6|STKLA_ARATH	XP_010458551.1	GO:0005515,GO:0005634,GO:0006355,	-	AT1G11510
MIN01G1387	29XHA@1|root,2RXRV@2759|Eukaryota,37TTI@33090|Viridiplantae,3GIAC@35493|Streptophyta,3I05G@3699|Brassicales	DUF1218	tr|A0A654E8Y0|A0A654E8Y0_ARATH	-	NP_172617.2	GO:0003674,GO:0005783,GO:0009507,GO:0009855,GO:0048366,	-	AT1G11500
MIN01G1388	2C3EN@1|root,2R84J@2759|Eukaryota,388CD@33090|Viridiplantae,3GWH2@35493|Streptophyta,3HYZF@3699|Brassicales	-	tr|A0A178W2J2|A0A178W2J2_ARATH	-	OAP12304.1	GO:0003700,GO:0005575,GO:0006355,	-	AT1G11490
MIN01G1389	28H93@1|root,2QPMS@2759|Eukaryota,37PK1@33090|Viridiplantae,3GBSJ@35493|Streptophyta,3HPGF@3699|Brassicales	eIF-4B	tr|A0A565ANH6|A0A565ANH6_9BRAS	-	VVA90985.1	GO:0003729,GO:0003743,GO:0005634,GO:0010604,GO:0044248,GO:0048367,GO:0048522,GO:0050793,GO:1901575,	-	AT1G11480
MIN01G1390	COG2801@1|root,KOG0017@2759|Eukaryota,37NRU@33090|Viridiplantae,3GGV0@35493|Streptophyta,3HXPF@3699|Brassicales	Chromo,RVP_2,RVT_1,Retrotrans_gag,rve	tr|A0A087HA04|A0A087HA04_ARAAL	sp|P03555|POL_CAMVC	XP_010497072.1	-	-	-
MIN01G1391	COG2801@1|root,KOG0017@2759|Eukaryota,37NRU@33090|Viridiplantae,3GGV0@35493|Streptophyta,3HXPF@3699|Brassicales	Chromo,RVP_2,RVT_1,Retrotrans_gag,rve	tr|A0A6D2HF12|A0A6D2HF12_9BRAS	sp|Q7Y0B9|SAPK8_ORYSJ	CAA7014804.1	-	-	-
MIN01G1392	2APWC@1|root,2RZHN@2759|Eukaryota,37UKA@33090|Viridiplantae,3GJ70@35493|Streptophyta,3I0BE@3699|Brassicales	-	tr|A0A178W9B7|A0A178W9B7_ARATH	-	OAP14674.1	GO:0004674,GO:0005634,GO:0046777,GO:0070300	-	AT1G11440
MIN01G1393	28HJJ@1|root,2QVUD@2759|Eukaryota,37QRT@33090|Viridiplantae,3G9IG@35493|Streptophyta,3HN1K@3699|Brassicales	-	tr|A0A565APL3|A0A565APL3_9BRAS	sp|Q9LPZ1|MORF9_ARATH	VVA90962.1	GO:0003729,GO:0005515,GO:0009507,GO:0009570,GO:0009941,GO:0016554,GO:0042803,GO:0046983,GO:0080156,GO:1900865	-	AT1G11430
MIN01G1394	COG0515@1|root,2QUDG@2759|Eukaryota,37RYK@33090|Viridiplantae,3GA8K@35493|Streptophyta,3HT9W@3699|Brassicales	B_lectin,DUF3403,PAN_2,Pkinase_Tyr,S_locus_glycop	tr|V4MUM3|V4MUM3_EUTSA	sp|Q9LPZ3|Y1141_ARATH	XP_024007715.1	GO:0004674,GO:0005516,GO:0005576,GO:0005886,GO:0006468,GO:0048544	-	AT1G11410
MIN01G1395	29CIJ@1|root,2RJNC@2759|Eukaryota,37THD@33090|Viridiplantae,3GEBB@35493|Streptophyta,3HZE1@3699|Brassicales	DBD_Tnp_Mut,MULE,Plant_all_beta,SWIM	tr|A0A6J0KLM2|A0A6J0KLM2_RAPSA	-	XP_013672834.1	-	-	-
MIN01G1396	COG0270@1|root,2QW29@2759|Eukaryota,37K1J@33090|Viridiplantae,3G8WN@35493|Streptophyta,3HRXS@3699|Brassicales	BAH,Chromo,DNA_methylase	tr|A0A0D3C9A7|A0A0D3C9A7_BRAOL	sp|O49139|CMT1_ARATH	KAF3588489.1	GO:0003682,GO:0003886,GO:0005634,GO:0009294	K00558	AT1G80740
MIN01G1397	KOG4325@1|root,KOG4325@2759|Eukaryota,37T93@33090|Viridiplantae,3GGJA@35493|Streptophyta,3HTRJ@3699|Brassicales	Mago-bind	tr|R0GRD9|R0GRD9_9BRAS	sp|Q9LPZ4|PYM1_ARATH	XP_006305573.1	GO:0003723,GO:0005515,GO:0005634,GO:0005654,GO:0005730,GO:0005737,GO:0010628,GO:0035145,GO:1903259,	K14294	AT1G11400
MIN01G1398	COG0661@1|root,KOG1236@2759|Eukaryota,37HIM@33090|Viridiplantae,3G7EK@35493|Streptophyta,3HS1Z@3699|Brassicales	ABC1	tr|A0A6D2L8M8|A0A6D2L8M8_9BRAS	sp|Q55G83|ABKC_DICDI	CAA7060794.1	GO:0005739,GO:0016301,GO:1902074,	K08869	AT1G11390
MIN01G1399	2CM8J@1|root,2QPME@2759|Eukaryota,37MT5@33090|Viridiplantae,3GER2@35493|Streptophyta,3HNZY@3699|Brassicales	PLAC8	tr|A0A6J0K7V7|A0A6J0K7V7_RAPSA	-	XP_018443551.1	GO:0003674,GO:0005737,GO:0009416,GO:0019752,GO:0044248,GO:1901565	-	AT1G11380
MIN01G1400	KOG3039@1|root,KOG3039@2759|Eukaryota,37MX2@33090|Viridiplantae,3GCS5@35493|Streptophyta,3HTRD@3699|Brassicales	Rtf2,zf-NOSIP,zf-RING_UBOX	tr|D7KVI6|D7KVI6_ARALL	sp|Q9SY88|CSU1_ARATH	XP_020890108.1	GO:0005634,GO:0007165,GO:0009640,GO:0016567,GO:0016607,GO:0031648,GO:0035091,GO:0061630	K13125	AT1G61620
MIN01G1401	2CMGE@1|root,2QQ9X@2759|Eukaryota,37JS1@33090|Viridiplantae,3GBUW@35493|Streptophyta,3HSKW@3699|Brassicales	Usp	tr|D7KMD8|D7KMD8_ARALL	sp|Q8VYN9|PHO32_ARATH	XP_020866055.1	GO:0005576,GO:0005634	-	AT1G11360
MIN01G1402	COG0515@1|root,2QSUU@2759|Eukaryota,37KBB@33090|Viridiplantae	B_lectin,DUF3403,PAN_2,Pkinase,Pkinase_Tyr,S_locus_glycop	tr|D7KMD7|D7KMD7_ARALL	sp|Q9LPZ9|SD113_ARATH	XP_020866049.1	GO:0004672,GO:0004674,GO:0005516,GO:0005576,GO:0005886,GO:0006468,GO:0031625,GO:0042742,GO:0046777,GO:0048544,GO:0071446,	K04733	AT1G11350
MIN01G1403	28MZB@1|root,2QUI6@2759|Eukaryota	Myb_DNA-bind_3,vWA-TerF-like	tr|A0A078F723|A0A078F723_BRANA	-	XP_022562940.1	GO:0003674,GO:0005739,GO:0008150,	-	AT1G35820
MIN01G1404	KOG1192@1|root,KOG1192@2759|Eukaryota,37M54@33090|Viridiplantae,3G8WK@35493|Streptophyta,3HQ5B@3699|Brassicales	UDPGT	tr|A0A384LEC2|A0A384LEC2_ARATH	sp|Q9LZD8|U89A2_ARATH	NP_195969.1	GO:0005634,GO:0008194,GO:0010035,GO:0016757,GO:0035251,GO:0044248,GO:0098542,	-	AT5G03490
MIN01G1405	COG5126@1|root,KOG0027@2759|Eukaryota,37TZV@33090|Viridiplantae,3GHVI@35493|Streptophyta,3HTMI@3699|Brassicales	EF-hand_1,EF-hand_5,EF-hand_6,EF-hand_7	tr|V4KSE3|V4KSE3_EUTSA	sp|Q9LI84|CML16_ARATH	XP_006395641.1	GO:0005509,GO:0005634,GO:0006970,GO:0009611,GO:0009737,GO:0009753,GO:0009755,GO:0010200,GO:0014070,GO:0030234,GO:0031347,GO:0048523,GO:0098542,GO:1901701	K13448	AT3G25600
MIN01G1406	COG0515@1|root,2QSMT@2759|Eukaryota,37M64@33090|Viridiplantae,3G90R@35493|Streptophyta	B_lectin,DUF3403,PAN_2,Pkinase,Pkinase_Tyr,S_locus_glycop	tr|A0A565AQP3|A0A565AQP3_9BRAS	sp|Q9ZT07|RKS1_ARATH	VVA90948.1	GO:0004674,GO:0005516,GO:0005576,GO:0005886,GO:0006468,GO:0048544	K04733	AT1G11340
MIN01G1407	COG0515@1|root,2QSUU@2759|Eukaryota,37KBB@33090|Viridiplantae,3GZ4D@35493|Streptophyta,3HYVS@3699|Brassicales	B_lectin,DUF3403,PAN_2,Pkinase_Tyr,S_locus_glycop	tr|A0A565ANE6|A0A565ANE6_9BRAS	sp|Q9SXB8|Y1133_ARATH	VVA90947.1	GO:0004672,GO:0004674,GO:0005516,GO:0005576,GO:0005886,GO:0006468,GO:0006955,GO:0048544	-	AT1G11330
MIN01G1408	COG0515@1|root,2QSUU@2759|Eukaryota,37KBB@33090|Viridiplantae,3GZ4D@35493|Streptophyta,3HYVS@3699|Brassicales	B_lectin,DUF3403,PAN_2,Pkinase_Tyr,S_locus_glycop	tr|A0A565ANE6|A0A565ANE6_9BRAS	sp|Q9SXB8|Y1133_ARATH	AAD49989.1	GO:0004672,GO:0004674,GO:0005516,GO:0005576,GO:0005886,GO:0006468,GO:0006955,GO:0048544	-	AT1G11330
MIN01G1409	COG2801@1|root,KOG0017@2759|Eukaryota,37RKH@33090|Viridiplantae,3GGZK@35493|Streptophyta,3MA31@4447|Liliopsida,3IS2M@38820|Poales	RVT_1,Retrotrans_gag,rve	tr|A0A6D2IXF5|A0A6D2IXF5_9BRAS	-	CAA7035294.1	-	-	-
MIN01G1410	COG5325@1|root,KOG0811@2759|Eukaryota,37PJK@33090|Viridiplantae,3G7ZP@35493|Streptophyta,3HZPJ@3699|Brassicales	SNARE,Syntaxin_2	tr|A0A0K9RFZ1|A0A0K9RFZ1_SPIOL	-	XP_021852185.1	-	K08488	-
MIN01G1411	COG0515@1|root,2QSUU@2759|Eukaryota,37KBB@33090|Viridiplantae	B_lectin,DUF3403,PAN_2,Pkinase,Pkinase_Tyr,S_locus_glycop	tr|A0A7G2DSD4|A0A7G2DSD4_ARATH	sp|Q9SXB8|Y1133_ARATH	AAD49989.1	GO:0004672,GO:0004674,GO:0005516,GO:0005576,GO:0005886,GO:0006468,GO:0006955,GO:0048544	K04733	AT1G11330
MIN01G1412	COG5325@1|root,KOG0811@2759|Eukaryota,37PJK@33090|Viridiplantae,3G7ZP@35493|Streptophyta,3HZPJ@3699|Brassicales	SNARE,Syntaxin_2	tr|A0A0K9RFZ1|A0A0K9RFZ1_SPIOL	-	XP_021852185.1	-	K08488	-
MIN01G1413	COG0515@1|root,2QSUU@2759|Eukaryota,37KBB@33090|Viridiplantae	B_lectin,DUF3403,PAN_2,Pkinase,Pkinase_Tyr,S_locus_glycop	tr|M4ESI5|M4ESI5_BRARP	sp|Q9SXB8|Y1133_ARATH	VVA90947.1	GO:0004672,GO:0004674,GO:0005516,GO:0005576,GO:0005886,GO:0006468,GO:0006955,GO:0048544	K04733	AT1G11330
MIN01G1414	COG0515@1|root,2QSUU@2759|Eukaryota,37KBB@33090|Viridiplantae,3GXHH@35493|Streptophyta,3HXN3@3699|Brassicales	B_lectin,DUF3403,PAN_2,Pkinase_Tyr,S_locus_glycop	tr|A0A565ANE6|A0A565ANE6_9BRAS	sp|Q9SXB8|Y1133_ARATH	VVA90947.1	GO:0004672,GO:0004674,GO:0005516,GO:0005576,GO:0005886,GO:0006468,GO:0006955,GO:0048544	-	AT1G11330
MIN01G1415	2CM98@1|root,2QPNU@2759|Eukaryota,37HZG@33090|Viridiplantae,3GADJ@35493|Streptophyta,3HUKN@3699|Brassicales	-	tr|V4KDB9|V4KDB9_EUTSA	-	XP_006417367.1	GO:0003674,GO:0009536,GO:0009617,GO:0009751,GO:0031347,GO:0044085,GO:0048878,GO:0098542	-	AT1G11320
MIN01G1416	28P0B@1|root,2QVKX@2759|Eukaryota,37HTG@33090|Viridiplantae,3GGFE@35493|Streptophyta,3HVFE@3699|Brassicales	Mlo	tr|V4MUM8|V4MUM8_EUTSA	sp|Q9SXB6|MLO2_ARATH	XP_006417368.1	GO:0005576,GO:0005794,GO:0005886,GO:0009506,GO:0009507,GO:0009620,GO:0031348,GO:0050832	K08472	AT1G11310
MIN01G1417	COG0515@1|root,2QSUU@2759|Eukaryota,37KBB@33090|Viridiplantae	B_lectin,DUF3403,PAN_2,Pkinase,Pkinase_Tyr,S_locus_glycop	tr|G3LJM0|G3LJM0_9BRAS	-	AEN80765.1	-	K04733	AT1G61475
MIN01G1418	28P0B@1|root,2QVKX@2759|Eukaryota,37HTG@33090|Viridiplantae,3GGFE@35493|Streptophyta,3HVFE@3699|Brassicales	Mlo	tr|V4MUM8|V4MUM8_EUTSA	sp|Q9SXB6|MLO2_ARATH	XP_006417368.1	GO:0005576,GO:0005794,GO:0005886,GO:0009506,GO:0009507,GO:0009620,GO:0031348,GO:0050832	K08472	AT1G11310
MIN01G1419	COG0515@1|root,2QSUU@2759|Eukaryota,37KBB@33090|Viridiplantae	B_lectin,DUF3403,PAN_2,Pkinase,Pkinase_Tyr,S_locus_glycop	tr|A0A1J3DTR0|A0A1J3DTR0_NOCCA	sp|Q9SXB4|Y1130_ARATH	XP_010458519.1	GO:0004674,GO:0005516,GO:0005576,GO:0005886,GO:0006468,GO:0048544	K04733	AT1G11300
MIN01G1420	KOG4197@1|root,KOG4197@2759|Eukaryota,37N5Q@33090|Viridiplantae,3GH38@35493|Streptophyta,3HSAH@3699|Brassicales	DYW_deaminase,PPR,PPR_2	tr|A0A1J3J441|A0A1J3J441_NOCCA	sp|Q3E6Q1|PPR32_ARATH	XP_006304494.1	GO:0003729,GO:0004519,GO:0008270,GO:0009507,GO:0016556,	-	AT1G11290
MIN01G1421	KOG4197@1|root,KOG4197@2759|Eukaryota,37N5Q@33090|Viridiplantae,3GH38@35493|Streptophyta,3HSAH@3699|Brassicales	DYW_deaminase,PPR,PPR_2	tr|A0A1P8AW73|A0A1P8AW73_ARATH	sp|Q9SXB3|Y1112_ARATH	XP_010492632.1	GO:0004672,GO:0004674,GO:0005516,GO:0005524,GO:0005576,GO:0005886,GO:0006468,GO:0045087,GO:0048544,	-	AT1G11280
MIN01G1422	COG0515@1|root,KOG1187@2759|Eukaryota,37YVU@33090|Viridiplantae,3GNF6@35493|Streptophyta,3M2UD@4447|Liliopsida,3I2NX@38820|Poales	B_lectin,DUF3403,PAN_2,Pkinase,Pkinase_Tyr,S_locus_glycop	tr|A0A1J3E4Q1|A0A1J3E4Q1_NOCCA	-	KAF3593221.1	-	K04733	AT1G61475
MIN01G1423	COG4886@1|root,2QQPW@2759|Eukaryota,38A5P@33090|Viridiplantae,3GN07@35493|Streptophyta	B_lectin,PAN_2,Pkinase_Tyr,S_locus_glycop	tr|V4KWJ7|V4KWJ7_EUTSA	sp|O64784|Y1136_ARATH	XP_006417371.1	GO:0004674,GO:0005516,GO:0005576,GO:0005634,GO:0005886,GO:0006468,GO:0045087,GO:0048544	-	AT1G61360
MIN01G1424	28I8T@1|root,2QRCS@2759|Eukaryota,37PJ3@33090|Viridiplantae,3GFMJ@35493|Streptophyta,3HW4N@3699|Brassicales	FPP	tr|R0G3D0|R0G3D0_9BRAS	-	XP_023642121.1	GO:0003674,GO:0005575,GO:0005737,GO:0008150	K10352	AT3G19370
MIN01G1425	KOG1075@1|root,KOG1075@2759|Eukaryota	RVT_1,zf-RVT	tr|O64612|O64612_ARATH	-	XP_023638041.1	GO:0003674,GO:0005576,GO:0005634,GO:0008150	-	AT3G24255
MIN01G1426	KOG2219@1|root,KOG2219@2759|Eukaryota,37J6T@33090|Viridiplantae,3G92W@35493|Streptophyta,3HSDD@3699|Brassicales	FPL	tr|V4M6C3|V4M6C3_EUTSA	sp|Q8W4P9|TT9_ARATH	XP_006409069.1	GO:0001708,GO:0003674,GO:0005770,GO:0005794,GO:0008333,GO:0009718,GO:0016021,GO:0016192,GO:0016197,GO:0019898,GO:0036020,GO:0044090,GO:1901096,GO:1903415	K19513	AT3G28430
MIN01G1427	KOG0254@1|root,KOG0254@2759|Eukaryota,37HW1@33090|Viridiplantae,3G8F6@35493|Streptophyta,3HQJB@3699|Brassicales	Sugar_tr	tr|A0A6J0NLR7|A0A6J0NLR7_RAPSA	sp|P23586|STP1_ARATH	XP_018485450.1	GO:0000325,GO:0005576,GO:0005737,GO:0005886,GO:0009506,GO:0015144,GO:0015145,GO:0015749	K24193	AT1G11260
MIN01G1428	KOG0167@1|root,KOG0167@2759|Eukaryota,37N32@33090|Viridiplantae,3GH1P@35493|Streptophyta,3HQK2@3699|Brassicales	Arm	tr|R0GW71|R0GW71_9BRAS	-	XP_006307118.1	GO:0003674,GO:0005575,GO:0009888,GO:0010015,GO:0030154,GO:0048589,GO:0071695,GO:0072330	K08332	AT1G61350
MIN01G1429	2BRI0@1|root,2S1WN@2759|Eukaryota,37VCY@33090|Viridiplantae,3GIRW@35493|Streptophyta,3I0BW@3699|Brassicales	F-box	tr|A0A6D2HV52|A0A6D2HV52_9BRAS	sp|Q8GX77|FB316_ARATH	CAA7020815.1	GO:0005515,GO:0005739,GO:0006970,GO:0009611,GO:0009617,GO:0009651,GO:0009737,GO:0009751,GO:0009753,GO:0009961,GO:0071456,	-	AT1G61340
MIN01G1430	KOG1075@1|root,KOG1075@2759|Eukaryota	Exo_endo_phos,RVT_1	tr|A0A1J3J7Y2|A0A1J3J7Y2_NOCCA	-	XP_022545056.1	-	-	-
MIN01G1431	KOG0643@1|root,KOG0643@2759|Eukaryota,37QEV@33090|Viridiplantae,3GBEK@35493|Streptophyta,3HTEC@3699|Brassicales	WD40	tr|V4KN68|V4KN68_EUTSA	sp|Q38884|EIF3I_ARATH	ESQ32724.1	GO:0002183,GO:0003723,GO:0003743,GO:0005634,GO:0009506,GO:0071541,GO:0080008,	K03246	AT2G46290
MIN01G1432	COG5074@1|root,KOG0810@2759|Eukaryota,37IR0@33090|Viridiplantae,3G8J1@35493|Streptophyta,3HT3P@3699|Brassicales	SNARE,Syntaxin	tr|A0A565AQN8|A0A565AQN8_9BRAS	sp|Q9SXB0|SY125_ARATH	VVA90938.1	GO:0000149,GO:0005484,GO:0005634,GO:0005886,GO:0006886,GO:0006887,GO:0006906,GO:0012505,GO:0016021,GO:0031201,GO:0048278,GO:0061025	K08486	AT1G11250
MIN01G1433	KOG4709@1|root,KOG4709@2759|Eukaryota,37UHP@33090|Viridiplantae,3GIU2@35493|Streptophyta,3I0BR@3699|Brassicales	Nop25	tr|A0A6D2HX48|A0A6D2HX48_9BRAS	-	CAA7020813.1	GO:0003723,GO:0005634,GO:0005730,GO:0008150	K14851	AT1G11240
MIN01G1434	COG0584@1|root,KOG2258@2759|Eukaryota,37IRF@33090|Viridiplantae,3GCX0@35493|Streptophyta,3KWUJ@4447|Liliopsida,3I7EM@38820|Poales	GDPD	tr|A0A3Q0FFM9|A0A3Q0FFM9_VIGRR	-	XP_022642476.1	-	K01126	-
MIN01G1435	COG0553@1|root,KOG0385@2759|Eukaryota,37QUZ@33090|Viridiplantae,3G9F8@35493|Streptophyta,3KMU1@4447|Liliopsida,3IEF7@38820|Poales	HAND,Helicase_C,SLIDE,SNF2_N	tr|A0A2P2MQR4|A0A2P2MQR4_RHIMU	-	PPE01775.1	-	K11654	-
MIN01G1436	2CBKK@1|root,2QU3V@2759|Eukaryota,37HI6@33090|Viridiplantae,3GBTB@35493|Streptophyta,3HPHC@3699|Brassicales	DUF4408,DUF761	tr|D7KMB6|D7KMB6_ARALL	-	XP_020870715.1	GO:0000910,GO:0003674,GO:0005634,GO:0009507,GO:0009888,GO:0044085,GO:0048523,GO:0051276,GO:1903046,	-	AT1G11220
MIN01G1437	COG2801@1|root,KOG0017@2759|Eukaryota,37RRH@33090|Viridiplantae,3G8MV@35493|Streptophyta,3HVTZ@3699|Brassicales	RVP_2,RVT_1,Retrotrans_gag,rve,zf-CCHC	tr|Q9SK57|Q9SK57_ARATH	sp|P04323|POL3_DROME	AAD20658.1	-	-	-
MIN01G1438	KOG1075@1|root,KOG1075@2759|Eukaryota	-	tr|A0A6D2JVZ7|A0A6D2JVZ7_9BRAS	sp|P93295|M310_ARATH	XP_019096054.1	GO:0003674,GO:0005739,GO:0008150,	-	ATMG00310
MIN01G1439	KOG1075@1|root,KOG1075@2759|Eukaryota	-	tr|A0A6D2HRF0|A0A6D2HRF0_9BRAS	-	CAA7018071.1	-	-	-
MIN01G1440	2CBKK@1|root,2QU3V@2759|Eukaryota,37HI6@33090|Viridiplantae,3GBTB@35493|Streptophyta,3HPHC@3699|Brassicales	DUF4408,DUF761	tr|V4MUN6|V4MUN6_EUTSA	-	XP_006417378.1	GO:0003674,GO:0006979	-	AT1G11210
MIN01G1441	2CBKK@1|root,2QU3V@2759|Eukaryota,37HI6@33090|Viridiplantae,3GBTB@35493|Streptophyta,3HPHC@3699|Brassicales	DUF4408,DUF761	tr|V4MUN6|V4MUN6_EUTSA	-	XP_006417378.1	GO:0003674,GO:0006979	-	AT1G11210
MIN01G1442	KOG2641@1|root,KOG2641@2759|Eukaryota,37PDN@33090|Viridiplantae,3GH3M@35493|Streptophyta,3HWTQ@3699|Brassicales	Solute_trans_a	tr|D7KMB4|D7KMB4_ARALL	sp|Q17QL9|T184C_BOVIN	XP_020867851.1	GO:0005215,GO:0006810,GO:0016021,	-	AT1G11200
MIN01G1443	28JIP@1|root,2QTPJ@2759|Eukaryota,37IZ1@33090|Viridiplantae,3GF2A@35493|Streptophyta,3HRGS@3699|Brassicales	S1-P1_nuclease	tr|A0A565API7|A0A565API7_9BRAS	sp|Q9SXA6|ENDO1_ARATH	VVA90932.1	GO:0000014,GO:0003676,GO:0004519,GO:0004521,GO:0005576,GO:0006308,GO:0008309,GO:0010150,GO:0016891,GO:0043765,GO:0080187,GO:0090502	K05986	AT1G11190
MIN01G1444	KOG0267@1|root,KOG0267@2759|Eukaryota,37RP4@33090|Viridiplantae,3GGEA@35493|Streptophyta,3HT6N@3699|Brassicales	Katanin_con80,WD40	tr|A0A565AQM3|A0A565AQM3_9BRAS	sp|A0A1P8AW69|KTN81_ARATH	VVA90928.1	GO:0005515,GO:0005634,GO:0007019,GO:0008352,GO:0015630,GO:0043622,GO:0051013,GO:0051510,GO:0080008,	K18643	AT1G11160
[truncated: 36,801 more rows]

[truncated: 13 more sheets: Supplementary Table 11, Supplementary Table 12, Supplementary Table 13, Supplementary Table 14, Supplementary Table 15, Supplementary Table 16, Supplementary Table 17, Supplementary Table 18, Supplementary Table 19, Supplementary Table 20, Supplementary Table 21, Supplementary Table 22, Supplementary Table 23]
